# Supplementary material for: Multi-omics characterization of improved cognitive functions in Parkinson’s disease patients after the combined metabolic activator treatment: a randomized, double-blinded, placebo-controlled phase II trial
Source: Brain Commun. 2025 Jan 6;7(1):fcae478. doi: 10.1093/braincomms/fcae478 (PMC11733689; doi:10.1093/braincomms/fcae478)
Supplement: fcae478_Supplementary_Data [file fcae478_supplementary_data.zip]

Archive with 10 entries (10 files):
- Supplementary Dataset 1.xlsx
- Supplementary Dataset 2.xlsx
- Supplementary Dataset 3.xlsx
- Supplementary Dataset 4.xlsx
- Supplementary Dataset 5.xlsx
- Supplementary Dataset 6.xlsx
- Supplementary Dataset 7.txt
- Supplementary Dataset 8.xlsx
- Supplementary Dataset 9.xlsx
- Supplementary_material.pdf
