# Supplementary material for: Multi-omics characterization of improved cognitive functions in Parkinson’s disease patients after the combined metabolic activator treatment: a randomized, double-blinded, placebo-controlled phase II trial
Source: Brain Commun. 2025 Jan 6;7(1):fcae478. doi: 10.1093/braincomms/fcae478 (PMC11733689; doi:10.1093/braincomms/fcae478)
Supplement: fcae478_Supplementary_Data [file fcae478_supplementary_data.zip › Supplementary Dataset 2.xlsx]

## Sheet: PD_all_patients
	DIFFERENCE ANALYSIS BETWEEN GROUPS/VISITS
	PLACEBO						CMA						CMA versus PLACEBO
Measurements	Log2FoldChange (Visit 2 vs Visit 1 - Placebo)	Log2FoldChange (Visit 3 vs Visit 1 - Placebo)	Log2FoldChange (Visit 3 vs Visit 2 - Placebo)	P value (Visit 2 vs Visit 1 - Placebo)	P value (Visit 3 vs Visit 1 - Placebo)	P value (Visit 3 vs Visit 2 - Placebo)	Log2FoldChange (Visit 2 vs Visit 1 - CMA)	Log2FoldChange (Visit 3 vs Visit 1 - CMA)	Log2FoldChange (Visit 3 vs Visit 2 - CMA)	P value (Visit 2 vs Visit 1 - CMA)	P value (Visit 3 vs Visit 1 - CMA)	P value (Visit 3 vs Visit 2 - CMA)	Log2FoldChange (CMA vs Placebo - Visit 1)	Log2FoldChange (CMA vs Placebo - Visit 2)	Log2FoldChange (CMA vs Placebo - Visit 3)	P value (CMA vs Placebo - Visit 1)	P value (CMA vs Placebo - Visit 2)	P value (CMA vs Placebo - Visit 3)
Alanine aminotransferase (ALT) (IU/L)	0.321494	0.0395166	-0.281977	0.361	0.979	0.489	-0.121333	-0.30023	-0.178897	0.829	0.447	0.795	-0.156793	-0.59962	-0.49654	0.617	0.029	0.133
Albumin (g/dL)	-0.0279738	-0.0503078	-0.022334	0.418	0.057	0.504	-0.00576051	-0.0248902	-0.0191297	0.723	0.157	0.52	-0.0268587	-0.00464541	-0.00144112	0.383	0.724	0.893
Alkaline phosphatase (ALP) (IU/L)	0.0379142	0.0854978	0.0475836	0.65	0.992	0.738	0.0318343	0.134243	0.102408	0.659	0	0.007	0.0454328	0.0393528	0.0941777	0.785	0.769	0.38
Aspartate aminotransferase (AST) (IU/L)	0.618605	0.0682848	-0.550321	0.173	0.988	0.239	-0.128546	-0.226568	-0.0980216	0.903	0.774	0.963	0.0913082	-0.655843	-0.203544	0.807	0.04	0.647
Basophil Absolute (cells/nL)	-0.159199	2.02702	2.18622	0.997	0.106	0.091	-0.117108	-0.245213	-0.128105	0.998	0.991	0.998	-0.183446	-0.141356	-2.45568	0.926	0.949	0.015
Basophil%	-0.0310269	-0.252026	-0.220999	0.972	0.208	0.303	-0.0606959	-0.0707496	-0.0100537	0.881	0.903	1	-0.0788554	-0.108524	0.102421	0.683	0.624	0.552
BMI	-0.00538628	0.00431938	0.00970565	0.913	1	0.925	0.0105798	0.0181241	0.00754428	0.933	0.603	0.817	0.0434069	0.059373	0.0572116	0.481	0.462	0.579
Creatine Kinase (CK) (U/L)	2.07967	0.217651	-1.86202	0.163	0.995	0.194	0.118046	-0.126564	-0.244611	0.996	0.996	0.986	0.299084	-1.66254	-0.0451314	0.879	0.055	0.985
Creatinine (mg/dL)	-0.0356954	-0.033288	0.00240737	0.702	0.538	0.957	-0.00161604	-0.00590608	-0.00429004	0.912	0.989	0.86	0.0042817	0.038361	0.0316636	0.957	0.513	0.559
Diastolic blood pressure (mmHg)	0.0346871	-0.022185	-0.056872	0.771	0.876	0.478	-0.00871808	-0.0575243	-0.0488062	0.977	0.373	0.495	0.0378966	-0.00550852	0.00255732	0.505	0.942	0.844
Eosinophil Absolute (cells/nL)	-0.0319901	-0.0118602	0.02013	0.989	0.99	1	0.259182	0.268013	0.00883082	0.082	0.187	0.948	0.132894	0.424066	0.412767	0.746	0.233	0.29
Eosinophil%	0.00463145	-0.0791369	-0.0837684	1	0.923	0.915	0.329747	0.349053	0.0193059	0.018	0.025	1	0.294768	0.619884	0.722959	0.47	0.083	0.055
Gamma-Glutamyl Transferase (GGT) (U/L)	0.107938	0.0744499	-0.0334882	0.9	0.938	0.996	0.0451281	0.342144	0.297016	0.708	0.139	0.49	-0.000870142	-0.0636802	0.266823	0.996	0.917	0.419
Glucose (mg/dL)	-0.122842	-0.0141343	0.108708	0.492	0.998	0.473	0.0949572	0.17285	0.0778925	0.498	0.033	0.318	-0.153505	0.0642943	0.0334789	0.275	0.724	0.774
HbA1c %	-0.0680292	-0.0589718	0.00905742	0.19	0.411	0.894	0.00890869	0.00504461	-0.00386408	1	0.807	0.813	-0.0343532	0.0425847	0.0296632	0.706	0.615	0.614
Hematocrit%	-0.0142564	-0.00770114	0.00655529	0.741	0.99	0.669	-0.0138843	-0.0144132	-0.000528959	0.386	0.432	0.999	-0.0764689	-0.0760967	-0.083181	0.05	0.039	0.014
Hemoglobin (g/dL)	-0.0178191	-0.0172643	0.000554858	0.509	0.95	0.714	-0.0324945	-0.038564	-0.00606944	0.019	0.008	0.915	-0.0826482	-0.0973236	-0.103948	0.051	0.022	0.008
High Density Lipoprotein (HDL) (mg/dL)	-0.0453646	-0.0587092	-0.0133446	0.707	0.675	0.997	0.0321815	0.0704059	0.0382244	0.839	0.209	0.496	-0.138326	-0.0607795	-0.00921039	0.243	0.569	0.923
Hip circumference (cm)	-0.0059739	-0.0341258	-0.0281519	0.978	0.512	0.635	0.023658	0.0238568	0.000198869	0.528	0.749	0.948	-0.0021307	0.0275012	0.0558519	0.953	0.463	0.21
Insulin (mIU/L)	0.231302	-0.387113	-0.618414	0.828	0.71	0.349	0.247334	0.475031	0.227698	0.822	0.268	0.592	-0.689308	-0.673276	0.172835	0.197	0.155	0.861
Low Density Lipoprotein (LDL) (mg/dL)	0.00700532	-0.0660134	-0.0730187	0.993	0.237	0.195	0.0526052	-0.00943124	-0.0620365	0.749	0.968	0.632	0.0825774	0.128177	0.13916	0.503	0.387	0.171
Lymphocyte Absolute (cells/nL)	-0.0891487	0.0391263	0.128275	0.373	0.942	0.233	0.0279642	-0.101603	-0.129567	0.902	0.226	0.112	-0.109814	0.00729881	-0.250543	0.44	0.995	0.137
Lymphocyte%	-0.0209678	0.0543176	0.0752854	0.952	0.861	0.697	0.0952473	0.0289059	-0.0663414	0.21	0.756	0.64	0.0285889	0.144804	0.0031772	0.823	0.297	0.824
MoCA	0.159123	0.153022	-0.0061002	0.028	0.076	0.937	0.17344	0.271102	0.0976619	0.002	0	0.342	-0.175991	-0.161674	-0.0579116	0.233	0.219	0.564
Monocyte Absolute (cells/nL)	-0.0716322	-0.101089	-0.0294572	0.654	0.37	0.875	0.0948539	-0.0794363	-0.17429	0.388	0.485	0.052	-0.168664	-0.00217765	-0.147011	0.157	0.904	0.306
Monocyte%	0.0167303	-0.0858184	-0.102549	0.97	0.366	0.255	0.181619	0.0740389	-0.10758	0.005	0.395	0.189	-0.03348	0.131408	0.126377	0.785	0.335	0.269
Neutrophil Absolute (cells/nL)	-0.116437	-0.0575928	0.0588446	0.959	0.99	0.99	-0.538683	-0.573168	-0.0344845	0.167	0.154	0.995	0.251601	-0.170645	-0.263974	0.441	0.681	0.535
Neutrophil%	0.00690011	-0.00851718	-0.0154173	0.98	0.998	0.99	-0.0844027	-0.0376914	0.0467113	0.017	0.312	0.452	-0.0176878	-0.108991	-0.046862	0.789	0.143	0.378
Platelet (cells/nL)	-0.0153018	-0.0318606	-0.0165589	0.973	0.972	1	0.0394363	0.00046649	-0.0389698	0.892	0.988	0.834	0.00365661	0.0583947	0.0359837	0.974	0.715	0.919
Potassium (mmol/L)	-0.0115863	-0.0179543	-0.00636796	0.926	0.784	0.952	-0.0315204	-0.0370109	-0.00549054	0.336	0.209	0.942	-0.0290389	-0.0489729	-0.0480955	0.428	0.183	0.211
Pulse (beats per minute)	-0.119849	0.0585384	0.178387	0.184	0.586	0.021	0.0247963	-0.0201747	-0.044971	0.913	0.946	0.768	-0.0398289	0.104816	-0.118542	0.622	0.239	0.148
Red Blood Cells ( × 10 6/uL)	-0.0155806	-0.0128151	0.00276547	0.669	0.986	0.58	-0.018651	-0.003978	0.014673	0.2	0.544	0.825	-0.0163358	-0.0194061	-0.00749861	0.764	0.666	0.538
Sistolic blood pressure (mmHg)	0.00186918	-0.0795458	-0.081415	0.999	0.312	0.295	-0.0162999	-0.0257529	-0.00945295	0.846	0.901	0.996	-0.012838	-0.031007	0.040955	0.844	0.59	0.478
Sodium (mmol/L)	-0.0032067	-0.00153833	0.00166838	0.897	0.982	0.965	-0.00640337	-0.00674683	-0.000343458	0.49	0.394	0.979	-0.000961263	-0.00415793	-0.00616977	0.891	0.601	0.365
Total Bilirubin (mg/dL)	-9.02499e-06	-0.222898	-0.222889	0.996	0.77	0.81	-0.249809	-0.266052	-0.0162426	0.008	0.001	0.759	0.176804	-0.0729963	0.13365	0.481	0.682	0.728
Total cholesterol (mg/dL)	-0.0293483	-0.0491334	-0.0197852	0.746	0.243	0.637	0.0249993	-0.0143278	-0.0393271	0.969	0.934	0.839	-0.00163481	0.0527128	0.0331709	0.985	0.699	0.547
Triglycerides (mg/dL)	-0.0736971	0.0883931	0.16209	0.859	0.755	0.439	-0.0894831	-0.172659	-0.0831762	0.597	0.361	0.905	-0.0853812	-0.101167	-0.346434	0.685	0.602	0.124
TSH(uIU/mL)	0.0930332	-0.0406879	-0.133721	0.944	0.963	0.833	-0.12341	0.276712	0.400122	0.833	0.464	0.21	0.205287	-0.0111559	0.522687	0.621	1	0.218
UPDRS	-0.0691046	-0.128748	-0.0596429	0.767	0.597	0.954	-0.187116	-0.140647	0.0464687	0.144	0.269	0.962	-0.0324945	-0.150506	-0.0443941	0.872	0.621	0.805
Urea (BUN) (mg/dL)	-0.00023015	-0.10464	-0.10441	1	0.526	0.527	0.204692	0.0796702	-0.125022	0.054	0.567	0.444	-0.121165	0.0837573	0.0631456	0.401	0.598	0.518
Uric acid (mg/dL)	0.112493	0.124194	0.0117011	0.373	0.37	0.999	-0.0415266	-0.0737379	-0.0322113	0.748	0.263	0.636	-0.0614197	-0.21544	-0.259352	0.616	0.117	0.054
Waist circumference (cm)	0.00175297	-0.0152232	-0.0169762	0.995	0.88	0.834	0.0123907	0.0397012	0.0273105	0.754	0.203	0.575	0.00787165	0.0185094	0.0627961	0.844	0.697	0.317
White Blood Cell (cells/nL)	-0.104134	-0.00771959	0.0964139	0.302	0.998	0.351	-0.0688594	-0.140918	-0.0720582	0.479	0.086	0.575	-0.127681	-0.0924073	-0.26088	0.213	0.425	0.026

## Sheet: PD_severe_patients
	DIFFERENCE ANALYSIS BETWEEN GROUPS/VISITS
	PLACEBO						CMA						CMA versus PLACEBO
Measurements	Log2FoldChange (Visit 2 vs Visit 1 - Placebo)	Log2FoldChange (Visit 3 vs Visit 1 - Placebo)	Log2FoldChange (Visit 3 vs Visit 2 - Placebo)	P value (Visit 2 vs Visit 1 - Placebo)	P value (Visit 3 vs Visit 1 - Placebo)	P value (Visit 3 vs Visit 2 - Placebo)	Log2FoldChange (Visit 2 vs Visit 1 - CMA)	Log2FoldChange (Visit 3 vs Visit 1 - CMA)	Log2FoldChange (Visit 3 vs Visit 2 - CMA)	P value (Visit 2 vs Visit 1 - CMA)	P value (Visit 3 vs Visit 1 - CMA)	P value (Visit 3 vs Visit 2 - CMA)	Log2FoldChange (CMA vs Placebo - Visit 1)	Log2FoldChange (CMA vs Placebo - Visit 2)	Log2FoldChange (CMA vs Placebo - Visit 3)	P value (CMA vs Placebo - Visit 1)	P value (CMA vs Placebo - Visit 2)	P value (CMA vs Placebo - Visit 3)
Alanine aminotransferase (ALT) (IU/L)	0.48474	0.317111	0.476814	0.944	0.971	0.997	0.33655	0.0814673	-0.0745973	0.885	0.399	0.659	0.0603781	-0.125114	-0.121099	0.823	0.77	0.536
Albumin (g/dL)	-0.00929621	0.000475118	0.0307582	0.887	0.998	0.854	-0.0117926	-0.0221625	-0.000310228	0.756	0.607	0.959	-0.014581	0.00271001	-0.0147466	0.975	0.954	0.634
Alkaline phosphatase (ALP) (IU/L)	-0.0932478	-0.0814218	0.032328	0.472	0.751	0.92	0.0243655	0.11917	0.116345	0.827	0.019	0.069	0.161598	-0.0378232	-0.0576979	0.51	0.87	0.911
Aspartate aminotransferase (AST) (IU/L)	0.190239	0.114468	-0.108492	0.533	0.889	0.857	-0.125982	-0.171768	-0.0459939	0.118	0.017	0.61	0.455773	0.128324	0.105082	0.078	0.608	0.606
Basophil Absolute (cells/nL)	-0.234465	-0.29956	-0.0614005	0.328	0.173	0.876	-0.232327	-0.339206	0.176525	0.209	0.119	0.926	-0.382206	-0.32075	-0.321928	0.179	0.365	0.557
Basophil%	0.0238467	-0.263034	-0.0803421	0.732	0.293	0.692	-0.151445	-0.205777	0.250577	0.286	0.645	0.835	-0.25774	-0.324962	-0.00507099	0.426	0.39	0.911
BMI	0.0176888	0.0271348	0.00985394	0.725	0.41	0.829	-0.00381517	-0.0129829	-0.00909947	0.933	0.452	0.658	0.00395824	-0.0173264	-0.0699486	0.967	0.855	0.657
Creatine Kinase (CK) (U/L)	-0.0613916	0.289063	0.108879	0.989	0.995	0.999	0.410528	0.275135	-0.104499	0.894	0.853	0.601	0.844115	1.17217	0.757191	0.297	0.183	0.359
Creatinine (mg/dL)	0.0401475	-0.00981694	-0.044092	0.902	0.989	0.854	-0.0511919	-0.0651836	0.0187822	0.292	0.408	0.986	0.0260224	-0.0680184	-0.0562682	0.839	0.6	0.897
Diastolic blood pressure (mmHg)	0.0229893	0.0532885	-0.00764939	0.987	0.897	0.951	0.0618558	-0.000979045	-0.0305647	0.596	0.985	0.516	-0.0430687	-0.00863231	-0.100721	0.599	0.914	0.294
Eosinophil Absolute (cells/nL)	0.0138722	-0.449242	-0.414692	0.996	0.927	0.953	0.124537	0.0834096	0.0886826	0.846	0.602	0.899	0.718901	0.89439	1.28712	0.386	0.27	0.161
Eosinophil%	0.273436	-0.417059	-0.486693	0.968	0.948	0.854	0.306669	0.282989	0.17957	0.555	0.309	0.877	0.871895	0.914206	1.52151	0.316	0.231	0.099
Gamma-Glutamyl Transferase (GGT) (U/L)	0.258422	0.270648	0.0844963	0.102	0.124	0.996	0.00237786	0.151631	0.115131	0.941	0.317	0.473	-0.111968	-0.311817	-0.147154	0.827	0.273	0.397
Glucose (mg/dL)	0.231212	0.0963948	-0.0456385	0.209	0.926	0.446	0.039642	0.0710436	0.134594	0.995	0.789	0.833	-0.0373087	-0.259915	-0.0164862	0.778	0.104	0.776
HbA1c %	-0.0529388	-0.056083	0.0200164	0.391	0.498	0.996	-0.0007393	-0.00325636	-0.00433952	0.997	0.922	0.946	-0.0296469	0.0615242	0.0744319	0.988	0.396	0.512
Hematocrit%	-0.0263069	0.0393597	0.0647438	0.767	0.708	0.332	-0.0145368	-0.0117084	0.0253774	0.674	0.973	0.825	-0.110278	-0.102784	-0.121655	0.058	0.081	0.016
Hemoglobin (g/dL)	-0.0269489	0.021002	0.0429099	0.655	0.929	0.475	-0.0448943	-0.0462292	0.0203884	0.041	0.125	0.913	-0.0997602	-0.118695	-0.110004	0.151	0.098	0.039
High Density Lipoprotein (HDL) (mg/dL)	0.00400062	0.0248207	0.0297779	0.963	0.987	0.996	0.060928	0.154668	0.0546921	0.761	0.18	0.5	-0.253785	-0.183944	-0.0964686	0.135	0.271	0.468
Hip circumference (cm)	-0.0110181	-0.0509747	0.000415151	0.945	0.877	0.98	0.00569947	0.0299048	0.0273821	0.993	0.735	0.795	-0.0161582	0.00915399	0.0492708	0.828	0.903	0.557
Insulin (mIU/L)	0.377566	1.82461	1.24894	0.348	0.941	0.549	0.614188	0.612003	0.374363	0.835	0.979	0.933	-1.0174	-1.337	-0.963136	0.116	0.004	0.07
Low Density Lipoprotein (LDL) (mg/dL)	0.00318394	0.0694206	0.109026	0.984	0.728	0.631	0.00789995	-0.00592316	0.011826	0.957	0.803	0.93	0.296741	0.302207	0.0975365	0.156	0.153	0.427
Lymphocyte Absolute (cells/nL)	-0.14558	-0.0102497	0.111002	0.328	0.949	0.566	0.015075	-0.0355423	0.0111211	0.971	0.855	0.947	-0.12947	0.0389728	-0.183942	0.539	0.863	0.565
Lymphocyte%	0.0860288	0.0396952	0.0781093	0.995	0.972	0.946	0.177201	0.136463	0.0633445	0.516	0.354	0.94	0.0261113	0.1218	0.0796246	0.905	0.571	0.653
MoCA	0.210072	0.101179	-0.0929861	0.386	0.891	0.721	0.246882	0.31655	0.103094	0.007	0.001	0.653	0.113611	0.154612	0.434146	0.585	0.383	0.071
Monocyte Absolute (cells/nL)	-0.0626526	0.062024	0.0204838	0.816	0.93	0.978	0.0922788	-0.117846	-0.163119	0.905	0.27	0.131	-0.114609	0.00915399	-0.230824	0.514	0.959	0.318
Monocyte%	0.140815	0.0747527	-0.0297906	0.506	0.858	0.869	0.176285	0.0489922	-0.117423	0.02	0.702	0.155	0.0622843	0.10008	0.0411247	0.767	0.597	0.823
Neutrophil Absolute (cells/nL)	-0.153566	0.0254924	0.0401263	0.423	0.775	0.877	-0.126521	-0.196379	-0.0132523	0.266	0.1	0.818	-0.146353	-0.0807289	-0.308745	0.533	0.766	0.35
Neutrophil%	0.00916056	0.027406	-0.020702	0.979	0.983	1	-0.0480928	-0.0456133	0.0082128	0.2	0.22	1	-0.0419749	-0.0936409	-0.0914885	0.679	0.372	0.384
Platelet (cells/nL)	-0.163908	0.0458309	0.185077	0.577	1	0.634	0.585428	0.667949	0.0436498	0.851	0.946	0.978	-0.0620207	0.157871	0.037674	0.765	0.467	0.891
Potassium (mmol/L)	0.00457515	0.0310399	0.037805	1	0.863	0.857	-0.00690811	-0.0342193	-0.00329521	0.911	0.601	0.835	0.0421122	0.0314586	-0.0164383	0.47	0.591	0.814
Pulse (beats per minute)	-0.0844871	0.277628	0.349516	0.653	0.063	0.008	0.0297284	0.0138342	0.02387	0.987	0.999	0.995	-0.199188	-0.0881602	-0.44912	0.097	0.471	0
Red Blood Cells ( × 10 6/uL)	-0.0240108	0.0298756	0.0499387	0.796	0.788	0.429	-0.0188665	-0.0130729	0.0271468	0.469	0.936	0.715	-0.0579824	-0.058837	-0.0483652	0.571	0.572	0.376
Sistolic blood pressure (mmHg)	0.0452208	-0.0976284	-0.180299	0.907	0.676	0.438	0.0205454	0.0357852	0.0593603	1	0.898	0.894	-0.0838901	-0.129199	0.040837	0.46	0.249	0.715
Sodium (mmol/L)	-0.0040548	0.0103044	0.0128631	0.929	0.744	0.53	-0.00342552	0.00223361	0.00514201	0.822	0.976	0.711	-0.00951403	-0.0090565	-0.0168321	0.294	0.319	0.095
Total Bilirubin (mg/dL)	-0.261704	0.230086	0.361611	0.586	0.881	0.886	-0.116122	-0.273489	-0.1431	0.128	0.016	0.563	-0.174478	-0.169619	-0.0771993	0.71	0.703	0.36
Total cholesterol (mg/dL)	-0.00249855	0.0331998	0.0524944	0.988	0.695	0.609	-0.0183655	-0.0219838	0.0148962	0.634	0.628	0.999	0.0986594	0.0791187	-0.00306846	0.49	0.584	0.92
Triglycerides (mg/dL)	0.225756	0.136772	-0.154361	0.625	0.992	0.744	-0.101824	-0.173539	0.128603	0.327	0.25	0.97	-0.00751658	-0.399921	-0.220947	0.98	0.194	0.441
TSH(uIU/mL)	-0.347949	-0.451883	-0.0238376	0.258	0.231	0.98	0.148247	0.421458	0.224661	0.979	0.576	0.693	-0.137408	0.443919	0.52878	0.769	0.428	0.243
UPDRS	-0.228941	-0.334211	-0.0258786	0.417	0.254	0.902	-0.119596	-0.0661691	0.130975	0.168	0.279	0.975	-0.218047	-0.198494	0.0119726	0.396	0.5	0.775
Urea (BUN) (mg/dL)	0.0040599	-0.0300574	-0.107984	0.89	0.787	0.971	0.285781	0.190614	-0.0176123	0.083	0.38	0.72	-0.0961684	0.235907	0.14091	0.66	0.259	0.378
Uric acid (mg/dL)	0.102205	0.181456	0.0225716	0.541	0.323	0.859	-0.0671073	-0.125646	0.0488566	0.534	0.852	0.843	-0.229117	-0.340578	-0.412837	0.459	0.092	0.077
Waist circumference (cm)	0.0243298	-0.0491222	-0.0588716	0.686	0.371	0.098	0.0282879	0.0381152	0.0232017	0.199	0.034	0.619	-0.0744067	-0.0696684	0.0116383	0.211	0.232	0.842
White Blood Cell (cells/nL)	-0.184779	-0.0158532	0.0529972	0.263	0.722	0.768	-0.0937378	-0.158311	-0.0331612	0.316	0.089	0.727	-0.1248	-0.0228403	-0.234527	0.466	0.905	0.33

## Sheet: PD_mild_patients
	DIFFERENCE ANALYSIS BETWEEN GROUPS/VISITS
	PLACEBO						CMA						CMA versus PLACEBO
Measurements	Log2FoldChange (Visit 2 vs Visit 1 - Placebo)	Log2FoldChange (Visit 3 vs Visit 1 - Placebo)	Log2FoldChange (Visit 3 vs Visit 2 - Placebo)	P value (Visit 2 vs Visit 1 - Placebo)	P value (Visit 3 vs Visit 1 - Placebo)	P value (Visit 3 vs Visit 2 - Placebo)	Log2FoldChange (Visit 2 vs Visit 1 - CMA)	Log2FoldChange (Visit 3 vs Visit 1 - CMA)	Log2FoldChange (Visit 3 vs Visit 2 - CMA)	P value (Visit 2 vs Visit 1 - CMA)	P value (Visit 3 vs Visit 1 - CMA)	P value (Visit 3 vs Visit 2 - CMA)	Log2FoldChange (CMA vs Placebo - Visit 1)	Log2FoldChange (CMA vs Placebo - Visit 2)	Log2FoldChange (CMA vs Placebo - Visit 3)	P value (CMA vs Placebo - Visit 1)	P value (CMA vs Placebo - Visit 2)	P value (CMA vs Placebo - Visit 3)
Alanine aminotransferase (ALT) (IU/L)	0.651125	0.0887206	-0.0220735	0.447	0.991	0.522	-0.133768	-0.0685266	-0.146168	0.9	0.75	0.956	-0.197845	-0.757816	-0.59355	0.627	0.054	0.24
Albumin (g/dL)	-0.0216516	-0.0616043	-0.0376379	0.511	0.023	0.238	-0.0118257	-0.0354404	-0.0248051	0.953	0.208	0.369	-0.0265291	0.00393955	0.00137806	0.443	0.829	0.989
Alkaline phosphatase (ALP) (IU/L)	-0.0276845	0.00974904	0.0475055	0.911	0.987	0.846	0.0202613	0.165109	0.0902674	0.8	0.016	0.092	0.0519093	0.128498	0.2263	0.718	0.447	0.173
Aspartate aminotransferase (AST) (IU/L)	0.729137	0.0666558	0.130434	0.306	0.998	0.334	-0.125996	-0.0609367	-0.0165599	0.982	0.948	0.991	-0.225997	-1.11562	-0.508063	0.739	0.046	0.508
Basophil Absolute (cells/nL)	0.00654285	2.20448	2.21441	1	0.191	0.185	0.14505	0.121936	0.194447	1	1	0.999	-0.0489096	0.0945949	-2.55849	0.989	0.979	0.073
Basophil%	0.111581	-0.124509	-0.166825	0.951	0.547	0.372	0.222543	0.221697	0.223177	0.407	0.907	0.711	0.0412882	0.151309	0.263034	0.865	0.487	0.298
BMI	-0.0153642	-0.0157772	-0.000522723	0.579	0.685	0.984	-8.75313e-06	-0.00432669	0.00223673	0.982	0.997	0.995	0.0270252	0.0658166	0.082317	0.737	0.613	0.624
Creatine Kinase (CK) (U/L)	2.5714	0.644919	0.721588	0.224	0.995	0.264	0.118654	0.212543	0.340207	1	0.999	1	-0.357942	-2.77898	-0.531604	0.932	0.068	0.885
Creatinine (mg/dL)	-0.0455345	-0.0532729	0.0022646	0.468	0.468	1	0.11928	0.0490026	-0.0197651	0.104	0.592	0.587	0.0358435	0.17791	0.145489	0.715	0.052	0.148
Diastolic blood pressure (mmHg)	0.0762171	-0.00796781	-0.0779428	0.746	0.731	0.307	-0.0655596	-0.0419884	-0.0267194	0.379	0.231	0.922	0.106547	-0.0103774	0.0410584	0.196	0.914	0.507
Eosinophil Absolute (cells/nL)	-0.261107	0.0233331	0.452763	0.989	0.989	0.956	0.598997	0.301101	-0.228129	0.003	0.22	0.262	-0.199531	0.261002	0.0771539	0.694	0.427	0.898
Eosinophil%	-0.196196	0.00957598	0.327273	0.958	0.935	0.997	0.627978	0.378547	-0.166437	0.001	0.028	0.521	-0.0491178	0.477098	0.329886	0.916	0.188	0.343
Gamma-Glutamyl Transferase (GGT) (U/L)	0.0802934	0.0861461	0.0220875	0.988	0.996	0.998	0.0864892	0.547999	-0.0820488	0.742	0.171	0.542	0.184046	0.209099	0.670236	0.709	0.456	0.129
Glucose (mg/dL)	-0.189623	-0.0271333	0.224459	0.151	0.983	0.207	0.225371	0.334594	0.255663	0.393	0.017	0.295	-0.210553	0.293263	0.167537	0.357	0.286	0.368
HbA1c %	-0.0576824	-0.0306418	0.108228	0.438	0.674	0.921	0.000641058	0.0435969	0.0685053	1	0.532	0.561	-0.0399485	0.0388392	0.0241731	0.707	0.88	0.676
Hematocrit%	-0.00706196	-0.00727413	0.000774549	0.91	0.91	1	-0.0176487	-0.0403344	-0.00836511	0.575	0.169	0.697	-0.0678987	-0.0686038	-0.0858818	0.222	0.162	0.093
Hemoglobin (g/dL)	-0.0126612	-0.0106419	0.00238782	0.729	0.792	0.994	-0.018829	-0.0419038	-0.0190616	0.544	0.052	0.397	-0.0851988	-0.088236	-0.118056	0.139	0.125	0.053
High Density Lipoprotein (HDL) (mg/dL)	-0.0109666	-0.0102808	0.00885163	0.735	0.665	0.993	0.00312224	0.00586946	0.0317959	0.994	0.843	0.903	-0.0304151	0.0570665	0.0607435	0.858	0.858	0.686
Hip circumference (cm)	0.002199	-0.02963	-0.0301955	0.999	0.43	0.402	0.0517131	-0.00165905	-0.0531123	0.092	0.997	0.11	-0.0131063	0.0311889	0.0253176	0.704	0.333	0.642
Insulin (mIU/L)	0.474234	0.114702	-0.0714	0.999	0.528	0.557	0.821277	1.49274	1.03855	0.961	0.099	0.18	-0.445154	-0.187528	0.946476	0.554	0.679	0.212
Low Density Lipoprotein (LDL) (mg/dL)	0.0167412	-0.151491	-0.167374	0.969	0.074	0.043	0.111081	0.0521017	0.00157366	0.378	0.964	0.586	-0.00600687	0.113502	0.146056	0.971	0.697	0.3
Lymphocyte Absolute (cells/nL)	-0.0703026	0.0412938	0.124069	0.786	0.829	0.432	0.113509	-0.0799296	-0.152863	0.588	0.143	0.024	-0.0293071	0.115199	-0.212119	0.879	0.642	0.28
Lymphocyte%	0.00569806	0.0453234	0.062071	0.952	0.888	0.727	0.114886	-0.0180085	-0.0935288	0.354	0.837	0.176	0.101667	0.25337	-0.0114349	0.527	0.179	0.874
MoCA	0.143174	0.135871	0.000141644	0.093	0.112	0.996	0.110343	0.224809	0.0331176	0.171	0.013	0.451	-0.0694363	-0.10159	0.0268273	0.564	0.358	0.84
Monocyte Absolute (cells/nL)	-0.0531688	-0.0786661	0.00770779	0.804	0.411	0.791	0.162316	0.014139	-0.0984031	0.348	1	0.398	-0.212322	0.0196824	-0.0915264	0.227	0.956	0.667
Monocyte%	-0.00488449	-0.134042	-0.119375	0.931	0.196	0.352	0.15015	0.0750929	-0.0415754	0.173	0.572	0.752	-0.0859509	0.144384	0.116719	0.603	0.529	0.313
Neutrophil Absolute (cells/nL)	0.0188536	-0.0015003	0.0458761	0.996	1	0.997	-0.185466	-0.172335	0.0397012	0.233	0.328	0.984	0.576686	-0.264672	-0.189154	0.267	0.723	0.791
Neutrophil%	0.0265442	0.00734411	-0.011167	0.923	0.977	0.982	-0.0847163	-0.00321237	0.0752352	0.07	0.972	0.157	-0.0356914	-0.172566	-0.0242223	0.696	0.13	0.563
Platelet (cells/nL)	0.0539887	-0.0171735	-0.0596663	0.612	0.936	0.405	0.0112751	-0.0567034	-0.00859727	0.98	0.54	0.685	0.0798854	0.0708559	0.075551	0.563	0.877	0.74
Potassium (mmol/L)	-0.0036053	-0.029726	-0.0201543	0.915	0.574	0.816	-0.0647834	-0.0514528	-0.00560364	0.271	0.346	0.993	-0.0589457	-0.100674	-0.0660209	0.238	0.053	0.174
Pulse (beats per minute)	-0.121637	-0.00120711	0.170014	0.267	0.979	0.359	0.0510547	-0.0187412	-0.0505213	0.852	0.869	0.592	0.0874828	0.27171	0.0799851	0.397	0.024	0.545
Red Blood Cells ( × 10 6/uL)	-0.0118265	-0.00622832	0.00685478	0.807	0.95	0.945	-0.0151968	-0.0279788	0.00808397	0.46	0.349	0.972	-0.0170757	-0.0210594	-0.018536	0.778	0.676	0.562
Sistolic blood pressure (mmHg)	0.00524738	-0.0286571	-0.0384198	0.939	0.394	0.594	-0.0426685	-0.0252921	-0.040852	0.641	0.391	0.891	0.054666	0.0467353	0.0397097	0.511	0.729	0.509
Sodium (mmol/L)	-0.00244858	-0.00444346	-0.0014706	0.951	0.871	0.978	-0.00688264	-0.0189588	-0.0154226	0.607	0.105	0.519	0.00422695	-0.00266532	-0.0077495	0.688	0.93	0.418
Total Bilirubin (mg/dL)	0.237313	0.000881003	-0.234531	0.791	0.833	0.454	-0.237178	-0.0938309	0.0174563	0.049	0.113	0.951	0.21901	-0.180085	0.14942	0.403	0.411	0.944
Total cholesterol (mg/dL)	-0.0210397	-0.0884514	-0.0702678	0.762	0.117	0.389	0.0541669	0.0224789	0.0120053	0.544	0.978	0.715	-0.0345466	0.0965407	0.0490296	0.774	0.657	0.495
Triglycerides (mg/dL)	0.0139875	0.0721087	0.262224	0.5	0.792	0.187	0.0146838	0.0167929	0.0945223	1	0.924	0.929	-0.151544	0.0972462	-0.40898	0.627	0.856	0.295
TSH(uIU/mL)	0.383947	0.226859	0.0294957	0.699	0.963	0.847	0.0580877	0.0812616	0.300226	0.699	0.622	0.242	0.47773	-0.121884	0.729936	0.448	0.832	0.267
UPDRS	0.00997596	0.0801823	0.130429	1	0.987	0.987	-0.0439482	0.0198698	0.10525	0.705	0.811	0.988	0.0788834	-0.100375	-0.0289935	0.8	0.97	0.935
Urea (BUN) (mg/dL)	0.166536	0.0263657	-0.0504869	0.958	0.705	0.533	0.129251	0.0853809	-0.0840801	0.523	0.994	0.635	-0.104369	0.0290343	0.00789256	0.611	0.994	0.902
Uric acid (mg/dL)	0.070801	0.0741723	0.0115575	0.624	0.736	0.979	0.0754813	-0.100394	-0.119906	0.98	0.206	0.177	0.0550259	-0.0852825	-0.161432	0.873	0.798	0.299
Waist circumference (cm)	-0.00959042	0.00314519	0.0125872	0.917	0.984	0.838	-0.00447126	0.00269324	0.00969465	0.766	0.997	0.835	0.0370265	0.0345687	0.0626729	0.482	0.55	0.553
White Blood Cell (cells/nL)	-0.0310917	0.0561676	0.119462	0.777	0.881	0.483	0.00513074	-0.049108	-0.0440423	1	0.749	0.773	-0.151802	-0.111462	-0.21661	0.27	0.49	0.082

## Sheet: CorrCMA_clin
Measurements	serine_correlation	serine_pvalue	serine_padj	cysteine_correlation	cysteine_pvalue	cysteine_padj	nicotinamide_correlation	nicotinamide_pvalue	nicotinamide_padj	carnitine_correlation	carnitine_pvalue	carnitine_padj
Albumin (g/dL)	-0.0486673	0.61695	0.90432	-0.105289	0.278151	0.701245	0.0610382	0.530311	0.795466	0.0681189	0.483622	0.680093
Alkaline phosphatase (ALP) (IU/L)	0.166606	0.0848273	0.272659	-0.0103357	0.915451	0.969708	0.152157	0.115944	0.54842	0.0900755	0.353882	0.652909
Alanine aminotransferase (ALT) (IU/L)	-0.208655	0.030228	0.194323	-0.10739	0.268618	0.701245	-0.0968082	0.318912	0.599852	-0.110489	0.254969	0.615296
Aspartate aminotransferase (AST) (IU/L)	-0.0929508	0.338665	0.662606	-0.0755511	0.437085	0.728475	-0.0999958	0.303161	0.599852	-0.0978436	0.313739	0.641738
Basophil Absolute (cells/nL)	-0.153963	0.11163	0.313959	-0.207447	0.0312198	0.456253	-0.093234	0.337189	0.599852	0.0358834	0.712358	0.843582
Basophil %	-0.0276426	0.776424	0.918542	-0.195981	0.0420776	0.456253	-0.0122276	0.900049	0.928653	0.1081	0.26545	0.615296
Body Mass Index (BMI)	0.0409652	0.673795	0.907729	0.042217	0.664419	0.82179	0.186216	0.0536551	0.54842	0.243536	0.0110912	0.248257
Creatine Kinase (CK) (U/L)	0.10769	0.267277	0.546702	0.0440894	0.650491	0.82179	0.0112484	0.908017	0.928653	0.0716722	0.461049	0.669264
Creatinine (mg/dL)	-0.167658	0.0828508	0.272659	-0.0850608	0.381422	0.721471	-0.0398865	0.681914	0.868303	0.0134166	0.890388	0.931802
Diastolic blood pressure (mmHg)	-0.0251569	0.79607	0.918542	0.00896753	0.92661	0.969708	0.0309344	0.750625	0.868303	0.0217516	0.823189	0.931731
Eosinophil Absolute (cells/nL)	-0.117925	0.224177	0.504398	-0.101464	0.296081	0.701245	-0.00191478	0.984309	0.984309	-0.0211247	0.828205	0.931731
Eosinophil %	-0.0378216	0.697558	0.907729	-0.104504	0.281773	0.701245	0.0303801	0.754951	0.868303	0.00741043	0.939327	0.960675
Gamma-Glutamyl Transferase (GGT) (U/L)	-0.0120515	0.901481	0.965873	0.0807095	0.406339	0.721471	0.0377863	0.697827	0.868303	0.0839251	0.387834	0.652909
Glucose (mg/dL)	0.00379792	0.968882	0.968882	0.110622	0.254392	0.701245	0.0741443	0.445693	0.691593	0.00424248	0.965242	0.965242
Hemoglobin (g/dL)	-0.171204	0.0764599	0.272659	0.0225508	0.816804	0.942466	-0.0305704	0.753465	0.868303	-0.07669	0.430185	0.652909
HbA1c %	0.0842081	0.386231	0.713297	0.0174592	0.857668	0.942821	0.0914451	0.346581	0.599852	0.106316	0.273465	0.615296
Hematocrit %	-0.0824471	0.396276	0.713297	0.0675249	0.487452	0.756391	0.0401317	0.680065	0.868303	0.0162457	0.867467	0.931802
High Density Lipoprotein (HDL) (mg/dL)	0.0271712	0.780139	0.918542	-0.0713466	0.463093	0.744256	-0.0546721	0.57413	0.833415	0.0467124	0.631183	0.767655
Height (cm)	-0.210719	0.0285956	0.194323	-0.0789213	0.41685	0.721471	-0.112026	0.248377	0.558848	-0.0859288	0.376565	0.652909
Hip circumference (cm)	-0.0367128	0.706011	0.907729	0.00251955	0.979354	0.986255	0.116081	0.231555	0.54842	0.0595083	0.540686	0.7373
Insulin (mIU/L)	0.0478373	0.622976	0.90432	0.174589	0.0707347	0.456253	0.0282271	0.771825	0.868303	0.0758492	0.435273	0.652909
Low Density Lipoprotein (LDL) (mg/dL)	0.18543	0.0546909	0.223736	0.0615091	0.527137	0.776831	0.166692	0.0846642	0.54842	0.228354	0.0174537	0.248257
Lymphocyte Absolute (cells/nL)	-0.123976	0.201129	0.483489	0.104525	0.281674	0.701245	0.0308727	0.751106	0.868303	0.0513271	0.597813	0.747266
Lymphocyte %	0.0561729	0.563649	0.90432	0.0921213	0.343012	0.721471	0.116106	0.231455	0.54842	0.119837	0.216699	0.615296
MoCA	-0.261776	0.00620608	0.0698184	-0.187881	0.0515134	0.456253	-0.129052	0.183151	0.54842	-0.116731	0.228934	0.615296
Monocyte Absolute (cells/nL)	0.0157715	0.871301	0.96004	0.125331	0.196209	0.701245	0.0132911	0.891407	0.928653	0.0997765	0.304228	0.641738
Monocyte %	0.279637	0.00337904	0.0566804	0.127747	0.187655	0.701245	0.146442	0.13045	0.54842	0.214588	0.0257366	0.248257
Neutrophil Absolute (cells/nL)	-0.291628	0.00219662	0.0566804	-0.114984	0.236025	0.701245	-0.166637	0.084769	0.54842	-0.162246	0.0934206	0.434122
Neutrophil %	-0.188137	0.0511905	0.223736	-0.168601	0.0811117	0.456253	-0.145275	0.133576	0.54842	-0.139289	0.150518	0.564442
Platelet (cells/nL)	0.0333424	0.731924	0.914905	-0.0489947	0.614581	0.82179	0.0931422	0.337667	0.599852	0.141963	0.142762	0.564442
Potassium (mmol/L)	-0.22916	0.0170499	0.153449	0.0016772	0.986255	0.986255	-0.127023	0.190191	0.54842	-0.192204	0.0462805	0.260328
Pulse (beats per minute)	-0.0517332	0.594915	0.90432	0.109854	0.257725	0.701245	0.0877935	0.366257	0.601775	0.197232	0.0407578	0.260328
Red Blood Cells ( × 10 6/uL)	-0.110966	0.252911	0.541953	0.0480482	0.621443	0.82179	0.086311	0.374438	0.601775	0.0813227	0.402771	0.652909
Sistolic blood pressure (mmHg)	-0.00411848	0.966257	0.968882	0.129303	0.182293	0.701245	0.104664	0.281031	0.599852	0.0781173	0.421627	0.652909
Sodium (mmol/L)	-0.00933658	0.923599	0.966557	-0.0798358	0.411455	0.721471	-0.121015	0.212185	0.54842	0.0147899	0.879249	0.931802
Total Bilirubin (mg/dL)	0.147803	0.126876	0.335849	0.183264	0.0576322	0.456253	0.121285	0.211159	0.54842	0.114709	0.237155	0.615296
Total cholesterol (mg/dL)	0.197833	0.0401353	0.223736	0.0919993	0.343654	0.721471	0.179189	0.0635147	0.54842	0.225341	0.0190371	0.248257
Triglycerides (mg/dL)	0.0421259	0.6651	0.907729	0.169325	0.0797948	0.456253	0.130472	0.178338	0.54842	0.11031	0.255744	0.615296
TSH(uIU/mL)	-0.157625	0.103264	0.309792	-0.0813103	0.402843	0.721471	-0.0136094	0.888823	0.928653	-0.0542586	0.577034	0.747266
UPDRS	-0.0795672	0.413035	0.714869	-0.212735	0.0270744	0.456253	-0.155567	0.107904	0.54842	-0.120002	0.216064	0.615296
Urea (BUN) (mg/dL)	0.123158	0.20414	0.483489	0.0472895	0.626967	0.82179	0.0404219	0.67788	0.868303	0.194243	0.0439705	0.260328
Uric acid (mg/dL)	-0.193115	0.045236	0.223736	0.0603228	0.53515	0.776831	-0.13901	0.151343	0.54842	0.0518246	0.594263	0.747266
Waist circumference (cm)	-0.0153512	0.874703	0.96004	-0.0172922	0.859015	0.942821	0.140126	0.148056	0.54842	0.212049	0.0275841	0.248257
White Blood Cell (cells/nL)	-0.276439	0.00377869	0.0566804	-0.0404243	0.677861	0.82179	-0.173083	0.0732384	0.54842	-0.084451	0.384857	0.652909
Weight (kg)	-0.0711735	0.464181	0.773635	0.0382955	0.693956	0.82179	0.151717	0.117014	0.54842	0.160774	0.0964716	0.434122
