# Supplementary material for: Multi-omics characterization of improved cognitive functions in Parkinson’s disease patients after the combined metabolic activator treatment: a randomized, double-blinded, placebo-controlled phase II trial
Source: Brain Commun. 2025 Jan 6;7(1):fcae478. doi: 10.1093/braincomms/fcae478 (PMC11733689; doi:10.1093/braincomms/fcae478)
Supplement: fcae478_Supplementary_Data [file fcae478_supplementary_data.zip › Supplementary Dataset 3.xlsx]

## Sheet: PD_ALL_mets_data
sampleID	S-1-pyrroline-5-carboxylate	spermidine	1-methylnicotinamide	12,13-DiHOME	5-hydroxyindoleacetate	alpha-ketoglutarate	kynurenate	3-hydroxyisobutyrate	3-hydroxy-3-methylglutarate	homovanillate (HVA)	3-phosphoglycerate	cholate	4-hydroxyphenylacetate	5,6-dihydrothymine	hypoxanthine	9,10-DiHOME	linoleate (18:2n6)	laurate (12:0)	quinolinate	N6,N6,N6-trimethyllysine	N-acetylputrescine	N-formylmethionine	S-adenosylhomocysteine (SAH)	adenosine 3',5'-cyclic monophosphate (cAMP)	adenosine 5'-diphosphate (ADP)	adenosine 5'-monophosphate (AMP)	5-methylthioadenosine (MTA)	N6-methyladenosine	adenosine 5'-diphosphoribose (ADP-ribose)	arachidonate (20:4n6)	arginine	aspartate	2-hydroxyphenylacetate	3-(4-hydroxyphenyl)lactate	phenylpyruvate	beta-alanine	carnosine	biliverdin	succinate	3-hydroxybutyrate (BHBA)	cholesterol	choline phosphate	corticosterone	cortisone	creatinine	cysteinylglycine	cystine	sphingosine	deoxycholate
TR20051__Visit1__CMA	2.25953	0.513123	1.12477	1.00896	0.405946	1.17899	1.10578	0.970147	3.40345	8.88893	0.0904867	1.4359	1.56489	1.29293	0.44461	1.0158	2.09464	3.27127	1.63993	1.50257	0.932258	1.24447	0.937412	1.00378	0.0389519	0.235308	1.59028	1.08457	0.133215	1.36296	1.03274	0.500101	1.08904	0.795033	0.75738	0.747349	0.160143	0.51638	1.27633	2.51848	1.39024	0.487903	0.63671	0.864923	0.844498	0.450697	1.91526	0.408332	0.382809
TR20115__Visit1__CMA	1.1477	0.414396	0.235258	1.92026	2.1154	1.44576	1.80002	5.5343	2.05205	1.77182	0.131767	0.40078	1.0545	0.491542	0.946483	1.77192	1.65681	1.59191	1.35952	0.345528	2.0879	1.87266	0.934414	1.80415	0.0389519	0.10851	1.53036	1.414	0.133215	1.06115	0.51085	0.504184	1.46063	1.55983	0.870989	1.06906	0.908139	0.535242	0.639533	9.708	1.30391	0.380848	1.01528	1.00336	1.03635	0.946782	1.10545	0.285055	0.816009
TR20053__Visit1__CMA	0.940612	0.56151	1.12543	1.88609	0.737769	1.15311	1.64189	1.34748	1.51959	16.192	0.14161	2.38562	24.441	1.28227	0.387397	1.63033	0.63803	0.403487	2.65955	1.40601	2.45692	1.99649	1.33822	1.29518	0.221722	0.276417	0.761674	0.960922	0.163291	0.300271	1.00308	0.99535	2.53987	2.77108	1.60402	0.893671	0.898219	0.565724	1.14784	0.806074	1.16942	0.419784	0.882958	0.919757	1.30354	0.563563	0.606862	0.463356	0.145979
TR20116__Visit1__CMA	1.20649	0.491107	0.290401	3.92686	1.84246	1.3304	1.15489	0.372005	1.43284	1.79729	0.117663	3.2496	0.865924	1.22121	0.816195	4.28389	0.96899	0.632956	0.99462	1.16635	2.87571	1.26455	1.16232	1.09373	0.0714805	0.227271	1.27638	0.719082	0.133215	1.82476	0.95193	0.546139	1.46346	1.151	0.730471	0.993075	0.160143	1.43598	0.679746	0.346194	1.51295	0.360026	0.297168	0.863476	1.23749	0.756663	1.34663	0.260641	0.20061
TR20059__Visit1__CMA	0.913269	0.854413	1.19751	0.77445	0.848586	1.13092	1.26561	2.34516	1.00733	5.00216	0.164873	1.49064	0.957047	1.74978	1.14576	0.609827	1.71385	0.83358	1.22097	1.53612	1.48171	1.27957	1	1.1944	0.248565	0.617532	1.64943	1.7262	0.133215	1.64549	1.18492	0.840913	1.16926	1.05821	1.14033	1.16208	1.35064	4.91876	1.35942	4.14819	1.05311	0.551206	2.86676	1.30634	1.20606	0.444352	2.00848	0.316516	1.4919
TR10009__Visit1__CMA	1.27427	1.00115	0.394103	0.700608	1.44067	1.17418	0.944019	5.57625	2.35068	6.32567	0.108857	7.0303	4.70139	1.16987	0.893963	0.562152	1.67315	0.906138	1.35884	0.423373	1.70815	2.69177	1.46092	1.34962	0.0389519	0.120138	1.44888	1.56724	0.133215	1.7842	0.67057	0.800106	1.06125	2.30683	0.568897	1.61022	1.19241	2.05258	1.02516	10.3379	1.29081	0.313353	0.444064	0.629128	1.28565	0.590777	1.12114	0.212504	1.99225
TR10010__Visit1__CMA	0.879657	1.0236	0.984617	0.307691	1.72941	0.997796	1.00071	0.760778	1.38338	1.12222	0.064942	0.490566	2.20373	1.29672	0.750436	0.559456	1.09739	0.851878	1.18609	1.28773	1.04176	1.10019	1.06908	0.794552	0.0389519	0.0450699	1.33003	1.37195	0.133215	1.08004	1.10963	0.858428	1.41651	1.50927	1.02623	0.841482	0.707277	0.932492	1.13604	1.42178	0.761493	0.443835	0.980873	1.29646	1.42748	1.00873	0.715868	0.24319	0.107519
TR20067__Visit1__CMA	2.07235	0.537802	1.44307	1.56457	1.31189	1.01564	1.7764	1.18432	1.33588	2.88254	0.184693	0.283929	1.247	1.25992	0.869662	1.19396	1.251	0.875548	1.56381	1.08504	1.67176	1.42178	1.19332	1.11226	0.0389519	0.147504	2.13126	1.54477	0.133215	1.55236	1.20226	0.825001	1.49728	1.75414	1.32658	0.891242	0.600324	1.38246	0.938917	1.30983	1.39014	0.392564	0.428939	0.765056	1.37558	2.44173	1.24775	0.319118	0.962381
TR20070__Visit1__CMA	1.37393	1.10127	0.517981	2.85654	0.884796	0.739902	1.85091	0.500325	1.15295	7.46042	0.162862	9.69516	5.47428	2.32854	0.704285	2.63051	1.22768	1.15606	1.32466	1.62787	2.80803	2.09246	0.831457	1.9509	0.255241	0.457321	1.49296	1.38386	0.133215	1.48708	1.29632	0.705093	1.62641	1.61359	0.998429	0.815849	0.604849	2.23717	0.0675035	0.609199	1.55008	0.579353	3.51358	1.58107	1.31678	0.359055	2.14015	0.437224	0.501756
TR20002__Visit1__CMA	1.3582	1.96638	1.08324	1.65678	1.75195	1.83999	2.09946	2.54533	2.34959	2.84675	0.135404	0.285307	0.99429	2.31083	1.19026	1.76648	1.66791	1.40548	3.14048	1.57442	1.96314	2.57786	1.40501	1.32528	0.0389519	0.240309	2.35578	1.43899	0.133215	1.95821	1.4298	0.436143	0.66175	1.8388	0.729087	1.42489	0.929938	3.60042	1.47139	5.70903	1.02045	0.559648	0.297168	1.41324	1.36708	0.764519	1.7973	0.333636	1.18076
TR20004__Visit1__CMA	1.33835	0.639827	11.9292	0.455254	1.06382	1.39013	1.01671	1.69283	1.71661	1.9629	0.157222	1.79631	1.59178	0.984036	0.727115	0.708242	1.54709	0.869687	3.02136	0.596378	1.95571	1.83573	1.28545	1.02046	0.161041	0.153824	1.82848	2.20333	0.133215	1.77042	0.796736	0.683352	1.53189	1.28453	1.23323	1.0131	0.77573	0.704543	1.02138	1.35347	1.41069	0.349925	0.661371	0.822609	1.15162	0.160436	1.00223	0.361449	8.26185
TR20073__Visit1__CMA	3.48211	0.71182	1.99924	7.06868	1.26188	1.39445	2.40022	1.36769	1.72819	3.69793	0.11019	60.4089	2.40657	1.3751	0.751455	7.11325	1.56489	1.42503	2.24279	1.38198	1.37081	2.07434	1.12864	1.27642	0.0389519	0.212229	2.50552	2.59569	0.133215	2.94509	1.35223	1.42092	3.38618	1.38407	2.85069	1.78596	0.616856	1.21199	1.01494	0.98421	2.28321	1.07931	2.39418	1.14206	1.10336	0.877906	2.16099	0.47477	6.67372
TR20074__Visit1__CMA	0.917142	1.15927	1.86845	1.75287	0.405946	1.26691	1.02571	0.993213	1.09014	4.13423	0.120684	5.64183	12.7558	1.38634	0.952172	0.479582	0.861373	0.972257	3.62095	1.54416	2.06105	1.43301	0.964765	0.932897	0.0389519	0.203361	1.34183	1.71879	0.133215	1.09951	1.01318	0.49076	0.567441	2.19465	1.32301	0.750679	0.160143	1.85023	1.25033	1.4699	0.833143	0.452251	2.41313	0.157117	1.27764	1.0534	1.5804	0.327002	2.03984
TR10019__Visit1__CMA	0.702339	1.47542	0.684604	0.306662	0.747497	0.965987	1.31622	1.54786	0.700464	1.3976	0.164085	0.546824	9.84236	1.05326	0.991511	0.845198	1.05574	1.11644	1.3298	1.12241	0.87191	0.999535	1.00732	1.43533	0.0389519	0.118673	1.07345	1.52637	0.133215	1.03708	1.14347	1.06289	1.92538	1.17225	0.832076	1.00023	0.712095	1.01093	1.15156	2.30872	1.28663	0.605946	0.456413	1.27019	1.14012	0.956802	0.551262	0.18516	0.0937828
TR20006__Visit1__CMA	1.0104	0.603279	0.415372	0.804438	1.14719	1.64404	1.07914	1.3698	2.32201	0.677678	0.561839	1.20077	1.96357	0.958005	0.758046	0.706765	2.04118	0.999523	1.38099	0.399945	1.79097	1.06495	0.810429	1.12894	0.0389519	0.311371	1.65656	1.95712	0.133215	2.48057	0.547416	0.98543	1.00991	1.28305	0.950208	1.59328	0.77119	2.50907	1.46385	1.57463	1.07788	0.467316	0.548967	0.611592	0.905984	0.55303	1.63594	0.291109	3.07079
TR20008__Visit1__CMA	0.638343	2.12225	0.18233	0.161229	1.18872	0.523705	1.46087	1.00543	0.389939	0.815831	0.544247	1.78371	1.56826	0.956857	1.10554	0.17186	0.494834	0.864798	1.01734	1.88565	1.94614	0.935029	1.24537	1.05049	0.248499	0.186565	0.434355	0.423579	0.657854	0.369085	1.07138	1.18917	1.22894	1.04064	1.43595	0.743203	0.828342	3.16969	0.42726	0.81708	1.04673	0.346367	0.297168	0.157117	1.01069	0.579118	1.50103	0.37172	0.917852
TR10022__Visit1__CMA	0.661684	0.662041	0.210467	0.37323	1.3249	1.26904	0.645573	0.582265	0.916198	1.40766	0.216897	6.86625	0.665821	1.0299	0.708139	1.04729	1.51726	0.997732	1.40058	0.916455	1.10232	1.2721	0.823728	0.342428	0.121378	0.20186	1.0665	0.423579	0.133215	0.966936	0.865126	0.404403	1.14427	1.13189	0.915551	1.95831	0.597378	0.907276	1.18764	0.544953	0.9243	0.468802	0.297168	1.36752	0.928593	0.992187	0.915235	0.1332	0.871727
TR20010__Visit1__CMA	1.05097	1.42331	0.295526	0.956494	1.18516	0.6485	2.02415	0.359852	0.888592	4.2524	0.439834	8.21647	1.81534	1.31606	0.840618	0.552299	0.758084	0.8279	1.57251	1.34007	2.52989	1.33227	1.31001	1.37231	0.327796	0.299329	0.714419	0.423579	0.461216	0.85749	1.15038	0.78155	1.12545	1.47795	1.06309	0.898809	1.13702	1.18877	0.540976	0.244514	1.20132	0.417359	0.949813	1.18338	0.981603	0.979153	1.78256	0.553537	1.06146
TR20071__Visit1__CMA	2.30288	0.593573	0.133542	1.00131	0.626761	1.08162	0.701978	0.447083	1.1203	7.04187	0.185696	6.01509	1.4106	1.15104	0.469043	0.689952	0.214367	0.578699	1.20352	0.850187	2.43969	1.05515	0.441201	0.783147	0.144898	0.361293	1.15949	0.423579	0.133215	0.657771	1.06005	0.89431	0.788884	1.0004	0.960608	1.01309	0.160143	0.442417	0.729343	0.497387	1.03167	0.71974	0.501281	0.157117	0.869946	0.522406	1.43489	0.18845	1.7672
TR20054__Visit1__CMA	1.75894	0.599287	0.286407	1.18845	4.44355	0.98367	1.07224	0.746991	1.43199	1.69715	0.829595	0.0654826	1.59731	0.899252	0.782552	1.05311	0.556912	0.841812	1.66023	1.10964	1.31901	1.23511	0.97466	0.971656	0.425048	0.533867	1.35455	1.23606	0.133215	0.918854	1.01318	0.976693	1.46225	1.27221	1.09115	1.12036	0.454668	1.16502	1.00386	0.764754	0.99657	1.15861	0.687634	0.835184	1.03059	0.62421	1.19576	0.1332	0.810597
TR10028__Visit1__CMA	1.06903	0.645549	0.411918	0.251905	0.405946	0.915016	0.664404	1.92413	1.14549	0.542893	0.0609481	21.6667	1.95982	0.562354	0.316095	0.756824	1.30139	1.06691	0.552525	1.23794	1.41135	0.918015	0.533907	0.342428	0.0389519	0.0891465	1.21147	1.24019	0.133215	1.28649	1.16837	0.442528	0.291023	0.729273	0.303606	0.823865	0.160143	0.927765	1.09053	5.18477	0.836657	0.614899	0.531712	0.900231	1.02873	0.711162	0.858714	0.1332	3.90234
TR20049__Visit1__CMA	1.22532	0.85037	0.188797	1.77826	1.50344	1.35705	1.05308	1.41705	1.35522	0.697455	0.358847	2.11428	0.990011	2.00648	1.7877	2.88023	2.05718	1.85371	1.93789	1.39607	1.89047	1.24857	1.1091	1.95045	0.569848	1.54119	1.3639	1.58371	0.406457	1.84509	1.07043	0.999307	0.959365	1.70486	0.829128	1.49015	0.646434	0.886251	3.33156	1.19085	0.871391	0.967148	2.49111	1.09146	1.20424	1.23917	1.08876	0.594421	1.79112
TR20085__Visit1__CMA	1.30136	0.566498	0.185112	1.03128	0.405946	0.878988	0.664214	0.524796	1.16796	1.1483	0.368824	5.49815	0.589217	1.26779	1.00397	1.05914	0.552218	0.525879	1.79216	0.993147	1.2315	0.917313	0.890088	0.975498	0.641945	1.34818	0.983235	1.47179	0.133215	1.57382	0.897927	0.666464	0.972005	1.35909	0.686088	0.904166	0.160143	1.59387	0.811557	0.430567	1.33734	0.58071	1.18318	0.465455	1.15689	1.11734	1.51764	0.1332	5.26137
TR20089__Visit1__CMA	1.6209	0.769291	0.292932	0.918436	1.1461	1.00986	1.5365	1.68494	1.54456	0.934938	0.104436	0.347368	2.67289	0.313904	0.905173	0.463414	0.387855	0.757128	1.31066	1.65048	2.41027	1.26569	1.58839	1.49944	0.0389519	0.12553	1.41338	0.523616	0.133215	0.534715	1.25583	0.741459	1.08663	1.72582	1.40989	0.994023	1.34891	0.433265	0.85878	1.13501	1.05551	0.646428	1.00174	0.785853	1.47283	2.0215	1.36319	0.1332	1.63392
TR20026__Visit1__CMA	1.83572	0.545989	0.342092	1.45253	1.66505	1.19296	1.13992	0.924417	0.778131	14.2366	0.155307	4.91437	0.840745	1.77604	0.390994	1.8061	2.0959	0.826454	2.16814	1.15658	1.60539	0.975467	0.890721	0.712065	0.0389519	0.174178	1.42817	0.645665	0.133215	1.77744	1.4202	0.648736	1.20573	1.04377	0.539043	0.889065	0.546409	0.852729	1.19831	1.54584	1.02331	0.451416	0.737875	0.837224	0.983455	0.873649	1.43896	0.266306	1.50503
TR20030__Visit1__CMA	1.13344	0.649585	0.138004	0.592367	1.50893	0.869859	1.18754	3.28007	2.10518	7.05002	0.54776	13.5738	1.61064	0.344934	0.572225	0.496725	2.72624	1.13334	2.58476	0.275982	1.57608	1.23786	0.906374	1.03734	0.0389519	0.179258	1.11972	1.46656	0.133215	1.78871	0.450212	0.828209	1.06467	0.865954	0.675355	0.748085	0.621186	3.16822	0.771407	5.93384	0.655481	0.539854	1.02791	0.562498	1.23386	1.3833	1.12749	0.272677	1.35825
TR20097__Visit1__CMA	1.48736	0.72573	0.365599	0.377276	1.35745	1.04038	1.24743	0.987844	1.1042	0.773147	0.207242	2.91446	0.64828	1.16273	0.523272	0.611024	1.01911	0.718057	2.02776	1.017	1.41089	1.05186	0.931091	0.985365	0.0389519	0.295536	1.9631	1.49313	0.133215	1.50414	0.753017	0.5498	1.01188	1.02779	0.748664	0.984444	0.160143	0.759446	0.886252	1.11973	1.0834	0.58701	0.297168	0.696743	1.20049	0.943188	1.24123	0.443139	0.883809
TR20100__Visit1__CMA	2.29031	1.18386	0.6618	0.475726	1.22298	1.27382	1.0832	0.548654	1.57122	0.446533	0.183399	0.54048	1.09488	0.673036	1.0073	0.347237	0.7228	0.577116	2.63003	1.82009	3.32418	1.34705	0.7581	0.971573	0.0389519	0.386865	1.33438	1.126	0.133215	0.788105	1.36764	0.703317	1.26126	1.10725	0.733984	1.20653	0.160143	1.78129	1.80374	0.628767	1.19996	0.533361	0.920913	1.21326	1.21525	0.477721	1.30689	0.43161	0.898261
TR20035__Visit1__CMA	1.78364	0.416482	0.27903	1.34409	2.05135	1.44142	1.63415	0.867094	1.46043	1.38947	0.177999	0.114134	2.97532	1.0891	0.762691	0.549707	0.719572	0.416195	1.76422	1.37283	2.66761	1.4076	1	1.37362	0.0389519	0.143183	2.15465	0.993014	0.133215	0.970235	1.38559	0.875659	1.923	1.41393	1.01775	1.74388	0.259457	0.480892	1.39685	0.53515	1.65483	0.556018	1.32604	1.15891	1.16024	0.656	1.51291	0.31989	3.16783
TR20046__Visit1__CMA	1.09945	0.58497	1.25177	1.85365	1.09962	0.864569	0.913368	1.46615	0.814712	4.16499	0.188414	1.33088	1.93828	1.01459	1.34644	1.76518	2.03547	3.41002	1.02122	0.818861	1.85442	0.856006	0.709531	1.11571	0.0389519	1.05174	1.16774	0.423579	0.133215	0.940249	1.03133	0.816462	0.935946	0.856817	0.878046	1.329	0.635816	1.16561	1.27358	1.28943	1.18533	0.483581	1.45607	1.79131	1.16547	0.574097	1.11487	0.415605	1.60657
TR20110__Visit1__CMA	1.22659	0.395218	1.65497	1.1165	1.12054	0.997534	0.954232	0.427579	1.55686	12.339	0.152906	1.07482	2.42024	0.997572	0.520645	1.54935	0.371106	0.376812	2.00287	0.428874	2.97574	1.89407	1.09287	1.03049	0.0389519	0.0229482	1.84176	0.423579	0.133215	0.274109	0.836353	1.71115	1.90099	1.42173	0.80521	1.16556	2.21688	0.879615	0.922366	0.724653	0.604386	0.683369	0.297168	0.639428	1.52408	0.554399	1.7208	0.13595	1.19044
TR20112__Visit1__CMA	1.05085	0.3602	1.40783	1.23619	1.09076	0.654436	1.26647	0.894755	1.20097	3.98897	0.0746502	1.07505	2.01507	0.807657	0.457316	2.86204	0.854325	0.380976	2.22984	0.474276	2.59241	1.05055	0.795245	0.781477	0.0389519	0.0647274	1.24813	0.423579	0.133215	1.36163	0.603998	0.784142	1.38237	0.996249	1.31962	0.611611	0.871286	2.1257	0.738169	1.20369	0.847158	0.265067	0.297168	0.157117	1.04873	1.68071	0.914067	0.228162	0.0937828
TR20051__Visit3__CMA	1.85165	0.342671	4.5199	0.997831	1.01331	1.34155	1.08147	0.749729	1.3234	22.0324	0.0946689	2.17599	1.66246	1.61989	0.598056	0.964961	1.59561	3.06024	2.15741	1.52445	1.13881	1.51502	0.60617	1.06937	0.0389519	0.120151	1.67193	1.29197	0.133215	1.0641	0.989429	0.464149	1.67745	1.1442	0.930653	0.867262	0.448721	0.696497	1.13866	0.454019	1.17069	0.388981	0.793305	1.16875	0.948296	0.277079	2.34229	0.292857	2.63605
TR20115__Visit3__CMA	1.18131	0.376541	8.83475	3.1703	2.43739	1.83925	1.36982	3.07221	2.3103	1.24418	0.0866073	0.653715	1.05147	0.482597	0.924721	1.4378	1.96783	2.78665	1.21528	0.261889	2.42476	1.96891	1.00391	1.8501	0.0389519	0.13894	1.57798	1.41074	0.133215	1.15776	0.472301	0.410315	1.66172	1.95702	1.09246	1.95154	0.972767	0.427324	0.839743	5.28035	1.22951	0.439999	0.675105	1.15236	1.1074	0.462518	1.06804	0.261123	1.61514
TR20053__Visit3__CMA	1.04171	0.659538	20.2628	1.01881	1.8617	1.0295	1.48585	1.56161	1.41757	9.79528	0.0692752	0.586695	19.23	1.4394	0.658812	1.02783	0.452999	0.413634	2.64822	1.75083	2.84307	1.71833	1.32588	1.25701	0.0389519	0.129591	1.22667	0.991415	0.133215	0.268465	0.862353	0.820107	2.35882	2.45581	1.50549	1.4285	0.761387	0.560138	0.667408	0.85375	0.955327	0.288301	0.555278	0.84674	1.24766	0.167125	1.01721	0.43588	0.303078
TR20116__Visit3__CMA	1.95662	0.377978	10.3829	2.33282	0.828478	0.898971	0.553763	0.580203	0.877049	1.17244	0.287045	4.00899	0.242031	1.09753	0.594567	4.9456	1.18852	0.558548	0.560314	0.825351	2.14938	1.04322	1.09451	1.0257	0.129955	0.435879	0.975469	0.5889	0.283923	1.07303	0.785809	0.673514	1.1527	1.00655	1.23228	1.33528	0.700605	1.10828	0.691395	0.746414	1.14721	0.341903	0.297168	0.718981	0.991642	0.440851	1.26367	0.25315	0.361818
TR20059__Visit3__CMA	1.01692	0.698462	11.3191	0.674553	1.23172	0.969047	0.807352	1.66273	1.15558	11.855	0.0809006	0.631799	1.09134	1.31215	0.593663	1.40859	0.840465	0.714818	1.70599	1.23976	1.46176	1.33231	0.999403	1.15599	0.0389519	0.0622103	1.71228	1.81009	0.133215	0.839943	0.985879	0.786753	2.54987	0.925776	0.928055	0.63125	0.563991	3.8171	0.851561	1.62299	0.912749	0.486735	3.69473	1.27043	1.07806	0.321956	1.96455	0.235482	1.37363
TR10009__Visit3__CMA	1.02947	0.877005	0.840633	0.136451	1.65668	1.01288	0.584271	0.103553	2.42554	9.04294	0.220245	0.752556	3.42552	1.74786	0.449809	0.143661	1.64474	1.17066	1.11307	0.350905	1.58316	2.48888	1.31456	1.66872	0.0389519	0.14324	1.46753	1.35896	0.133215	1.95904	0.567259	1.04014	0.731308	1.3889	0.621094	1.89362	0.636243	3.19824	0.959642	12.1633	1.11373	0.347389	0.297168	0.480488	1.30198	0.474189	1.48324	0.307087	1.27766
TR10010__Visit3__CMA	1.13224	0.973554	5.83661	0.511326	0.995635	1.07295	1.04446	1.36217	1.29568	0.898353	0.0920335	1.2942	1.91422	0.84925	0.677093	0.825561	1.19834	0.978445	1.25459	1.57471	1.18593	1.11035	1.17023	0.716283	0.0389519	0.0657907	1.85907	1.53523	0.133215	1.27508	1.10074	0.951785	1.07102	1.30261	0.869866	0.899094	0.160143	1.32984	1.07012	1.84128	0.860046	0.387912	0.755819	1.72553	1.41973	0.860236	1.29401	0.186117	0.0937828
TR20067__Visit3__CMA	2.06599	0.688321	24.9597	1.50117	1.78694	0.959436	1.98251	1.38407	1.06888	0.967129	0.0963393	5.45744	0.804455	1.31764	0.634331	3.04704	1.00442	0.647177	1.40377	1.54038	1.99009	1.50345	1.09137	1.38587	0.0389519	0.17027	2.37672	1.7004	0.133215	1.17194	1.22748	0.791055	1.884	1.51198	0.858645	0.810006	1.02833	1.4283	0.970579	2.21281	1.30266	0.374892	0.749853	0.914366	1.42634	0.975181	1.78296	0.320884	2.81179
TR20070__Visit3__CMA	1.14548	0.7923	1.61832	1	1.43165	0.598017	1.76148	0.822119	0.911991	5.80771	0.06319	39.6358	1.93532	1.04399	0.493416	2.67838	1.13592	0.830897	2.63134	1.86114	2.69869	2.04311	0.721851	1.52686	0.0389519	0.20909	1.60952	1.11227	0.133215	1.12707	1.37868	0.521345	1.4491	1.40747	0.632986	0.562515	1.13602	1.95011	0.102324	1.02032	2.26001	0.551062	1.98842	1.08884	1.39169	0.405262	1.66191	0.356187	0.0937828
TR20002__Visit3__CMA	1.37116	0.816453	29.5544	0.995359	1.57118	1.98098	1.06952	1.39029	2.43759	2.88297	0.0931529	0.495076	1.42887	2.03379	0.893929	0.89728	1.57102	1.12276	2.17744	1.28156	2.71835	1.99864	0.787967	1.54997	0.0389519	0.0776997	2.00199	1.45258	0.133215	1.63395	1.00467	0.729938	1.0073	1.61637	0.795225	0.946798	0.700801	2.1765	1.09792	3.18989	0.968707	0.503907	1.07085	1.53351	1.05877	0.491466	1.58738	0.25491	0.537853
TR20004__Visit3__CMA	2.19508	0.560928	25.5744	0.136451	1.24821	1.62883	1.12015	1.11002	1.7567	1.89463	0.204579	0.192925	0.710029	0.999023	0.792582	0.143661	1.2165	0.884414	2.27057	0.562188	2.81532	1.8841	1.20368	1.09686	0.0389519	0.16295	1.84851	2.31757	0.133215	1.66714	0.843284	0.545922	1.39304	1.51482	1.12277	0.981693	0.709185	0.89347	1.14409	1.23391	1.63227	0.350107	0.297168	0.157117	1.2282	0.103486	1.33791	0.495737	1.42221
TR20073__Visit3__CMA	2.58237	0.595349	22.1739	1.05708	0.846532	2.05719	0.664394	0.911497	1.84187	5.12472	0.119186	2.9653	0.387365	1.15178	0.932835	0.621378	1.17283	0.95548	1.29844	0.907519	2.23001	1.37756	0.441201	1.24318	0.0389519	0.200811	1.41542	1.44022	0.133215	1.55744	0.92733	0.52251	1.87457	0.895831	1.04059	1.92543	0.160143	0.758177	1.33945	0.485886	1.22487	0.716048	5.64674	1.06866	0.880622	0.882277	1.25827	0.348966	0.0937828
TR20074__Visit3__CMA	1.6048	0.383409	19.7842	1.84348	0.405946	1.20417	0.479658	0.524206	1.59124	8.18189	0.142378	0.772304	14.509	0.809762	1.08608	0.730753	0.246101	0.53074	1.84743	1.54595	1.83387	1.52711	1.0499	0.864648	0.0389519	0.566043	1.28746	1.24681	0.133215	0.872335	0.666996	0.733784	0.709441	2.13732	1.41298	0.914933	1.26361	0.695789	1.13015	0.423107	1.00168	0.508404	0.52673	0.78148	1.05956	0.390964	1.9063	0.384221	2.76702
TR10019__Visit3__CMA	0.798828	0.783908	7.11138	0.305581	0.405946	1.03886	0.941817	1.29989	0.828355	0.454199	0.0774619	0.540231	7.68005	0.836003	0.796304	0.713034	1.00582	1.05998	0.919024	0.921299	0.963611	0.871135	0.900081	0.906056	0.0389519	0.0884498	0.918499	1.4587	0.133215	0.665651	1.19723	0.572515	1.90465	0.836622	1.29055	0.790841	0.160143	0.81616	1.15693	1.72381	1.11729	0.478565	0.939551	0.938798	0.995514	0.740102	0.636403	0.257511	0.0937828
TR20006__Visit3__CMA	0.955535	0.594305	0.205651	0.616294	1.08227	1.51187	1.16581	2.0886	1.96127	1.18461	0.167491	5.91944	4.49844	0.925337	0.577496	1.93257	1.87235	0.933809	1.45304	1.3478	1.08024	1.22207	0.64314	1.24829	0.202797	0.320159	1.47038	1.51921	0.133215	1.87685	0.875206	1.06503	0.921966	1.26457	0.913426	0.944767	1.84644	1.29844	1.40148	3.00879	0.965436	0.512084	0.297168	0.57798	0.973291	0.732994	1.53659	0.475509	1.14143
TR20008__Visit3__CMA	1.30732	0.829563	4.99172	0.910201	1.07077	1.61379	1.38863	0.49872	1.08495	3.8278	0.185096	0.712596	2.03962	0.891476	0.363846	0.591212	0.294192	0.665439	1.66323	1.68708	2.73055	1.10095	1.07614	1.15355	0.506081	0.29451	1.24467	0.423579	0.450502	0.486661	1.17373	0.954396	2.20607	1.07894	1.5639	0.692641	0.8239	1.11385	1.06819	0.705424	1.39817	0.827229	0.532994	1.93762	0.975978	0.462111	0.966235	0.706714	0.312398
TR10022__Visit3__CMA	0.969651	0.576923	4.82442	1.29866	0.999814	1.13313	0.611777	1.07195	0.631348	1.36907	0.110451	1.5884	0.242031	1.33291	0.702004	0.525146	2.70882	0.915637	1.08095	1.06696	1.22071	1.08552	0.441201	0.859508	0.0389519	0.0867358	1.01832	0.423579	0.133215	1.74873	0.839575	0.482254	1.08896	0.98038	1.18101	0.997445	0.392839	1.05708	0.877401	0.940982	1.06713	0.540832	0.297168	1.61863	0.796729	0.579507	0.809106	0.1332	0.0937828
TR20010__Visit3__CMA	1.27322	0.638787	0.232263	1.9102	1.23246	1.5358	1.90293	0.397609	1.83104	1.35267	0.128395	18.4905	1.64556	0.892408	0.37891	4.00157	1.20321	0.665416	1.8107	1.85261	2.01823	1.47368	1.32895	1.30404	0.419075	0.341054	1.56585	1.07465	0.133215	2.3238	1.03264	0.608774	1.8831	1.8741	1.27097	1.09355	0.160143	0.143082	1.36083	0.422285	1.05239	0.545797	1	1.46863	1.08165	1.00774	1.2051	0.284646	1.98424
TR20071__Visit3__CMA	2.00052	0.320786	5.16907	1.52517	0.405946	1.0895	0.230598	0.324854	1.22043	3.01715	0.114924	1.52929	0.73942	0.610698	0.609662	0.852511	0.365971	0.707098	0.760067	0.549364	1.44741	1.02149	0.441201	1.04995	0.0389519	0.096329	0.739753	0.73995	0.133215	1.33708	0.575538	0.502565	1.16291	1.30477	0.949122	0.841592	0.160143	0.365546	0.80301	0.443277	1.29731	0.423447	1.90078	1.57859	0.711221	0.329712	1.04784	0.404558	0.34587
TR20054__Visit3__CMA	1.60873	0.401495	0.902555	2.31874	2.19069	0.840762	1.32852	1.08645	1.06326	2.43184	0.167988	0.218126	0.539741	0.981054	0.341283	3.5241	1.0423	1.2406	1.33161	1.17915	1.27224	0.906097	0.441201	0.869626	0.0389519	0.253496	1.09309	1.07701	0.133215	0.702928	1.07962	0.873611	0.799595	0.659798	0.445934	0.625769	1.93513	0.848166	0.817304	1.2839	0.906695	0.97472	0.463385	0.472447	0.941042	0.807067	1.28046	0.1332	0.535735
TR10028__Visit3__CMA	0.856144	0.6614	6.48421	0.391852	0.405946	1.03942	0.458526	3.56453	1.04492	0.70964	0.190496	0.456372	1.1694	0.654073	0.558738	0.489098	1.39327	1.47695	0.473595	0.684055	1.51349	0.786715	0.441201	0.898855	0.0389519	0.143433	0.925118	0.918558	0.133215	1.32981	0.912905	0.479034	0.322305	0.565695	0.525028	0.685749	0.160143	0.744243	1.05729	4.99155	1.15249	0.387749	1.77263	1.04741	0.867544	0.296776	1.26688	0.1332	0.127186
TR20049__Visit3__CMA	1.46154	0.549674	1.74395	3.10206	0.517832	0.852864	0.657696	0.871257	1.36993	0.949747	0.178223	0.605661	0.474581	0.989592	0.750276	3.80589	1.24672	0.799876	1.29938	1.10566	1.50966	1.01086	0.7887	0.96361	0.116204	0.244363	1.02713	1.46506	0.133215	1.40451	1.09759	0.790926	0.915635	1.27672	0.723719	1.96318	0.160143	0.990634	0.960346	1.04313	1.02991	0.608084	0.297168	0.662725	1.00308	1.05259	0.881821	0.1332	1.63954
TR20085__Visit3__CMA	1.18566	0.301258	0.154795	1.54583	0.758894	0.705494	0.637455	0.374762	1.17882	2.67366	0.265681	2.89248	0.640442	1.03291	0.382185	0.756249	0.255126	0.567952	1.28355	0.981773	0.998042	0.888115	0.75987	0.927702	0.0389519	0.0897734	0.827757	0.423579	0.133215	0.624245	0.906201	0.834796	0.518921	1.1983	0.746215	0.977315	0.739074	0.72478	0.692986	0.352111	1.13951	0.426808	1.2292	0.537306	1.02768	0.920298	1.5574	0.369654	11.7987
TR20089__Visit3__CMA	1.55807	0.535941	4.54971	1.32181	2.49089	1.13857	1.26116	2.46198	2.08359	1.03592	0.156842	0.369876	3.66386	0.715369	0.761459	0.934732	0.802369	1.00701	1.346	1.93567	1.78003	1.4461	0.970871	1.25618	0.0389519	0.316719	1.2921	0.423579	0.133215	0.574404	1.13808	0.799917	3.26089	1.49767	1.02688	1.33215	2.10566	0.404971	0.788475	2.78753	1.54562	0.798027	0.297168	0.76763	1.41813	0.344956	1.49943	0.287001	2.5236
TR20026__Visit3__CMA	3.45878	0.515631	7.50424	3.88604	1.1	1.40174	0.662603	0.278287	2.64969	16.3474	0.392615	0.275808	1.42438	0.813762	0.439779	1.98032	0.662327	0.465917	2.01074	1.07191	1.92051	1.09643	0.920233	0.937371	0.480584	0.701489	1.45295	0.954184	0.133215	1.57817	1.13327	0.732803	1.30351	1.11148	0.639172	1.04597	0.160143	0.505734	1.53325	0.340379	1.8781	0.799237	3.40906	1.04509	0.995801	0.251479	1.07458	0.820674	1.25465
TR20030__Visit3__CMA	1.46405	0.535302	1.29762	1.46359	1.56825	0.949519	0.903293	0.891077	2.97128	0.441494	0.289943	0.750283	1.81266	0.80692	0.507865	0.933085	0.496087	0.553464	2.81263	0.351099	1.9443	1.1908	1.14332	1.18088	0.0389519	0.341797	1.09786	1.58476	0.133215	0.689308	0.612974	0.918103	1.26325	0.844387	1.67155	0.629788	1.08106	1.47877	0.801931	1.18434	0.777386	0.585116	1	0.555743	1.30181	1.06735	0.881141	0.525387	0.846156
TR20097__Visit3__CMA	0.92502	0.880171	0.823313	1.0465	1.6959	1.10176	0.801259	0.771012	1.01608	1.78169	0.250122	5.19363	0.979911	1.02692	0.450168	0.674106	0.307634	0.3265	1.38633	0.745732	2.07432	1.00181	0.813723	0.960901	0.0389519	0.126129	1.50418	1.40865	0.133215	0.672798	1.05336	0.544202	0.742279	1.10704	0.852194	1.04656	0.597436	0.819179	1.12255	0.673479	1.18047	0.56864	0.297168	0.729198	1.08474	4.46931	1.18298	0.484562	1.4521
TR20100__Visit3__CMA	1.6493	0.541106	10.0729	0.136451	0.926151	1.07386	1.05759	0.349775	1.42418	0.731867	0.165117	4.18367	2.23714	0.978979	0.555369	0.51751	0.333614	0.376781	2.84264	2.37503	2.66697	1.13786	1.01194	0.878963	0.0389519	0.218296	1.43816	0.423579	0.133215	0.493531	0.948489	0.615816	1.38578	0.991222	0.745848	1.6328	0.556521	0.838412	1.1905	0.385306	1.07105	0.469244	0.297168	0.724882	1.19495	0.873305	1.25622	0.394084	2.85982
TR20035__Visit3__CMA	1.79776	0.596643	25.2766	1.04035	1.52313	1.25065	0.556718	0.856898	1.31985	5.17591	0.119481	0.0912608	1.63249	0.544328	0.362503	0.728567	1.32979	1.29487	1.08948	1.17366	1.73738	1.21213	0.441201	1.15877	0.0389519	0.207355	1.23847	1.19012	0.133215	1.10265	1.14178	0.604199	1.23268	0.72607	0.652948	1.00571	0.160143	0.347262	1.23953	0.977779	1.41319	0.475896	0.297168	0.627829	0.874667	0.297441	0.953543	0.295216	1.4373
TR20046__Visit3__CMA	0.916209	0.990804	2.18428	0.349375	0.405946	1.04813	1.01153	1.57733	2.63082	1.75459	0.103254	0.375216	3.12208	1.21578	0.818783	0.343382	1.16269	1.47941	1.14729	1.11304	1.69499	0.928083	0.736115	0.568778	0.0389519	0.186705	1.21876	0.423579	0.133215	0.97662	1.08422	0.698596	0.90874	1.28015	1.32055	1.10706	0.474402	1.24253	0.863808	1.10716	1.15689	0.365625	0.297168	1.77009	1.06764	0.926382	1.15215	0.222062	0.860062
TR20110__Visit3__CMA	1.32981	0.387282	0.690255	2.01387	2.10255	1.00455	1.47304	1.12197	2.48645	8.19221	0.0795374	5.59128	6.70779	1.35136	0.414677	3.54092	0.574998	0.665982	1.95899	1.04694	2.12391	1.68615	0.975674	0.815264	0.0389519	0.0769944	1.64163	0.423579	0.133215	0.33111	1.27991	1.06541	1.51086	2.1348	2.24243	1.3856	0.864282	0.730747	0.985722	0.896268	0.913111	0.358147	0.297168	0.897659	1.18748	0.640949	1.59356	0.223102	1.89891
TR20112__Visit3__CMA	1.53017	0.494728	1.23244	1.80494	0.824973	0.910553	1.23571	0.674735	1.12492	0.801676	0.0839915	2.50139	4.14155	1.49875	0.220312	1.43118	0.784669	0.523705	1.48227	0.52381	1.34658	0.947223	0.899307	1.0904	0.0389519	0.100528	1.46725	0.423579	0.133215	1.3342	0.942041	0.535852	1.56453	1.09252	1.49865	0.740976	0.160143	1.08988	0.745809	0.81076	0.752653	0.169727	0.297168	0.778361	0.99728	1.33533	1.09761	0.358747	0.0937828
TR20050__Visit1__Placebo	1.32362	0.737975	0.488291	2.19639	1.73965	1.82356	1.2183	1.40989	2.5437	2.22564	0.219772	7.44672	1.40456	1.34336	1.07141	1.4794	0.593873	1.02251	2.02433	1.14769	1.80732	1.38661	1.00671	0.972358	0.17868	0.459912	1.94944	1.09782	0.133215	0.61407	1.09868	0.802365	1.87882	1.38771	1.49021	1.04338	0.473006	1.06803	0.861098	1.88882	0.84241	0.644317	1.75121	1.55403	1.04205	0.235776	1.03359	0.287897	1.30186
TR20052__Visit1__Placebo	1.90406	0.736382	0.594683	2.15775	1.8703	1.65941	2.00822	3.41049	1.34313	1.6825	0.182371	3.61024	2.5547	0.850775	0.573281	1.32326	2.00599	1.56845	1.74539	1.05661	1.096	1.44355	0.938817	1.40474	0.26924	0.800288	1.83484	0.973847	0.221021	1.79844	1.19915	0.981942	1.4152	2.06433	1.17359	1.41303	0.997514	0.822064	1.10595	5.68722	2.24099	0.934868	0.626627	1.13056	1.28181	0.720208	1.40451	0.557075	0.0937828
TR20056__Visit1__Placebo	1.81776	0.473502	1.26222	5.54588	1.16673	1.5622	2.73189	5.61638	1.56355	2.90094	0.10824	10.6584	4.5675	1.43733	0.386625	4.07592	3.05862	4.28811	2.30533	1.35205	0.994653	1.69727	1.56737	1.87201	0.209434	0.278878	2.63445	1.46903	0.133215	2.23118	1.03118	0.437567	2.05844	1.71806	0.551911	0.741752	0.744037	1.46379	1.61446	7.58805	1.0907	0.668383	3.26054	1.14713	1.21587	0.499781	2.25142	0.323915	1.46995
TR20061__Visit1__Placebo	1.43683	0.95419	0.671676	1.69566	1.00862	1.5243	1.62079	0.692024	1.59993	2.48123	0.14994	9.27426	2.25829	1.31101	0.645944	1.21291	1.15682	0.998226	1.67065	1.8138	1.6509	1.92854	1.12348	1.6782	0.0389519	0.311606	2.44229	0.644958	0.133215	3.40652	1.38517	0.659733	2.18393	2.03586	1.40152	1.41609	0.936348	1.59907	1.23141	0.813231	1.73842	0.469171	1.7833	1.19189	1.43548	0.374961	2.48774	0.656154	3.45661
TR10003__Visit1__Placebo	0.776973	1.0709	0.89734	0.889477	1.4031	1	1.24604	1.38923	1.69652	8.98575	0.107953	31.2968	1.73467	1.46872	0.810524	1.2699	1.59045	1.20014	4.50724	2.18892	2.91973	2.23046	1.77443	0.949173	0.0389519	0.148575	2.41431	0.423579	0.133215	1.46195	1.14595	0.72735	1.19618	1.93241	0.935819	0.93126	0.51679	0.655772	1.06877	3.66005	0.804465	0.45263	0.297168	0.689536	1.41891	0.104335	1.8332	0.350466	7.04831
TR20065__Visit1__Placebo	1.94587	0.374166	0.293223	0.59548	1.78669	1.00734	1.51075	0.824965	2.01166	7.76607	0.251987	5.2379	2.09162	1.10334	0.451013	0.895431	0.700915	0.754583	1.30538	1.33463	1.35091	1.34963	1.45776	1.28401	0.0389519	0.226604	1.86341	1.18659	0.133215	0.616794	1.11559	0.595943	0.984802	1.01736	1.08285	1.25436	0.876921	2.28728	1.07389	1.07526	0.987232	0.462878	1.27366	0.714104	1.16285	1.39908	1.33004	0.291418	0.797529
TR20072__Visit1__Placebo	0.838148	0.567936	0.708327	1.30858	2.55407	1.5991	1.66911	1.08229	1.15516	2.58913	0.583636	13.8651	1.72714	1.20903	0.630006	0.553452	1.16483	0.835671	1.90802	1.42483	2.12346	1.22248	1.61444	1.20206	0.0389519	0.766947	0.537889	1.16955	0.133215	3.4822	0.999819	1.13256	2.59385	2.05705	1.15986	1.26512	1.18114	0.75056	0.0819016	0.501513	1.49551	0.685875	0.297168	0.75919	1.20358	0.67915	0.749528	0.907772	2.44803
TR10017__Visit1__Placebo	0.847537	0.684706	0.80503	0.368538	0.405946	0.995437	1.27997	1.38288	1.09346	0.932457	0.0919586	0.326251	0.769359	1.29533	0.888261	1.28351	2.29696	1.16013	1.12325	1.19576	1.41466	0.989696	0.639474	1.42422	0.0389519	0.180775	1.48544	1.41981	0.133215	2.23151	1.09729	1.11535	0.564742	1.00047	1.11005	0.876639	0.522098	1.36282	0.224192	2.06202	1.07953	0.417619	0.297168	0.880444	1.01517	0.46824	0.599399	0.257677	1.81736
TR20009__Visit1__Placebo	1.08628	0.857973	0.287676	0.813664	1.32749	1.44065	1.06407	0.929444	1.32754	0.197125	0.276905	0.213062	0.560179	1.29164	0.996027	0.663016	1.58083	1.25743	1.62515	1.27743	2.19725	1.22003	1.00995	1.1075	0.573731	0.814481	1.42998	0.691122	0.133215	1.60764	0.988452	0.700737	0.968411	1.1855	1.2217	1.41934	0.925178	0.867268	1.14125	1.22653	0.888449	0.713717	0.799463	1.44745	1.26852	0.720677	1.0903	0.412453	0.59224
TR20012__Visit1__Placebo	0.619037	2.24641	0.0761603	0.603787	0.405946	0.322429	0.797018	0.954973	0.538216	0.197125	0.647584	1.05033	0.242031	0.95322	0.650302	0.646674	1.94933	0.854685	0.957311	1.17993	1.05617	0.993916	0.949437	1.01949	0.250408	0.134849	0.490103	1.1594	0.549817	1.43276	1.0765	0.784407	0.246167	0.862785	0.560885	0.755249	13.4937	2.64949	0.399786	1.14037	0.952303	0.428339	1.48295	1.26138	0.901206	1.21598	1.29908	0.364177	0.150688
TR20088__Visit1__Placebo	0.564639	0.943578	0.535691	0.406704	0.493125	1.21176	1.9205	2.04321	1.569	6.04033	0.12562	1.20078	5.10581	1.12673	2.14953	0.593798	1.88688	0.81059	3.03748	1.59639	1.13823	1.27175	1.08391	1.25294	0.0389519	0.124083	1.61424	0.423579	0.133215	0.995626	1.03057	1.00063	2.13169	1.71496	1.79462	1.49551	0.481087	0.659852	0.993784	3.66687	0.811235	0.431265	0.297168	1.49966	1.25436	1.35812	1.02173	0.1332	0.738687
TR20099__Visit1__Placebo	2.91352	0.863642	0.534534	1.9791	2.64009	1.32895	1.87406	0.939555	1.6367	3.95142	0.218388	1.51239	1.97986	1.29357	0.745518	0.986949	0.517489	0.344839	2.48428	1.08326	1.71128	1.18676	1.01612	0.996135	0.0389519	0.200178	1.54841	0.694415	0.133215	0.706547	1.26905	0.97792	1.44316	1.47476	1.01537	1.08373	0.160143	1.42109	1.13324	0.960465	1.28917	0.525665	0.297168	1.08524	1.00108	0.593798	1.25022	0.431953	0.679046
TR20039__Visit1__Placebo	1.60584	0.475356	0.460713	0.586766	0.856801	1.30754	1.70658	1.26189	1.95052	2.59155	0.269101	0.537405	1.29084	0.774994	0.540133	0.343971	0.433489	0.924504	1.05052	1.71535	1.43832	1.13555	0.751097	0.992	0.0389519	0.208876	1.39566	0.954793	0.133215	0.663566	1.02781	1.0027	1.28328	1.33222	1.50486	1.80397	0.160143	2.37288	1.09109	0.983742	0.869028	0.634363	0.297168	1.44429	1.06111	1.06329	1.43924	0.269496	1.075
TR20047__Visit1__Placebo	1.24721	0.566973	0.941109	0.85191	1.3005	1.09613	1.58217	1.12599	1.23349	6.04394	0.142872	4.68138	0.905406	1.20196	0.635945	0.538174	1.56625	0.867936	1.8076	1.10523	2.61571	1.60256	1.22716	1.18672	0.0389519	0.405594	2.02722	0.423579	0.133215	1.1111	1.03782	0.753108	1.87029	1.80789	1.36762	0.938713	0.748379	1.36321	1.16064	1.36251	1.2884	0.524608	0.297168	0.705063	1.29887	0.757921	1.35897	0.25901	0.0937828
TR20111__Visit1__Placebo	1.49673	0.30651	0.882297	2.39981	1.55091	1.40316	0.756403	0.357731	1.28072	1.80503	0.323869	0.305445	0.978045	1.42601	0.57012	2.20598	0.854915	0.839575	1.82989	0.699736	1.73495	1.51467	0.795116	1.22819	0.0389519	0.219847	1.32896	0.423579	0.133215	1.288	0.926518	0.658808	0.794901	0.756947	0.781248	0.664843	0.160143	1.39573	0.935352	0.260676	1.44086	0.377981	0.297168	1.25646	0.831759	0.768076	1.25624	0.248102	0.0937828
TR20113__Visit1__Placebo	1.65089	0.704303	0.802232	0.199815	0.749575	0.754425	1.2556	0.913883	0.46195	0.378481	0.0944977	2.04918	0.794631	1.12777	0.672448	0.238875	0.666337	0.420817	1.37509	1.01439	1.37906	0.841884	0.659976	1	0.0389519	0.0762827	1.05211	0.858311	0.133215	1.05115	0.976844	0.803116	1.19607	1.0979	0.912713	1.153	0.546672	1.44397	0.602365	0.628628	1.3702	0.363886	0.541449	1.33891	0.947701	1.42827	0.940586	0.202689	0.767912
TR20050__Visit3__Placebo	1.54251	0.473801	0.652942	0.90568	1.05739	2.11877	0.551485	0.654451	2.0099	0.80836	0.133332	0.615688	0.680772	1.25474	0.471904	1.68662	0.520528	0.524877	2.20161	1.02327	2.43014	1.2737	0.891524	0.687884	0.0389519	0.157842	1.67823	1.11702	0.133215	0.687502	1.17966	0.686869	0.771668	1.03978	0.991495	1.14663	0.457642	1.16215	0.88854	1.06077	0.82184	0.617768	0.634423	0.943231	1.02986	0.656545	1.2222	0.229145	0.442763
TR20052__Visit3__Placebo	2.04489	0.37863	0.294449	2.61071	2.19568	1.63714	1.58683	1.56374	1.48295	1.08897	0.209226	7.28969	2.14332	1.08083	0.731452	3.25449	1.03585	1.41101	1.29245	1.04015	0.789193	1.27223	0.819947	1.17554	0.0645822	0.209823	1.66712	0.640179	0.133215	1.47733	1.11987	0.573291	0.768663	1.59487	1.29314	0.814441	1.07907	0.543558	1.09923	0.871246	1.8698	0.710672	0.573775	0.576349	1.19096	1.40681	1.03761	0.281605	0.0937828
TR20056__Visit3__Placebo	1.87473	0.361924	1.00942	4.26032	1.28471	1.33972	1.33911	0.956001	1.68227	2.45591	0.127246	1.17739	2.00846	1.31333	0.341876	1.77729	0.627567	1.09721	3.0882	1.23979	1.09832	1.42259	1.37524	1.3447	0.0625623	0.0796518	2.22556	1.63136	0.133215	0.905485	0.932862	0.41179	1.69738	1.55614	1.14	0.798135	0.256943	1.24324	1.04265	0.678047	1.00574	0.4051	0.297168	0.717289	1.09181	0.669928	1.73684	0.222115	0.422404
TR20061__Visit3__Placebo	1.30678	0.629946	0.585502	0.857391	1.12483	1.28921	1.33338	0.467901	1.44439	3.23052	0.0612471	5.16812	1.35342	1.18924	0.664457	0.538555	0.748275	0.625581	1.54237	1.76915	2.62127	1.71447	0.815498	1.28288	0.0389519	0.086523	1.64002	0.569465	0.133215	2.09189	1.1917	0.463442	1.66612	1.88839	1.28136	0.813851	0.66139	0.792235	1.41186	0.418657	1.27047	0.274067	1.22438	1.31372	1.24131	0.568363	1.93604	0.262351	4.95177
TR10003__Visit3__Placebo	0.574664	1.18321	0.517919	0.359515	1.19958	0.964236	1.09406	0.775689	1.49227	2.66501	0.0609481	2.91785	3.11808	1.23096	0.539839	0.505665	0.999757	0.802222	3.98628	1.53717	3.0923	1.91754	1.5298	1.11064	0.0389519	0.120934	2.42505	0.745755	0.133215	0.90285	0.998546	0.812095	1.43294	1.77337	0.924066	0.467621	0.41095	0.82733	0.821397	1.14179	0.720033	0.272324	0.97178	0.936422	1.21582	0.159787	1.29279	0.277532	0.654536
TR20065__Visit3__Placebo	2.25556	0.295019	0.353852	2.57085	2.64041	1.36942	1.52488	0.939931	2.38905	2.2688	0.230696	2.31732	1.44677	0.941835	0.45486	1.46877	0.2273	0.624557	1.92917	1.47291	1.22134	1.73619	1.37142	1.17541	0.0389519	0.180905	1.88069	1.20148	0.133215	0.460173	1.0641	0.523235	1.55414	1.42516	1.4366	1.3585	1.03982	1.37239	0.890689	0.838504	0.970742	0.515092	0.297168	0.658659	1.26898	2.14735	1.26916	0.295872	0.315451
TR20072__Visit3__Placebo	1.07014	0.504298	0.787369	2.01527	1.66316	0.781069	1.54937	1.32481	1.01126	0.947457	0.167519	105.88	2.07875	1.29843	0.407811	7.47372	1.29128	0.69612	1.32847	1.75641	1.8566	1.18824	0.441201	1.04657	0.0389519	0.238498	1.07812	1.21876	0.133215	1.68176	1.0388	0.762594	1.33574	1.51862	1.11541	0.81613	1.16853	0.306197	0.103264	1.00651	1.36429	0.454953	0.297168	1.26534	1.10348	1.00622	0.838319	0.438746	4.77307
TR10017__Visit3__Placebo	0.732025	0.700512	0.984934	0.189283	1.24637	0.986852	0.966176	2.39739	0.741692	1.20121	0.186686	13.0127	1.05786	1.31576	0.935049	1.2431	1.56278	0.983573	0.818966	1.05454	1.23872	0.895633	0.643856	1.05542	0.0389519	0.167812	1.24417	0.565657	0.133215	1.05332	0.977727	0.722895	0.630142	0.824168	0.509876	0.740722	0.554822	1.19749	0.189072	2.49521	0.86021	0.35599	0.403714	0.85649	0.826735	0.772172	1.04037	0.18212	2.19756
TR20009__Visit3__Placebo	1.2157	0.84883	0.254949	0.9917	1.13174	1.32435	1.04973	0.895465	1.4993	0.197125	0.363209	0.155966	0.242031	1.84972	0.928001	0.678872	1.06705	1.21129	1.84352	1.27281	2.20902	1.14601	1.01929	1.01124	0.504829	1.56096	1.41829	0.806706	0.133215	1.17549	1.00649	0.738017	1.09693	1.08422	1.20233	1.08208	1.0024	0.833181	1.14106	1.32424	1.01026	0.673279	1.06563	1.13904	1.26444	0.579425	1.22965	0.406487	0.598349
TR20012__Visit3__Placebo	1.02336	0.774984	0.337079	0.378059	1.02954	0.957002	1.01502	0.103553	1.23554	0.593657	0.18319	1.93753	0.242031	1.14978	0.347858	1.24726	2.00658	0.912729	1.12202	1.47743	1.40336	1.3238	0.678265	1.19633	0.0389519	0.22125	1.26777	0.972282	0.133215	1.45332	1.14508	0.538166	0.613685	1.01768	0.634709	1.3272	4.93811	1.23277	1.05368	10.3396	0.937736	0.479689	1.25975	0.157117	1.02336	1.21505	1.28102	0.300395	0.426152
TR20088__Visit3__Placebo	0.676456	0.570399	0.18363	0.765307	0.985833	1.11986	1.82169	0.103553	1.51567	9.60727	0.129151	0.820094	4.16653	0.83769	0.796453	1.38037	3.80437	1.45765	0.830548	1.21668	1.3109	1.19104	0.867186	1.0998	0.0389519	0.182183	1.39748	0.423579	0.133215	2.0093	0.982455	1.07654	1.23089	1.30909	0.812399	0.989332	0.160143	2.14216	0.954124	10.3394	1.00626	0.375675	0.471353	1.52073	1.20795	1.61809	1.05619	0.347017	1.37719
TR20099__Visit3__Placebo	1.69267	0.671187	0.679752	0.136451	0.963005	1.36664	1.80596	1.04697	1.61294	3.42112	0.140988	0.29383	0.815436	1.5218	1.27219	0.467459	1.44365	0.914583	1.90778	1.04011	1.45655	1.05275	1.11248	1.18023	0.0389519	0.150379	1.5866	0.925176	0.133215	1.04269	1.13366	0.734329	1.65815	1.42084	0.828522	0.932172	0.591183	2.24526	1.22734	1.75018	1.28506	0.577097	0.297168	1.04907	1.01703	1.26034	1.27656	0.337568	0.936173
TR20039__Visit3__Placebo	1.55998	0.488969	0.561718	2.24494	1.8246	1.15328	1.2748	1.07657	1.32306	3.24428	0.329614	0.645301	2.71459	1.3974	0.479259	1.15687	0.553724	0.374398	0.90081	1.30046	1.33934	1.02047	0.692011	0.791131	0.0389519	0.284486	1.52392	1.05977	0.133215	0.891363	1.06372	1.18787	1.90331	1.12257	1.22902	0.953314	0.160143	2.3624	0.90058	1.06904	0.980492	0.692467	0.297168	1.1923	0.96499	0.833986	1.42743	0.343373	3.12476
TR20047__Visit3__Placebo	1.14762	0.467627	0.778536	0.445554	1.71989	1.07346	1.14682	0.52978	1.06141	10.6833	0.176299	15.0614	0.837193	1.24126	0.67912	0.518539	0.637457	0.827239	1.8924	1.20668	2.91298	1.35067	0.895601	1.11704	0.0389519	0.0561088	1.76011	0.423579	0.133215	0.805195	0.924045	0.932226	2.10082	1.75852	1.75129	0.886552	0.343671	0.828242	1.02571	0.522778	1.43253	0.493612	0.297168	1.20763	1.18315	0.78665	1.44571	0.232763	0.961641
TR20111__Visit3__Placebo	0.868425	0.471389	1.01	0.850599	0.840383	1.55148	1.09453	0.665436	1.53985	1.61513	0.150704	0.375939	0.614292	1.39954	0.676696	0.794079	0.736857	0.937558	1.78759	0.628593	1.13002	1.6784	0.816639	1.02772	0.0389519	0.120992	1.89916	0.423579	0.133215	0.921153	1.11578	0.722978	0.789963	1.00723	1.02928	0.793535	0.160143	1.42677	0.993938	0.578798	1.46683	0.588584	0.297168	0.841005	0.821936	1.27436	0.984565	0.267373	0.445506
TR20113__Visit3__Placebo	2.21831	0.654942	0.806184	2.89048	0.892214	0.837876	1.04709	1.46799	1.81716	3.94475	0.194823	0.622035	0.816567	0.53299	0.569901	1.50678	0.744873	0.57518	1.19771	1.05372	1.41665	1.0914	0.441201	1.04851	0.0389519	0.256574	1.17774	1.04188	0.133215	1.02159	1.01028	1.15187	1.15291	1.62291	1.52781	1.33324	2.24011	0.980528	0.618059	1.01208	1.02861	0.634375	0.481136	1.11038	1.0041	1.36056	1.15971	0.37227	0.356948
[truncated: 1,093 more columns]
