# Supplementary material for: Multi-omics characterization of improved cognitive functions in Parkinson’s disease patients after the combined metabolic activator treatment: a randomized, double-blinded, placebo-controlled phase II trial
Source: Brain Commun. 2025 Jan 6;7(1):fcae478. doi: 10.1093/braincomms/fcae478 (PMC11733689; doi:10.1093/braincomms/fcae478)
Supplement: fcae478_Supplementary_Data [file fcae478_supplementary_data.zip › Supplementary Dataset 5.xlsx]

## Sheet: PD_proteomics
Assay	sampleID	NPX	Visit	Group	Panel	OlinkID	UniProt	LOD
AARSD1	TR20115	1.29534	Visit 1	CMA	ONC	OID21311	Q9BTE6	-1.57036
AARSD1	TR20054	2.31778	Visit 1	CMA	ONC	OID21311	Q9BTE6	-1.57036
AARSD1	TR20085	2.78745	Visit 1	CMA	ONC	OID21311	Q9BTE6	-1.57036
AARSD1	TR20049	2.89872	Visit 1	CMA	ONC	OID21311	Q9BTE6	-1.57036
AARSD1	TR20116	2.5854	Visit 1	CMA	ONC	OID21311	Q9BTE6	-1.57036
AARSD1	TR20073	1.71184	Visit 1	CMA	ONC	OID21311	Q9BTE6	-1.57036
AARSD1	TR20046	2.72244	Visit 1	CMA	ONC	OID21311	Q9BTE6	-1.44578
AARSD1	TR20008	3.25318	Visit 1	CMA	ONC	OID21311	Q9BTE6	-1.44578
AARSD1	TR20051	1.94344	Visit 1	CMA	ONC	OID21311	Q9BTE6	-1.44578
AARSD1	TR20053	2.37811	Visit 1	CMA	ONC	OID21311	Q9BTE6	-1.44578
AARSD1	TR20004	1.73057	Visit 1	CMA	ONC	OID21311	Q9BTE6	-1.44578
AARSD1	TR20030	2.93352	Visit 1	CMA	ONC	OID21311	Q9BTE6	-1.44578
AARSD1	TR20002	2.19326	Visit 1	CMA	ONC	OID21311	Q9BTE6	-1.44578
AARSD1	TR20067	2.51971	Visit 1	CMA	ONC	OID21311	Q9BTE6	-1.44578
AARSD1	TR20035	1.63548	Visit 1	CMA	ONC	OID21311	Q9BTE6	-1.44578
AARSD1	TR20006	3.99983	Visit 1	CMA	ONC	OID21311	Q9BTE6	-1.44578
AARSD1	TR20112	1.3101	Visit 1	CMA	ONC	OID21311	Q9BTE6	-1.44578
AARSD1	TR20059	2.31949	Visit 1	CMA	ONC	OID21311	Q9BTE6	-1.44578
AARSD1	TR20089	2.22526	Visit 1	CMA	ONC	OID21311	Q9BTE6	-1.29201
AARSD1	TR20071	2.57932	Visit 1	CMA	ONC	OID21311	Q9BTE6	-1.29201
AARSD1	TR20010	2.40564	Visit 1	CMA	ONC	OID21311	Q9BTE6	-1.29201
AARSD1	TR20070	2.37053	Visit 1	CMA	ONC	OID21311	Q9BTE6	-1.29201
AARSD1	TR20026	1.82574	Visit 1	CMA	ONC	OID21311	Q9BTE6	-1.29201
AARSD1	TR20097	2.42739	Visit 1	CMA	ONC	OID21311	Q9BTE6	-1.29201
AARSD1	TR20074	2.92505	Visit 1	CMA	ONC	OID21311	Q9BTE6	-1.29201
AARSD1	TR20110	2.40683	Visit 1	CMA	ONC	OID21311	Q9BTE6	-1.29201
AARSD1	TR20100	2.98485	Visit 1	CMA	ONC	OID21311	Q9BTE6	-1.29201
AARSD1	TR20010	1.85832	Visit 3	CMA	ONC	OID21311	Q9BTE6	-1.57036
AARSD1	TR20085	2.25414	Visit 3	CMA	ONC	OID21311	Q9BTE6	-1.57036
AARSD1	TR20004	2.16861	Visit 3	CMA	ONC	OID21311	Q9BTE6	-1.57036
AARSD1	TR20054	1.27142	Visit 3	CMA	ONC	OID21311	Q9BTE6	-1.57036
AARSD1	TR20008	2.09503	Visit 3	CMA	ONC	OID21311	Q9BTE6	-1.57036
AARSD1	TR20002	2.6268	Visit 3	CMA	ONC	OID21311	Q9BTE6	-1.57036
AARSD1	TR20059	2.16975	Visit 3	CMA	ONC	OID21311	Q9BTE6	-1.57036
AARSD1	TR20053	1.97679	Visit 3	CMA	ONC	OID21311	Q9BTE6	-1.57036
AARSD1	TR20073	0.698109	Visit 3	CMA	ONC	OID21311	Q9BTE6	-1.57036
AARSD1	TR20074	2.02258	Visit 3	CMA	ONC	OID21311	Q9BTE6	-1.57036
AARSD1	TR20035	1.49533	Visit 3	CMA	ONC	OID21311	Q9BTE6	-1.44578
AARSD1	TR20071	2.21839	Visit 3	CMA	ONC	OID21311	Q9BTE6	-1.44578
AARSD1	TR20006	2.20846	Visit 3	CMA	ONC	OID21311	Q9BTE6	-1.44578
AARSD1	TR20067	1.41962	Visit 3	CMA	ONC	OID21311	Q9BTE6	-1.44578
AARSD1	TR20030	1.98591	Visit 3	CMA	ONC	OID21311	Q9BTE6	-1.44578
AARSD1	TR20046	2.20368	Visit 3	CMA	ONC	OID21311	Q9BTE6	-1.44578
AARSD1	TR20070	2.20776	Visit 3	CMA	ONC	OID21311	Q9BTE6	-1.29201
AARSD1	TR20049	2.9271	Visit 3	CMA	ONC	OID21311	Q9BTE6	-1.29201
ABL1	TR20115	0.026012	Visit 1	CMA	ONC	OID21280	P00519	-2.26669
ABL1	TR20054	0.488611	Visit 1	CMA	ONC	OID21280	P00519	-2.26669
ABL1	TR20085	0.120992	Visit 1	CMA	ONC	OID21280	P00519	-2.26669
ABL1	TR20049	2.29659	Visit 1	CMA	ONC	OID21280	P00519	-2.26669
ABL1	TR20116	-0.00425989	Visit 1	CMA	ONC	OID21280	P00519	-2.26669
ABL1	TR20073	0.873496	Visit 1	CMA	ONC	OID21280	P00519	-2.26669
ABL1	TR20046	0.985502	Visit 1	CMA	ONC	OID21280	P00519	-2.27399
ABL1	TR20008	0.389666	Visit 1	CMA	ONC	OID21280	P00519	-2.27399
ABL1	TR20051	1.37149	Visit 1	CMA	ONC	OID21280	P00519	-2.27399
ABL1	TR20053	1.58734	Visit 1	CMA	ONC	OID21280	P00519	-2.27399
ABL1	TR20004	1.32689	Visit 1	CMA	ONC	OID21280	P00519	-2.27399
ABL1	TR20030	0.732808	Visit 1	CMA	ONC	OID21280	P00519	-2.27399
ABL1	TR20002	0.605576	Visit 1	CMA	ONC	OID21280	P00519	-2.27399
ABL1	TR20067	1.46115	Visit 1	CMA	ONC	OID21280	P00519	-2.27399
ABL1	TR20035	0.724057	Visit 1	CMA	ONC	OID21280	P00519	-2.27399
ABL1	TR20006	0.271312	Visit 1	CMA	ONC	OID21280	P00519	-2.27399
ABL1	TR20112	-0.0422081	Visit 1	CMA	ONC	OID21280	P00519	-2.27399
ABL1	TR20059	-0.102654	Visit 1	CMA	ONC	OID21280	P00519	-2.27399
ABL1	TR20089	0.755466	Visit 1	CMA	ONC	OID21280	P00519	-2.22813
ABL1	TR20071	1.61394	Visit 1	CMA	ONC	OID21280	P00519	-2.22813
ABL1	TR20010	1.42559	Visit 1	CMA	ONC	OID21280	P00519	-2.22813
ABL1	TR20070	0.900354	Visit 1	CMA	ONC	OID21280	P00519	-2.22813
ABL1	TR20026	1.21466	Visit 1	CMA	ONC	OID21280	P00519	-2.22813
ABL1	TR20097	1.11296	Visit 1	CMA	ONC	OID21280	P00519	-2.22813
ABL1	TR20074	1.3021	Visit 1	CMA	ONC	OID21280	P00519	-2.22813
ABL1	TR20110	1.44445	Visit 1	CMA	ONC	OID21280	P00519	-2.22813
ABL1	TR20100	1.97092	Visit 1	CMA	ONC	OID21280	P00519	-2.22813
ABL1	TR20010	1.2829	Visit 3	CMA	ONC	OID21280	P00519	-2.26669
ABL1	TR20085	-0.339157	Visit 3	CMA	ONC	OID21280	P00519	-2.26669
ABL1	TR20004	1.87692	Visit 3	CMA	ONC	OID21280	P00519	-2.26669
ABL1	TR20054	0.803415	Visit 3	CMA	ONC	OID21280	P00519	-2.26669
ABL1	TR20008	2.53862	Visit 3	CMA	ONC	OID21280	P00519	-2.26669
ABL1	TR20002	0.544934	Visit 3	CMA	ONC	OID21280	P00519	-2.26669
ABL1	TR20059	0.529966	Visit 3	CMA	ONC	OID21280	P00519	-2.26669
ABL1	TR20053	2.02891	Visit 3	CMA	ONC	OID21280	P00519	-2.26669
ABL1	TR20073	-0.229186	Visit 3	CMA	ONC	OID21280	P00519	-2.26669
ABL1	TR20074	0.0751726	Visit 3	CMA	ONC	OID21280	P00519	-2.26669
ABL1	TR20035	1.32415	Visit 3	CMA	ONC	OID21280	P00519	-2.27399
ABL1	TR20071	0.0359171	Visit 3	CMA	ONC	OID21280	P00519	-2.27399
ABL1	TR20006	1.7737	Visit 3	CMA	ONC	OID21280	P00519	-2.27399
ABL1	TR20067	0.557542	Visit 3	CMA	ONC	OID21280	P00519	-2.27399
ABL1	TR20030	1.70174	Visit 3	CMA	ONC	OID21280	P00519	-2.27399
ABL1	TR20046	0.372589	Visit 3	CMA	ONC	OID21280	P00519	-2.27399
ABL1	TR20070	0.595184	Visit 3	CMA	ONC	OID21280	P00519	-2.22813
ABL1	TR20049	1.60067	Visit 3	CMA	ONC	OID21280	P00519	-2.22813
ACAA1	TR20115	1.8473	Visit 1	CMA	ONC	OID21269	P09110	-0.101016
ACAA1	TR20054	-0.317903	Visit 1	CMA	ONC	OID21269	P09110	-0.101016
ACAA1	TR20085	0.478709	Visit 1	CMA	ONC	OID21269	P09110	-0.101016
ACAA1	TR20049	1.47049	Visit 1	CMA	ONC	OID21269	P09110	-0.101016
ACAA1	TR20116	-0.230712	Visit 1	CMA	ONC	OID21269	P09110	-0.101016
ACAA1	TR20073	0.651026	Visit 1	CMA	ONC	OID21269	P09110	-0.101016
ACAA1	TR20046	0.449456	Visit 1	CMA	ONC	OID21269	P09110	-0.878421
ACAA1	TR20008	0.654063	Visit 1	CMA	ONC	OID21269	P09110	-0.878421
ACAA1	TR20051	0.158191	Visit 1	CMA	ONC	OID21269	P09110	-0.878421
ACAA1	TR20053	0.449299	Visit 1	CMA	ONC	OID21269	P09110	-0.878421
ACAA1	TR20004	0.60495	Visit 1	CMA	ONC	OID21269	P09110	-0.878421
ACAA1	TR20030	0.444693	Visit 1	CMA	ONC	OID21269	P09110	-0.878421
ACAA1	TR20002	1.22491	Visit 1	CMA	ONC	OID21269	P09110	-0.878421
ACAA1	TR20067	0.567598	Visit 1	CMA	ONC	OID21269	P09110	-0.878421
ACAA1	TR20035	-0.0839776	Visit 1	CMA	ONC	OID21269	P09110	-0.878421
ACAA1	TR20006	1.08031	Visit 1	CMA	ONC	OID21269	P09110	-0.878421
ACAA1	TR20112	0.226924	Visit 1	CMA	ONC	OID21269	P09110	-0.878421
ACAA1	TR20059	-0.70102	Visit 1	CMA	ONC	OID21269	P09110	-0.878421
ACAA1	TR20089	-0.54596	Visit 1	CMA	ONC	OID21269	P09110	-0.674256
ACAA1	TR20071	1.41455	Visit 1	CMA	ONC	OID21269	P09110	-0.674256
ACAA1	TR20010	1.69733	Visit 1	CMA	ONC	OID21269	P09110	-0.674256
ACAA1	TR20070	-0.39773	Visit 1	CMA	ONC	OID21269	P09110	-0.674256
ACAA1	TR20026	0.248662	Visit 1	CMA	ONC	OID21269	P09110	-0.674256
ACAA1	TR20097	1.07778	Visit 1	CMA	ONC	OID21269	P09110	-0.674256
ACAA1	TR20074	-0.420515	Visit 1	CMA	ONC	OID21269	P09110	-0.674256
ACAA1	TR20110	-1.03913	Visit 1	CMA	ONC	OID21269	P09110	-0.674256
ACAA1	TR20100	-0.733158	Visit 1	CMA	ONC	OID21269	P09110	-0.674256
ACAA1	TR20010	2.37528	Visit 3	CMA	ONC	OID21269	P09110	-0.101016
ACAA1	TR20085	0.90695	Visit 3	CMA	ONC	OID21269	P09110	-0.101016
ACAA1	TR20004	2.47617	Visit 3	CMA	ONC	OID21269	P09110	-0.101016
ACAA1	TR20054	0.929149	Visit 3	CMA	ONC	OID21269	P09110	-0.101016
ACAA1	TR20008	2.08466	Visit 3	CMA	ONC	OID21269	P09110	-0.101016
ACAA1	TR20002	3.86171	Visit 3	CMA	ONC	OID21269	P09110	-0.101016
ACAA1	TR20059	1.02979	Visit 3	CMA	ONC	OID21269	P09110	-0.101016
ACAA1	TR20053	2.25156	Visit 3	CMA	ONC	OID21269	P09110	-0.101016
ACAA1	TR20073	1.097	Visit 3	CMA	ONC	OID21269	P09110	-0.101016
ACAA1	TR20074	-0.375528	Visit 3	CMA	ONC	OID21269	P09110	-0.101016
ACAA1	TR20035	1.72095	Visit 3	CMA	ONC	OID21269	P09110	-0.878421
ACAA1	TR20071	-0.71579	Visit 3	CMA	ONC	OID21269	P09110	-0.878421
ACAA1	TR20006	0.848054	Visit 3	CMA	ONC	OID21269	P09110	-0.878421
ACAA1	TR20067	0.331321	Visit 3	CMA	ONC	OID21269	P09110	-0.878421
ACAA1	TR20030	0.622774	Visit 3	CMA	ONC	OID21269	P09110	-0.878421
ACAA1	TR20046	-0.190304	Visit 3	CMA	ONC	OID21269	P09110	-0.878421
ACAA1	TR20070	-0.681655	Visit 3	CMA	ONC	OID21269	P09110	-0.674256
ACAA1	TR20049	0.505585	Visit 3	CMA	ONC	OID21269	P09110	-0.674256
ACP6	TR20115	0.448762	Visit 1	CMA	ONC	OID21432	Q9NPH0	-5.61731
ACP6	TR20054	-0.483258	Visit 1	CMA	ONC	OID21432	Q9NPH0	-5.61731
ACP6	TR20085	0.18931	Visit 1	CMA	ONC	OID21432	Q9NPH0	-5.61731
ACP6	TR20049	0.387782	Visit 1	CMA	ONC	OID21432	Q9NPH0	-5.61731
ACP6	TR20116	0.125356	Visit 1	CMA	ONC	OID21432	Q9NPH0	-5.61731
ACP6	TR20073	0.602873	Visit 1	CMA	ONC	OID21432	Q9NPH0	-5.61731
ACP6	TR20046	-0.0735759	Visit 1	CMA	ONC	OID21432	Q9NPH0	-6.0138
ACP6	TR20008	-1.37456	Visit 1	CMA	ONC	OID21432	Q9NPH0	-6.0138
ACP6	TR20051	0.764621	Visit 1	CMA	ONC	OID21432	Q9NPH0	-6.0138
ACP6	TR20053	0.792596	Visit 1	CMA	ONC	OID21432	Q9NPH0	-6.0138
ACP6	TR20004	0.849943	Visit 1	CMA	ONC	OID21432	Q9NPH0	-6.0138
ACP6	TR20030	1.15899	Visit 1	CMA	ONC	OID21432	Q9NPH0	-6.0138
ACP6	TR20002	0.223914	Visit 1	CMA	ONC	OID21432	Q9NPH0	-6.0138
ACP6	TR20067	-0.279573	Visit 1	CMA	ONC	OID21432	Q9NPH0	-6.0138
ACP6	TR20035	0.912086	Visit 1	CMA	ONC	OID21432	Q9NPH0	-6.0138
ACP6	TR20006	0.69295	Visit 1	CMA	ONC	OID21432	Q9NPH0	-6.0138
ACP6	TR20112	-0.592776	Visit 1	CMA	ONC	OID21432	Q9NPH0	-6.0138
ACP6	TR20059	-0.300517	Visit 1	CMA	ONC	OID21432	Q9NPH0	-6.0138
ACP6	TR20089	0.182677	Visit 1	CMA	ONC	OID21432	Q9NPH0	-5.56705
ACP6	TR20071	0.354848	Visit 1	CMA	ONC	OID21432	Q9NPH0	-5.56705
ACP6	TR20010	0.276946	Visit 1	CMA	ONC	OID21432	Q9NPH0	-5.56705
ACP6	TR20070	0.505908	Visit 1	CMA	ONC	OID21432	Q9NPH0	-5.56705
ACP6	TR20026	-0.632156	Visit 1	CMA	ONC	OID21432	Q9NPH0	-5.56705
ACP6	TR20097	0.386013	Visit 1	CMA	ONC	OID21432	Q9NPH0	-5.56705
ACP6	TR20074	-0.240084	Visit 1	CMA	ONC	OID21432	Q9NPH0	-5.56705
ACP6	TR20110	1.12615	Visit 1	CMA	ONC	OID21432	Q9NPH0	-5.56705
ACP6	TR20100	0.275222	Visit 1	CMA	ONC	OID21432	Q9NPH0	-5.56705
ACP6	TR20010	0.0493151	Visit 3	CMA	ONC	OID21432	Q9NPH0	-5.61731
ACP6	TR20085	0.186166	Visit 3	CMA	ONC	OID21432	Q9NPH0	-5.61731
ACP6	TR20004	1.24954	Visit 3	CMA	ONC	OID21432	Q9NPH0	-5.61731
ACP6	TR20054	-0.0310621	Visit 3	CMA	ONC	OID21432	Q9NPH0	-5.61731
ACP6	TR20008	-0.440026	Visit 3	CMA	ONC	OID21432	Q9NPH0	-5.61731
ACP6	TR20002	0.207129	Visit 3	CMA	ONC	OID21432	Q9NPH0	-5.61731
ACP6	TR20059	-0.0758102	Visit 3	CMA	ONC	OID21432	Q9NPH0	-5.61731
ACP6	TR20053	1.26666	Visit 3	CMA	ONC	OID21432	Q9NPH0	-5.61731
ACP6	TR20073	0.0572588	Visit 3	CMA	ONC	OID21432	Q9NPH0	-5.61731
ACP6	TR20074	-0.0293499	Visit 3	CMA	ONC	OID21432	Q9NPH0	-5.61731
ACP6	TR20035	0.990046	Visit 3	CMA	ONC	OID21432	Q9NPH0	-6.0138
ACP6	TR20071	0.10546	Visit 3	CMA	ONC	OID21432	Q9NPH0	-6.0138
ACP6	TR20006	1.03881	Visit 3	CMA	ONC	OID21432	Q9NPH0	-6.0138
ACP6	TR20067	0.241772	Visit 3	CMA	ONC	OID21432	Q9NPH0	-6.0138
ACP6	TR20030	1.3322	Visit 3	CMA	ONC	OID21432	Q9NPH0	-6.0138
ACP6	TR20046	-0.356784	Visit 3	CMA	ONC	OID21432	Q9NPH0	-6.0138
ACP6	TR20070	1.13666	Visit 3	CMA	ONC	OID21432	Q9NPH0	-5.56705
ACP6	TR20049	-0.0495472	Visit 3	CMA	ONC	OID21432	Q9NPH0	-5.56705
ADAMTS15	TR20115	-0.0623018	Visit 1	CMA	ONC	OID21275	Q8TE58	-4.86794
ADAMTS15	TR20054	-0.018692	Visit 1	CMA	ONC	OID21275	Q8TE58	-4.86794
ADAMTS15	TR20085	0.482817	Visit 1	CMA	ONC	OID21275	Q8TE58	-4.86794
ADAMTS15	TR20049	-0.439053	Visit 1	CMA	ONC	OID21275	Q8TE58	-4.86794
ADAMTS15	TR20116	0.278983	Visit 1	CMA	ONC	OID21275	Q8TE58	-4.86794
ADAMTS15	TR20073	1.16306	Visit 1	CMA	ONC	OID21275	Q8TE58	-4.86794
ADAMTS15	TR20046	-0.0014495	Visit 1	CMA	ONC	OID21275	Q8TE58	-5.13769
ADAMTS15	TR20008	0.069641	Visit 1	CMA	ONC	OID21275	Q8TE58	-5.13769
ADAMTS15	TR20051	0.579908	Visit 1	CMA	ONC	OID21275	Q8TE58	-5.13769
ADAMTS15	TR20053	0.839893	Visit 1	CMA	ONC	OID21275	Q8TE58	-5.13769
ADAMTS15	TR20004	-0.145553	Visit 1	CMA	ONC	OID21275	Q8TE58	-5.13769
ADAMTS15	TR20030	0.795533	Visit 1	CMA	ONC	OID21275	Q8TE58	-5.13769
ADAMTS15	TR20002	0.311822	Visit 1	CMA	ONC	OID21275	Q8TE58	-5.13769
ADAMTS15	TR20067	0.576005	Visit 1	CMA	ONC	OID21275	Q8TE58	-5.13769
ADAMTS15	TR20035	0.595051	Visit 1	CMA	ONC	OID21275	Q8TE58	-5.13769
ADAMTS15	TR20006	-0.342312	Visit 1	CMA	ONC	OID21275	Q8TE58	-5.13769
ADAMTS15	TR20112	0.00473781	Visit 1	CMA	ONC	OID21275	Q8TE58	-5.13769
ADAMTS15	TR20059	-0.193193	Visit 1	CMA	ONC	OID21275	Q8TE58	-5.13769
ADAMTS15	TR20089	0.592677	Visit 1	CMA	ONC	OID21275	Q8TE58	-5.32925
ADAMTS15	TR20071	0.0481608	Visit 1	CMA	ONC	OID21275	Q8TE58	-5.32925
ADAMTS15	TR20010	0.790597	Visit 1	CMA	ONC	OID21275	Q8TE58	-5.32925
ADAMTS15	TR20070	0.284528	Visit 1	CMA	ONC	OID21275	Q8TE58	-5.32925
ADAMTS15	TR20026	0.539722	Visit 1	CMA	ONC	OID21275	Q8TE58	-5.32925
ADAMTS15	TR20097	0.316512	Visit 1	CMA	ONC	OID21275	Q8TE58	-5.32925
ADAMTS15	TR20074	0.536334	Visit 1	CMA	ONC	OID21275	Q8TE58	-5.32925
ADAMTS15	TR20110	1.21177	Visit 1	CMA	ONC	OID21275	Q8TE58	-5.32925
ADAMTS15	TR20100	1.40526	Visit 1	CMA	ONC	OID21275	Q8TE58	-5.32925
ADAMTS15	TR20010	0.730592	Visit 3	CMA	ONC	OID21275	Q8TE58	-4.86794
ADAMTS15	TR20085	-0.00371043	Visit 3	CMA	ONC	OID21275	Q8TE58	-4.86794
ADAMTS15	TR20004	-0.379454	Visit 3	CMA	ONC	OID21275	Q8TE58	-4.86794
ADAMTS15	TR20054	-0.11609	Visit 3	CMA	ONC	OID21275	Q8TE58	-4.86794
ADAMTS15	TR20008	0.87926	Visit 3	CMA	ONC	OID21275	Q8TE58	-4.86794
ADAMTS15	TR20002	0.137607	Visit 3	CMA	ONC	OID21275	Q8TE58	-4.86794
ADAMTS15	TR20059	0.172745	Visit 3	CMA	ONC	OID21275	Q8TE58	-4.86794
ADAMTS15	TR20053	-0.0425694	Visit 3	CMA	ONC	OID21275	Q8TE58	-4.86794
ADAMTS15	TR20073	1.01215	Visit 3	CMA	ONC	OID21275	Q8TE58	-4.86794
ADAMTS15	TR20074	0.427637	Visit 3	CMA	ONC	OID21275	Q8TE58	-4.86794
ADAMTS15	TR20035	-0.298599	Visit 3	CMA	ONC	OID21275	Q8TE58	-5.13769
ADAMTS15	TR20071	0.0912401	Visit 3	CMA	ONC	OID21275	Q8TE58	-5.13769
ADAMTS15	TR20006	-0.358555	Visit 3	CMA	ONC	OID21275	Q8TE58	-5.13769
ADAMTS15	TR20067	1.16578	Visit 3	CMA	ONC	OID21275	Q8TE58	-5.13769
ADAMTS15	TR20030	1.14093	Visit 3	CMA	ONC	OID21275	Q8TE58	-5.13769
ADAMTS15	TR20046	0.521322	Visit 3	CMA	ONC	OID21275	Q8TE58	-5.13769
ADAMTS15	TR20070	0.0834786	Visit 3	CMA	ONC	OID21275	Q8TE58	-5.32925
ADAMTS15	TR20049	0.35644	Visit 3	CMA	ONC	OID21275	Q8TE58	-5.32925
ADAMTS8	TR20115	-1.25085	Visit 1	CMA	ONC	OID21502	Q9UP79	-6.48284
ADAMTS8	TR20054	-0.192818	Visit 1	CMA	ONC	OID21502	Q9UP79	-6.48284
ADAMTS8	TR20085	0.0473423	Visit 1	CMA	ONC	OID21502	Q9UP79	-6.48284
ADAMTS8	TR20049	-0.450513	Visit 1	CMA	ONC	OID21502	Q9UP79	-6.48284
ADAMTS8	TR20116	-0.415183	Visit 1	CMA	ONC	OID21502	Q9UP79	-6.48284
ADAMTS8	TR20073	0.0693683	Visit 1	CMA	ONC	OID21502	Q9UP79	-6.48284
ADAMTS8	TR20046	-0.155457	Visit 1	CMA	ONC	OID21502	Q9UP79	-6.2609
ADAMTS8	TR20008	-1.23433	Visit 1	CMA	ONC	OID21502	Q9UP79	-6.2609
ADAMTS8	TR20051	-1.55278	Visit 1	CMA	ONC	OID21502	Q9UP79	-6.2609
ADAMTS8	TR20053	-0.188227	Visit 1	CMA	ONC	OID21502	Q9UP79	-6.2609
ADAMTS8	TR20004	-0.32833	Visit 1	CMA	ONC	OID21502	Q9UP79	-6.2609
ADAMTS8	TR20030	-1.21726	Visit 1	CMA	ONC	OID21502	Q9UP79	-6.2609
ADAMTS8	TR20002	-0.456942	Visit 1	CMA	ONC	OID21502	Q9UP79	-6.2609
ADAMTS8	TR20067	-0.828973	Visit 1	CMA	ONC	OID21502	Q9UP79	-6.2609
ADAMTS8	TR20035	-0.0994834	Visit 1	CMA	ONC	OID21502	Q9UP79	-6.2609
ADAMTS8	TR20006	-2.05158	Visit 1	CMA	ONC	OID21502	Q9UP79	-6.2609
ADAMTS8	TR20112	-1.12608	Visit 1	CMA	ONC	OID21502	Q9UP79	-6.2609
ADAMTS8	TR20059	-0.392932	Visit 1	CMA	ONC	OID21502	Q9UP79	-6.2609
ADAMTS8	TR20089	-0.349398	Visit 1	CMA	ONC	OID21502	Q9UP79	-6.55992
ADAMTS8	TR20071	-0.340983	Visit 1	CMA	ONC	OID21502	Q9UP79	-6.55992
ADAMTS8	TR20010	0.681853	Visit 1	CMA	ONC	OID21502	Q9UP79	-6.55992
ADAMTS8	TR20070	-1.14207	Visit 1	CMA	ONC	OID21502	Q9UP79	-6.55992
ADAMTS8	TR20026	0.294905	Visit 1	CMA	ONC	OID21502	Q9UP79	-6.55992
ADAMTS8	TR20097	-0.311834	Visit 1	CMA	ONC	OID21502	Q9UP79	-6.55992
ADAMTS8	TR20074	-0.757193	Visit 1	CMA	ONC	OID21502	Q9UP79	-6.55992
ADAMTS8	TR20110	-0.0251009	Visit 1	CMA	ONC	OID21502	Q9UP79	-6.55992
ADAMTS8	TR20100	-0.11689	Visit 1	CMA	ONC	OID21502	Q9UP79	-6.55992
ADAMTS8	TR20010	0.63747	Visit 3	CMA	ONC	OID21502	Q9UP79	-6.48284
ADAMTS8	TR20085	-0.153173	Visit 3	CMA	ONC	OID21502	Q9UP79	-6.48284
ADAMTS8	TR20004	-0.498701	Visit 3	CMA	ONC	OID21502	Q9UP79	-6.48284
ADAMTS8	TR20054	0.0936813	Visit 3	CMA	ONC	OID21502	Q9UP79	-6.48284
ADAMTS8	TR20008	0.118837	Visit 3	CMA	ONC	OID21502	Q9UP79	-6.48284
ADAMTS8	TR20002	-0.474264	Visit 3	CMA	ONC	OID21502	Q9UP79	-6.48284
ADAMTS8	TR20059	-0.332989	Visit 3	CMA	ONC	OID21502	Q9UP79	-6.48284
ADAMTS8	TR20053	-0.244492	Visit 3	CMA	ONC	OID21502	Q9UP79	-6.48284
ADAMTS8	TR20073	-0.856376	Visit 3	CMA	ONC	OID21502	Q9UP79	-6.48284
ADAMTS8	TR20074	-0.922311	Visit 3	CMA	ONC	OID21502	Q9UP79	-6.48284
ADAMTS8	TR20035	-3.41329	Visit 3	CMA	ONC	OID21502	Q9UP79	-6.2609
ADAMTS8	TR20071	-0.204438	Visit 3	CMA	ONC	OID21502	Q9UP79	-6.2609
ADAMTS8	TR20006	-0.388059	Visit 3	CMA	ONC	OID21502	Q9UP79	-6.2609
ADAMTS8	TR20067	-0.425051	Visit 3	CMA	ONC	OID21502	Q9UP79	-6.2609
ADAMTS8	TR20030	-0.452325	Visit 3	CMA	ONC	OID21502	Q9UP79	-6.2609
ADAMTS8	TR20046	0.146302	Visit 3	CMA	ONC	OID21502	Q9UP79	-6.2609
ADAMTS8	TR20070	-1.03769	Visit 3	CMA	ONC	OID21502	Q9UP79	-6.55992
ADAMTS8	TR20049	-0.986294	Visit 3	CMA	ONC	OID21502	Q9UP79	-6.55992
ADCYAP1R1	TR20115	-0.34568	Visit 1	CMA	ONC	OID21188	P41586	-0.314918
ADCYAP1R1	TR20054	-0.138847	Visit 1	CMA	ONC	OID21188	P41586	-0.314918
ADCYAP1R1	TR20085	-0.726597	Visit 1	CMA	ONC	OID21188	P41586	-0.314918
ADCYAP1R1	TR20049	-0.752826	Visit 1	CMA	ONC	OID21188	P41586	-0.314918
ADCYAP1R1	TR20116	-0.465693	Visit 1	CMA	ONC	OID21188	P41586	-0.314918
ADCYAP1R1	TR20073	-0.149916	Visit 1	CMA	ONC	OID21188	P41586	-0.314918
ADCYAP1R1	TR20046	-0.459394	Visit 1	CMA	ONC	OID21188	P41586	-1.21545
ADCYAP1R1	TR20008	-1.13578	Visit 1	CMA	ONC	OID21188	P41586	-1.21545
ADCYAP1R1	TR20051	-0.429205	Visit 1	CMA	ONC	OID21188	P41586	-1.21545
ADCYAP1R1	TR20053	-0.829835	Visit 1	CMA	ONC	OID21188	P41586	-1.21545
ADCYAP1R1	TR20004	-0.334459	Visit 1	CMA	ONC	OID21188	P41586	-1.21545
ADCYAP1R1	TR20030	-0.724434	Visit 1	CMA	ONC	OID21188	P41586	-1.21545
ADCYAP1R1	TR20002	-0.641663	Visit 1	CMA	ONC	OID21188	P41586	-1.21545
ADCYAP1R1	TR20067	-0.8106	Visit 1	CMA	ONC	OID21188	P41586	-1.21545
ADCYAP1R1	TR20035	-0.257928	Visit 1	CMA	ONC	OID21188	P41586	-1.21545
ADCYAP1R1	TR20006	-0.89567	Visit 1	CMA	ONC	OID21188	P41586	-1.21545
ADCYAP1R1	TR20112	-0.172038	Visit 1	CMA	ONC	OID21188	P41586	-1.21545
ADCYAP1R1	TR20059	-0.516725	Visit 1	CMA	ONC	OID21188	P41586	-1.21545
ADCYAP1R1	TR20089	-0.34024	Visit 1	CMA	ONC	OID21188	P41586	-0.145233
ADCYAP1R1	TR20071	-0.268828	Visit 1	CMA	ONC	OID21188	P41586	-0.145233
ADCYAP1R1	TR20010	-0.283194	Visit 1	CMA	ONC	OID21188	P41586	-0.145233
ADCYAP1R1	TR20070	-0.48625	Visit 1	CMA	ONC	OID21188	P41586	-0.145233
ADCYAP1R1	TR20026	-0.17861	Visit 1	CMA	ONC	OID21188	P41586	-0.145233
ADCYAP1R1	TR20097	-0.386241	Visit 1	CMA	ONC	OID21188	P41586	-0.145233
ADCYAP1R1	TR20074	-0.870865	Visit 1	CMA	ONC	OID21188	P41586	-0.145233
ADCYAP1R1	TR20110	-0.750043	Visit 1	CMA	ONC	OID21188	P41586	-0.145233
ADCYAP1R1	TR20100	-0.385388	Visit 1	CMA	ONC	OID21188	P41586	-0.145233
ADCYAP1R1	TR20010	-0.519228	Visit 3	CMA	ONC	OID21188	P41586	-0.314918
ADCYAP1R1	TR20085	-0.661509	Visit 3	CMA	ONC	OID21188	P41586	-0.314918
ADCYAP1R1	TR20004	-0.498993	Visit 3	CMA	ONC	OID21188	P41586	-0.314918
ADCYAP1R1	TR20054	-0.427985	Visit 3	CMA	ONC	OID21188	P41586	-0.314918
ADCYAP1R1	TR20008	-0.74374	Visit 3	CMA	ONC	OID21188	P41586	-0.314918
ADCYAP1R1	TR20002	-0.478088	Visit 3	CMA	ONC	OID21188	P41586	-0.314918
ADCYAP1R1	TR20059	-0.189433	Visit 3	CMA	ONC	OID21188	P41586	-0.314918
ADCYAP1R1	TR20053	-0.281011	Visit 3	CMA	ONC	OID21188	P41586	-0.314918
ADCYAP1R1	TR20073	-0.335148	Visit 3	CMA	ONC	OID21188	P41586	-0.314918
ADCYAP1R1	TR20074	-1.50973	Visit 3	CMA	ONC	OID21188	P41586	-0.314918
ADCYAP1R1	TR20035	-0.764262	Visit 3	CMA	ONC	OID21188	P41586	-1.21545
ADCYAP1R1	TR20071	-0.719917	Visit 3	CMA	ONC	OID21188	P41586	-1.21545
ADCYAP1R1	TR20006	-0.821809	Visit 3	CMA	ONC	OID21188	P41586	-1.21545
ADCYAP1R1	TR20067	-0.714785	Visit 3	CMA	ONC	OID21188	P41586	-1.21545
ADCYAP1R1	TR20030	-0.499486	Visit 3	CMA	ONC	OID21188	P41586	-1.21545
ADCYAP1R1	TR20046	-0.655115	Visit 3	CMA	ONC	OID21188	P41586	-1.21545
ADCYAP1R1	TR20070	-0.980613	Visit 3	CMA	ONC	OID21188	P41586	-0.145233
ADCYAP1R1	TR20049	-0.454681	Visit 3	CMA	ONC	OID21188	P41586	-0.145233
ADGRG1	TR20115	2.26534	Visit 1	CMA	ONC	OID21294	Q9Y653	-3.92773
ADGRG1	TR20054	-1.02469	Visit 1	CMA	ONC	OID21294	Q9Y653	-3.92773
ADGRG1	TR20085	1.53056	Visit 1	CMA	ONC	OID21294	Q9Y653	-3.92773
ADGRG1	TR20049	0.205541	Visit 1	CMA	ONC	OID21294	Q9Y653	-3.92773
ADGRG1	TR20116	-1.66675	Visit 1	CMA	ONC	OID21294	Q9Y653	-3.92773
ADGRG1	TR20073	0.914578	Visit 1	CMA	ONC	OID21294	Q9Y653	-3.92773
ADGRG1	TR20046	2.60794	Visit 1	CMA	ONC	OID21294	Q9Y653	-3.6539
ADGRG1	TR20008	-0.960447	Visit 1	CMA	ONC	OID21294	Q9Y653	-3.6539
ADGRG1	TR20051	1.40018	Visit 1	CMA	ONC	OID21294	Q9Y653	-3.6539
ADGRG1	TR20053	2.93392	Visit 1	CMA	ONC	OID21294	Q9Y653	-3.6539
ADGRG1	TR20004	2.18646	Visit 1	CMA	ONC	OID21294	Q9Y653	-3.6539
ADGRG1	TR20030	-0.0754399	Visit 1	CMA	ONC	OID21294	Q9Y653	-3.6539
ADGRG1	TR20002	1.10863	Visit 1	CMA	ONC	OID21294	Q9Y653	-3.6539
ADGRG1	TR20067	-0.736088	Visit 1	CMA	ONC	OID21294	Q9Y653	-3.6539
ADGRG1	TR20035	0.476417	Visit 1	CMA	ONC	OID21294	Q9Y653	-3.6539
ADGRG1	TR20006	1.47456	Visit 1	CMA	ONC	OID21294	Q9Y653	-3.6539
ADGRG1	TR20112	1.98067	Visit 1	CMA	ONC	OID21294	Q9Y653	-3.6539
ADGRG1	TR20059	-0.595753	Visit 1	CMA	ONC	OID21294	Q9Y653	-3.6539
ADGRG1	TR20089	-0.633618	Visit 1	CMA	ONC	OID21294	Q9Y653	-4.09347
ADGRG1	TR20071	0.392414	Visit 1	CMA	ONC	OID21294	Q9Y653	-4.09347
ADGRG1	TR20010	2.08587	Visit 1	CMA	ONC	OID21294	Q9Y653	-4.09347
ADGRG1	TR20070	-0.662612	Visit 1	CMA	ONC	OID21294	Q9Y653	-4.09347
ADGRG1	TR20026	-0.254986	Visit 1	CMA	ONC	OID21294	Q9Y653	-4.09347
ADGRG1	TR20097	1.02959	Visit 1	CMA	ONC	OID21294	Q9Y653	-4.09347
ADGRG1	TR20074	-0.106616	Visit 1	CMA	ONC	OID21294	Q9Y653	-4.09347
ADGRG1	TR20110	-0.113146	Visit 1	CMA	ONC	OID21294	Q9Y653	-4.09347
ADGRG1	TR20100	0.0265099	Visit 1	CMA	ONC	OID21294	Q9Y653	-4.09347
ADGRG1	TR20010	2.80068	Visit 3	CMA	ONC	OID21294	Q9Y653	-3.92773
ADGRG1	TR20085	1.33896	Visit 3	CMA	ONC	OID21294	Q9Y653	-3.92773
ADGRG1	TR20004	2.24212	Visit 3	CMA	ONC	OID21294	Q9Y653	-3.92773
ADGRG1	TR20054	-1.11074	Visit 3	CMA	ONC	OID21294	Q9Y653	-3.92773
ADGRG1	TR20008	0.0810719	Visit 3	CMA	ONC	OID21294	Q9Y653	-3.92773
ADGRG1	TR20002	1.64573	Visit 3	CMA	ONC	OID21294	Q9Y653	-3.92773
ADGRG1	TR20059	0.103808	Visit 3	CMA	ONC	OID21294	Q9Y653	-3.92773
ADGRG1	TR20053	2.52691	Visit 3	CMA	ONC	OID21294	Q9Y653	-3.92773
ADGRG1	TR20073	0.0392205	Visit 3	CMA	ONC	OID21294	Q9Y653	-3.92773
ADGRG1	TR20074	-0.505026	Visit 3	CMA	ONC	OID21294	Q9Y653	-3.92773
ADGRG1	TR20035	-0.0383421	Visit 3	CMA	ONC	OID21294	Q9Y653	-3.6539
ADGRG1	TR20071	0.7509	Visit 3	CMA	ONC	OID21294	Q9Y653	-3.6539
ADGRG1	TR20006	2.14882	Visit 3	CMA	ONC	OID21294	Q9Y653	-3.6539
ADGRG1	TR20067	-0.748152	Visit 3	CMA	ONC	OID21294	Q9Y653	-3.6539
ADGRG1	TR20030	0.778934	Visit 3	CMA	ONC	OID21294	Q9Y653	-3.6539
ADGRG1	TR20046	2.95862	Visit 3	CMA	ONC	OID21294	Q9Y653	-3.6539
ADGRG1	TR20070	-0.240584	Visit 3	CMA	ONC	OID21294	Q9Y653	-4.09347
ADGRG1	TR20049	0.371456	Visit 3	CMA	ONC	OID21294	Q9Y653	-4.09347
ADM	TR20115	0.992393	Visit 1	CMA	ONC	OID21467	P35318	-5.14398
ADM	TR20054	0.731098	Visit 1	CMA	ONC	OID21467	P35318	-5.14398
ADM	TR20085	1.05536	Visit 1	CMA	ONC	OID21467	P35318	-5.14398
ADM	TR20049	0.529749	Visit 1	CMA	ONC	OID21467	P35318	-5.14398
ADM	TR20116	0.437439	Visit 1	CMA	ONC	OID21467	P35318	-5.14398
ADM	TR20073	1.07316	Visit 1	CMA	ONC	OID21467	P35318	-5.14398
ADM	TR20046	0.520761	Visit 1	CMA	ONC	OID21467	P35318	-4.00914
ADM	TR20008	0.257601	Visit 1	CMA	ONC	OID21467	P35318	-4.00914
ADM	TR20051	0.916595	Visit 1	CMA	ONC	OID21467	P35318	-4.00914
ADM	TR20053	0.75592	Visit 1	CMA	ONC	OID21467	P35318	-4.00914
ADM	TR20004	0.549131	Visit 1	CMA	ONC	OID21467	P35318	-4.00914
ADM	TR20030	1.23804	Visit 1	CMA	ONC	OID21467	P35318	-4.00914
ADM	TR20002	1.17583	Visit 1	CMA	ONC	OID21467	P35318	-4.00914
ADM	TR20067	0.282189	Visit 1	CMA	ONC	OID21467	P35318	-4.00914
ADM	TR20035	0.800417	Visit 1	CMA	ONC	OID21467	P35318	-4.00914
ADM	TR20006	0.607075	Visit 1	CMA	ONC	OID21467	P35318	-4.00914
ADM	TR20112	0.676634	Visit 1	CMA	ONC	OID21467	P35318	-4.00914
ADM	TR20059	0.258277	Visit 1	CMA	ONC	OID21467	P35318	-4.00914
ADM	TR20089	0.95963	Visit 1	CMA	ONC	OID21467	P35318	-5.2878
ADM	TR20071	0.340057	Visit 1	CMA	ONC	OID21467	P35318	-5.2878
ADM	TR20010	1.03744	Visit 1	CMA	ONC	OID21467	P35318	-5.2878
ADM	TR20070	0.558229	Visit 1	CMA	ONC	OID21467	P35318	-5.2878
ADM	TR20026	0.739172	Visit 1	CMA	ONC	OID21467	P35318	-5.2878
ADM	TR20097	0.523395	Visit 1	CMA	ONC	OID21467	P35318	-5.2878
ADM	TR20074	0.812449	Visit 1	CMA	ONC	OID21467	P35318	-5.2878
ADM	TR20110	0.998806	Visit 1	CMA	ONC	OID21467	P35318	-5.2878
ADM	TR20100	0.666078	Visit 1	CMA	ONC	OID21467	P35318	-5.2878
ADM	TR20010	1.05373	Visit 3	CMA	ONC	OID21467	P35318	-5.14398
ADM	TR20085	0.829499	Visit 3	CMA	ONC	OID21467	P35318	-5.14398
ADM	TR20004	0.628468	Visit 3	CMA	ONC	OID21467	P35318	-5.14398
ADM	TR20054	0.651004	Visit 3	CMA	ONC	OID21467	P35318	-5.14398
ADM	TR20008	0.622042	Visit 3	CMA	ONC	OID21467	P35318	-5.14398
ADM	TR20002	0.993304	Visit 3	CMA	ONC	OID21467	P35318	-5.14398
ADM	TR20059	0.423505	Visit 3	CMA	ONC	OID21467	P35318	-5.14398
ADM	TR20053	0.831495	Visit 3	CMA	ONC	OID21467	P35318	-5.14398
ADM	TR20073	0.250839	Visit 3	CMA	ONC	OID21467	P35318	-5.14398
ADM	TR20074	0.658165	Visit 3	CMA	ONC	OID21467	P35318	-5.14398
ADM	TR20035	0.453367	Visit 3	CMA	ONC	OID21467	P35318	-4.00914
ADM	TR20071	0.307395	Visit 3	CMA	ONC	OID21467	P35318	-4.00914
ADM	TR20006	0.94791	Visit 3	CMA	ONC	OID21467	P35318	-4.00914
ADM	TR20067	0.669271	Visit 3	CMA	ONC	OID21467	P35318	-4.00914
ADM	TR20030	1.21091	Visit 3	CMA	ONC	OID21467	P35318	-4.00914
ADM	TR20046	0.477332	Visit 3	CMA	ONC	OID21467	P35318	-4.00914
ADM	TR20070	0.886613	Visit 3	CMA	ONC	OID21467	P35318	-5.2878
ADM	TR20049	0.236262	Visit 3	CMA	ONC	OID21467	P35318	-5.2878
AGR3	TR20115	-0.484567	Visit 1	CMA	ONC	OID21243	Q8TD06	-0.774783
AGR3	TR20054	-0.379318	Visit 1	CMA	ONC	OID21243	Q8TD06	-0.774783
AGR3	TR20085	-1.06041	Visit 1	CMA	ONC	OID21243	Q8TD06	-0.774783
AGR3	TR20049	-1.13275	Visit 1	CMA	ONC	OID21243	Q8TD06	-0.774783
AGR3	TR20116	-1.37767	Visit 1	CMA	ONC	OID21243	Q8TD06	-0.774783
AGR3	TR20073	-0.643579	Visit 1	CMA	ONC	OID21243	Q8TD06	-0.774783
AGR3	TR20046	-0.3236	Visit 1	CMA	ONC	OID21243	Q8TD06	-0.778317
AGR3	TR20008	-0.738662	Visit 1	CMA	ONC	OID21243	Q8TD06	-0.778317
AGR3	TR20051	0.0949309	Visit 1	CMA	ONC	OID21243	Q8TD06	-0.778317
AGR3	TR20053	-1.07264	Visit 1	CMA	ONC	OID21243	Q8TD06	-0.778317
AGR3	TR20004	-0.436666	Visit 1	CMA	ONC	OID21243	Q8TD06	-0.778317
AGR3	TR20030	-1.08406	Visit 1	CMA	ONC	OID21243	Q8TD06	-0.778317
AGR3	TR20002	-0.989046	Visit 1	CMA	ONC	OID21243	Q8TD06	-0.778317
AGR3	TR20067	-1.17186	Visit 1	CMA	ONC	OID21243	Q8TD06	-0.778317
AGR3	TR20035	-0.688746	Visit 1	CMA	ONC	OID21243	Q8TD06	-0.778317
AGR3	TR20006	0.437662	Visit 1	CMA	ONC	OID21243	Q8TD06	-0.778317
AGR3	TR20112	-1.43048	Visit 1	CMA	ONC	OID21243	Q8TD06	-0.778317
AGR3	TR20059	-0.740319	Visit 1	CMA	ONC	OID21243	Q8TD06	-0.778317
AGR3	TR20089	-0.756844	Visit 1	CMA	ONC	OID21243	Q8TD06	-0.0106222
AGR3	TR20071	-0.78566	Visit 1	CMA	ONC	OID21243	Q8TD06	-0.0106222
AGR3	TR20010	-0.230803	Visit 1	CMA	ONC	OID21243	Q8TD06	-0.0106222
AGR3	TR20070	-0.886605	Visit 1	CMA	ONC	OID21243	Q8TD06	-0.0106222
AGR3	TR20026	-0.771651	Visit 1	CMA	ONC	OID21243	Q8TD06	-0.0106222
AGR3	TR20097	-0.287845	Visit 1	CMA	ONC	OID21243	Q8TD06	-0.0106222
AGR3	TR20074	-0.490871	Visit 1	CMA	ONC	OID21243	Q8TD06	-0.0106222
AGR3	TR20110	-0.167246	Visit 1	CMA	ONC	OID21243	Q8TD06	-0.0106222
AGR3	TR20100	-0.466178	Visit 1	CMA	ONC	OID21243	Q8TD06	-0.0106222
AGR3	TR20010	-0.379509	Visit 3	CMA	ONC	OID21243	Q8TD06	-0.774783
AGR3	TR20085	-1.33047	Visit 3	CMA	ONC	OID21243	Q8TD06	-0.774783
AGR3	TR20004	-0.774679	Visit 3	CMA	ONC	OID21243	Q8TD06	-0.774783
AGR3	TR20054	-0.479023	Visit 3	CMA	ONC	OID21243	Q8TD06	-0.774783
AGR3	TR20008	-1.11436	Visit 3	CMA	ONC	OID21243	Q8TD06	-0.774783
AGR3	TR20002	-1.25743	Visit 3	CMA	ONC	OID21243	Q8TD06	-0.774783
AGR3	TR20059	-0.645582	Visit 3	CMA	ONC	OID21243	Q8TD06	-0.774783
AGR3	TR20053	-2.00133	Visit 3	CMA	ONC	OID21243	Q8TD06	-0.774783
AGR3	TR20073	-1.16696	Visit 3	CMA	ONC	OID21243	Q8TD06	-0.774783
AGR3	TR20074	-1.70719	Visit 3	CMA	ONC	OID21243	Q8TD06	-0.774783
AGR3	TR20035	-0.424599	Visit 3	CMA	ONC	OID21243	Q8TD06	-0.778317
AGR3	TR20071	0.0565763	Visit 3	CMA	ONC	OID21243	Q8TD06	-0.778317
AGR3	TR20006	0.0540295	Visit 3	CMA	ONC	OID21243	Q8TD06	-0.778317
AGR3	TR20067	-0.0307133	Visit 3	CMA	ONC	OID21243	Q8TD06	-0.778317
AGR3	TR20030	-1.04232	Visit 3	CMA	ONC	OID21243	Q8TD06	-0.778317
AGR3	TR20046	-0.872968	Visit 3	CMA	ONC	OID21243	Q8TD06	-0.778317
AGR3	TR20070	-1.12142	Visit 3	CMA	ONC	OID21243	Q8TD06	-0.0106222
AGR3	TR20049	-0.531501	Visit 3	CMA	ONC	OID21243	Q8TD06	-0.0106222
AIF1	TR20115	-1.35644	Visit 1	CMA	ONC	OID21234	P55008	-0.33686
AIF1	TR20054	-0.746727	Visit 1	CMA	ONC	OID21234	P55008	-0.33686
AIF1	TR20085	-0.138612	Visit 1	CMA	ONC	OID21234	P55008	-0.33686
AIF1	TR20049	0.635838	Visit 1	CMA	ONC	OID21234	P55008	-0.33686
AIF1	TR20116	-0.773121	Visit 1	CMA	ONC	OID21234	P55008	-0.33686
AIF1	TR20073	0.105472	Visit 1	CMA	ONC	OID21234	P55008	-0.33686
AIF1	TR20046	-0.897542	Visit 1	CMA	ONC	OID21234	P55008	-1.70926
AIF1	TR20008	-0.748322	Visit 1	CMA	ONC	OID21234	P55008	-1.70926
AIF1	TR20051	-0.52679	Visit 1	CMA	ONC	OID21234	P55008	-1.70926
AIF1	TR20053	-1.412	Visit 1	CMA	ONC	OID21234	P55008	-1.70926
AIF1	TR20004	-1.64937	Visit 1	CMA	ONC	OID21234	P55008	-1.70926
AIF1	TR20030	-0.32955	Visit 1	CMA	ONC	OID21234	P55008	-1.70926
AIF1	TR20002	-0.741644	Visit 1	CMA	ONC	OID21234	P55008	-1.70926
AIF1	TR20067	-0.89888	Visit 1	CMA	ONC	OID21234	P55008	-1.70926
AIF1	TR20035	-0.36926	Visit 1	CMA	ONC	OID21234	P55008	-1.70926
AIF1	TR20006	-1.06354	Visit 1	CMA	ONC	OID21234	P55008	-1.70926
AIF1	TR20112	-0.495884	Visit 1	CMA	ONC	OID21234	P55008	-1.70926
AIF1	TR20059	-1.82881	Visit 1	CMA	ONC	OID21234	P55008	-1.70926
AIF1	TR20089	0.761286	Visit 1	CMA	ONC	OID21234	P55008	-0.865382
AIF1	TR20071	0.475756	Visit 1	CMA	ONC	OID21234	P55008	-0.865382
AIF1	TR20010	0.673876	Visit 1	CMA	ONC	OID21234	P55008	-0.865382
AIF1	TR20070	-0.456395	Visit 1	CMA	ONC	OID21234	P55008	-0.865382
AIF1	TR20026	-0.181312	Visit 1	CMA	ONC	OID21234	P55008	-0.865382
AIF1	TR20097	1.23421	Visit 1	CMA	ONC	OID21234	P55008	-0.865382
AIF1	TR20074	-0.524426	Visit 1	CMA	ONC	OID21234	P55008	-0.865382
AIF1	TR20110	0.229228	Visit 1	CMA	ONC	OID21234	P55008	-0.865382
AIF1	TR20100	0.126657	Visit 1	CMA	ONC	OID21234	P55008	-0.865382
AIF1	TR20010	-0.236243	Visit 3	CMA	ONC	OID21234	P55008	-0.33686
AIF1	TR20085	-0.927269	Visit 3	CMA	ONC	OID21234	P55008	-0.33686
AIF1	TR20004	-0.566274	Visit 3	CMA	ONC	OID21234	P55008	-0.33686
AIF1	TR20054	0.202123	Visit 3	CMA	ONC	OID21234	P55008	-0.33686
AIF1	TR20008	-0.167935	Visit 3	CMA	ONC	OID21234	P55008	-0.33686
AIF1	TR20002	-0.275956	Visit 3	CMA	ONC	OID21234	P55008	-0.33686
AIF1	TR20059	-0.594842	Visit 3	CMA	ONC	OID21234	P55008	-0.33686
AIF1	TR20053	-0.372472	Visit 3	CMA	ONC	OID21234	P55008	-0.33686
AIF1	TR20073	-1.56599	Visit 3	CMA	ONC	OID21234	P55008	-0.33686
AIF1	TR20074	-1.42164	Visit 3	CMA	ONC	OID21234	P55008	-0.33686
AIF1	TR20035	-0.197993	Visit 3	CMA	ONC	OID21234	P55008	-1.70926
AIF1	TR20071	-1.35437	Visit 3	CMA	ONC	OID21234	P55008	-1.70926
AIF1	TR20006	-1.00996	Visit 3	CMA	ONC	OID21234	P55008	-1.70926
AIF1	TR20067	-0.538815	Visit 3	CMA	ONC	OID21234	P55008	-1.70926
AIF1	TR20030	-0.157441	Visit 3	CMA	ONC	OID21234	P55008	-1.70926
AIF1	TR20046	-1.21367	Visit 3	CMA	ONC	OID21234	P55008	-1.70926
AIF1	TR20070	0.140598	Visit 3	CMA	ONC	OID21234	P55008	-0.865382
AIF1	TR20049	0.43049	Visit 3	CMA	ONC	OID21234	P55008	-0.865382
AIFM1	TR20115	0.780732	Visit 1	CMA	ONC	OID21287	O95831	-0.791712
AIFM1	TR20054	0.363857	Visit 1	CMA	ONC	OID21287	O95831	-0.791712
AIFM1	TR20085	-0.811165	Visit 1	CMA	ONC	OID21287	O95831	-0.791712
AIFM1	TR20049	3.46553	Visit 1	CMA	ONC	OID21287	O95831	-0.791712
AIFM1	TR20116	-0.365863	Visit 1	CMA	ONC	OID21287	O95831	-0.791712
AIFM1	TR20073	0.427363	Visit 1	CMA	ONC	OID21287	O95831	-0.791712
AIFM1	TR20046	2.4315	Visit 1	CMA	ONC	OID21287	O95831	-0.853899
AIFM1	TR20008	2.30276	Visit 1	CMA	ONC	OID21287	O95831	-0.853899
AIFM1	TR20051	2.82479	Visit 1	CMA	ONC	OID21287	O95831	-0.853899
AIFM1	TR20053	2.79343	Visit 1	CMA	ONC	OID21287	O95831	-0.853899
AIFM1	TR20004	1.43977	Visit 1	CMA	ONC	OID21287	O95831	-0.853899
AIFM1	TR20030	0.623131	Visit 1	CMA	ONC	OID21287	O95831	-0.853899
AIFM1	TR20002	1.6494	Visit 1	CMA	ONC	OID21287	O95831	-0.853899
AIFM1	TR20067	3.25252	Visit 1	CMA	ONC	OID21287	O95831	-0.853899
AIFM1	TR20035	-0.0445908	Visit 1	CMA	ONC	OID21287	O95831	-0.853899
AIFM1	TR20006	0.0542438	Visit 1	CMA	ONC	OID21287	O95831	-0.853899
AIFM1	TR20112	0.0929756	Visit 1	CMA	ONC	OID21287	O95831	-0.853899
AIFM1	TR20059	-0.552848	Visit 1	CMA	ONC	OID21287	O95831	-0.853899
AIFM1	TR20089	0.573706	Visit 1	CMA	ONC	OID21287	O95831	-0.660113
AIFM1	TR20071	4.49618	Visit 1	CMA	ONC	OID21287	O95831	-0.660113
AIFM1	TR20010	2.05665	Visit 1	CMA	ONC	OID21287	O95831	-0.660113
AIFM1	TR20070	0.995515	Visit 1	CMA	ONC	OID21287	O95831	-0.660113
AIFM1	TR20026	1.93915	Visit 1	CMA	ONC	OID21287	O95831	-0.660113
AIFM1	TR20097	4.12507	Visit 1	CMA	ONC	OID21287	O95831	-0.660113
AIFM1	TR20074	0.821403	Visit 1	CMA	ONC	OID21287	O95831	-0.660113
AIFM1	TR20110	0.975967	Visit 1	CMA	ONC	OID21287	O95831	-0.660113
AIFM1	TR20100	1.59551	Visit 1	CMA	ONC	OID21287	O95831	-0.660113
AIFM1	TR20010	2.34581	Visit 3	CMA	ONC	OID21287	O95831	-0.791712
AIFM1	TR20085	-0.367888	Visit 3	CMA	ONC	OID21287	O95831	-0.791712
AIFM1	TR20004	3.52196	Visit 3	CMA	ONC	OID21287	O95831	-0.791712
AIFM1	TR20054	2.56467	Visit 3	CMA	ONC	OID21287	O95831	-0.791712
AIFM1	TR20008	4.75644	Visit 3	CMA	ONC	OID21287	O95831	-0.791712
AIFM1	TR20002	1.21404	Visit 3	CMA	ONC	OID21287	O95831	-0.791712
AIFM1	TR20059	0.562347	Visit 3	CMA	ONC	OID21287	O95831	-0.791712
AIFM1	TR20053	4.94197	Visit 3	CMA	ONC	OID21287	O95831	-0.791712
AIFM1	TR20073	-0.213505	Visit 3	CMA	ONC	OID21287	O95831	-0.791712
AIFM1	TR20074	-0.777604	Visit 3	CMA	ONC	OID21287	O95831	-0.791712
AIFM1	TR20035	3.93895	Visit 3	CMA	ONC	OID21287	O95831	-0.853899
AIFM1	TR20071	-0.506167	Visit 3	CMA	ONC	OID21287	O95831	-0.853899
AIFM1	TR20006	3.02218	Visit 3	CMA	ONC	OID21287	O95831	-0.853899
AIFM1	TR20067	0.322808	Visit 3	CMA	ONC	OID21287	O95831	-0.853899
AIFM1	TR20030	3.32568	Visit 3	CMA	ONC	OID21287	O95831	-0.853899
AIFM1	TR20046	0.35146	Visit 3	CMA	ONC	OID21287	O95831	-0.853899
AIFM1	TR20070	-0.714296	Visit 3	CMA	ONC	OID21287	O95831	-0.660113
AIFM1	TR20049	3.16879	Visit 3	CMA	ONC	OID21287	O95831	-0.660113
AKR1B1	TR20115	-0.879881	Visit 1	CMA	ONC	OID21244	P15121	-1.66505
AKR1B1	TR20054	-0.0144313	Visit 1	CMA	ONC	OID21244	P15121	-1.66505
AKR1B1	TR20085	-1.10448	Visit 1	CMA	ONC	OID21244	P15121	-1.66505
AKR1B1	TR20049	1.66449	Visit 1	CMA	ONC	OID21244	P15121	-1.66505
AKR1B1	TR20116	-1.10828	Visit 1	CMA	ONC	OID21244	P15121	-1.66505
AKR1B1	TR20073	1.51692	Visit 1	CMA	ONC	OID21244	P15121	-1.66505
AKR1B1	TR20046	0.998678	Visit 1	CMA	ONC	OID21244	P15121	-0.780335
AKR1B1	TR20008	1.173	Visit 1	CMA	ONC	OID21244	P15121	-0.780335
AKR1B1	TR20051	0.759227	Visit 1	CMA	ONC	OID21244	P15121	-0.780335
AKR1B1	TR20053	0.758513	Visit 1	CMA	ONC	OID21244	P15121	-0.780335
AKR1B1	TR20004	0.383343	Visit 1	CMA	ONC	OID21244	P15121	-0.780335
AKR1B1	TR20030	0.457866	Visit 1	CMA	ONC	OID21244	P15121	-0.780335
AKR1B1	TR20002	0.505243	Visit 1	CMA	ONC	OID21244	P15121	-0.780335
AKR1B1	TR20067	0.933861	Visit 1	CMA	ONC	OID21244	P15121	-0.780335
AKR1B1	TR20035	0.050266	Visit 1	CMA	ONC	OID21244	P15121	-0.780335
AKR1B1	TR20006	-0.362772	Visit 1	CMA	ONC	OID21244	P15121	-0.780335
AKR1B1	TR20112	-0.508993	Visit 1	CMA	ONC	OID21244	P15121	-0.780335
AKR1B1	TR20059	0.115897	Visit 1	CMA	ONC	OID21244	P15121	-0.780335
AKR1B1	TR20089	-0.102075	Visit 1	CMA	ONC	OID21244	P15121	-1.55205
AKR1B1	TR20071	0.1015	Visit 1	CMA	ONC	OID21244	P15121	-1.55205
AKR1B1	TR20010	0.361847	Visit 1	CMA	ONC	OID21244	P15121	-1.55205
AKR1B1	TR20070	-0.0128557	Visit 1	CMA	ONC	OID21244	P15121	-1.55205
AKR1B1	TR20026	-0.22188	Visit 1	CMA	ONC	OID21244	P15121	-1.55205
AKR1B1	TR20097	0.910761	Visit 1	CMA	ONC	OID21244	P15121	-1.55205
AKR1B1	TR20074	0.133465	Visit 1	CMA	ONC	OID21244	P15121	-1.55205
AKR1B1	TR20110	1.22876	Visit 1	CMA	ONC	OID21244	P15121	-1.55205
AKR1B1	TR20100	0.144782	Visit 1	CMA	ONC	OID21244	P15121	-1.55205
AKR1B1	TR20010	0.87441	Visit 3	CMA	ONC	OID21244	P15121	-1.66505
AKR1B1	TR20085	-0.556146	Visit 3	CMA	ONC	OID21244	P15121	-1.66505
AKR1B1	TR20004	0.614431	Visit 3	CMA	ONC	OID21244	P15121	-1.66505
AKR1B1	TR20054	0.302533	Visit 3	CMA	ONC	OID21244	P15121	-1.66505
AKR1B1	TR20008	1.44334	Visit 3	CMA	ONC	OID21244	P15121	-1.66505
AKR1B1	TR20002	-0.915785	Visit 3	CMA	ONC	OID21244	P15121	-1.66505
AKR1B1	TR20059	-0.507954	Visit 3	CMA	ONC	OID21244	P15121	-1.66505
AKR1B1	TR20053	1.70277	Visit 3	CMA	ONC	OID21244	P15121	-1.66505
AKR1B1	TR20073	1.19978	Visit 3	CMA	ONC	OID21244	P15121	-1.66505
AKR1B1	TR20074	-1.15941	Visit 3	CMA	ONC	OID21244	P15121	-1.66505
AKR1B1	TR20035	1.53781	Visit 3	CMA	ONC	OID21244	P15121	-0.780335
AKR1B1	TR20071	-0.221976	Visit 3	CMA	ONC	OID21244	P15121	-0.780335
AKR1B1	TR20006	1.23901	Visit 3	CMA	ONC	OID21244	P15121	-0.780335
AKR1B1	TR20067	-0.142114	Visit 3	CMA	ONC	OID21244	P15121	-0.780335
AKR1B1	TR20030	0.907145	Visit 3	CMA	ONC	OID21244	P15121	-0.780335
AKR1B1	TR20046	0.369371	Visit 3	CMA	ONC	OID21244	P15121	-0.780335
AKR1B1	TR20070	-0.303423	Visit 3	CMA	ONC	OID21244	P15121	-1.55205
AKR1B1	TR20049	0.415853	Visit 3	CMA	ONC	OID21244	P15121	-1.55205
AKT3	TR20115	0.126225	Visit 1	CMA	ONC	OID21197	Q9Y243	0.836376
AKT3	TR20054	0.311053	Visit 1	CMA	ONC	OID21197	Q9Y243	0.836376
AKT3	TR20085	-0.0244266	Visit 1	CMA	ONC	OID21197	Q9Y243	0.836376
AKT3	TR20049	0.719266	Visit 1	CMA	ONC	OID21197	Q9Y243	0.836376
AKT3	TR20116	0.0160005	Visit 1	CMA	ONC	OID21197	Q9Y243	0.836376
AKT3	TR20073	0.196173	Visit 1	CMA	ONC	OID21197	Q9Y243	0.836376
AKT3	TR20046	0.269326	Visit 1	CMA	ONC	OID21197	Q9Y243	-0.441342
AKT3	TR20008	-0.294667	Visit 1	CMA	ONC	OID21197	Q9Y243	-0.441342
AKT3	TR20051	0.146517	Visit 1	CMA	ONC	OID21197	Q9Y243	-0.441342
AKT3	TR20053	0.24947	Visit 1	CMA	ONC	OID21197	Q9Y243	-0.441342
AKT3	TR20004	0.1173	Visit 1	CMA	ONC	OID21197	Q9Y243	-0.441342
AKT3	TR20030	0.170645	Visit 1	CMA	ONC	OID21197	Q9Y243	-0.441342
AKT3	TR20002	-0.0998973	Visit 1	CMA	ONC	OID21197	Q9Y243	-0.441342
AKT3	TR20067	0.181614	Visit 1	CMA	ONC	OID21197	Q9Y243	-0.441342
AKT3	TR20035	0.0756449	Visit 1	CMA	ONC	OID21197	Q9Y243	-0.441342
AKT3	TR20006	-0.243496	Visit 1	CMA	ONC	OID21197	Q9Y243	-0.441342
AKT3	TR20112	-0.256724	Visit 1	CMA	ONC	OID21197	Q9Y243	-0.441342
AKT3	TR20059	-0.185681	Visit 1	CMA	ONC	OID21197	Q9Y243	-0.441342
AKT3	TR20089	-0.0697962	Visit 1	CMA	ONC	OID21197	Q9Y243	0.116558
AKT3	TR20071	0.691736	Visit 1	CMA	ONC	OID21197	Q9Y243	0.116558
AKT3	TR20010	0.510645	Visit 1	CMA	ONC	OID21197	Q9Y243	0.116558
AKT3	TR20070	-0.13033	Visit 1	CMA	ONC	OID21197	Q9Y243	0.116558
AKT3	TR20026	0.623605	Visit 1	CMA	ONC	OID21197	Q9Y243	0.116558
AKT3	TR20097	0.736708	Visit 1	CMA	ONC	OID21197	Q9Y243	0.116558
AKT3	TR20074	0.393938	Visit 1	CMA	ONC	OID21197	Q9Y243	0.116558
AKT3	TR20110	0.0789324	Visit 1	CMA	ONC	OID21197	Q9Y243	0.116558
AKT3	TR20100	0.475206	Visit 1	CMA	ONC	OID21197	Q9Y243	0.116558
AKT3	TR20010	0.73494	Visit 3	CMA	ONC	OID21197	Q9Y243	0.836376
AKT3	TR20085	-0.103988	Visit 3	CMA	ONC	OID21197	Q9Y243	0.836376
AKT3	TR20004	0.994396	Visit 3	CMA	ONC	OID21197	Q9Y243	0.836376
AKT3	TR20054	0.271359	Visit 3	CMA	ONC	OID21197	Q9Y243	0.836376
AKT3	TR20008	0.6692	Visit 3	CMA	ONC	OID21197	Q9Y243	0.836376
AKT3	TR20002	0.309395	Visit 3	CMA	ONC	OID21197	Q9Y243	0.836376
AKT3	TR20059	0.0844985	Visit 3	CMA	ONC	OID21197	Q9Y243	0.836376
AKT3	TR20053	1.20332	Visit 3	CMA	ONC	OID21197	Q9Y243	0.836376
AKT3	TR20073	-0.321412	Visit 3	CMA	ONC	OID21197	Q9Y243	0.836376
AKT3	TR20074	-0.585645	Visit 3	CMA	ONC	OID21197	Q9Y243	0.836376
AKT3	TR20035	0.00217223	Visit 3	CMA	ONC	OID21197	Q9Y243	-0.441342
AKT3	TR20071	-0.724103	Visit 3	CMA	ONC	OID21197	Q9Y243	-0.441342
AKT3	TR20006	-0.129114	Visit 3	CMA	ONC	OID21197	Q9Y243	-0.441342
AKT3	TR20067	-0.848994	Visit 3	CMA	ONC	OID21197	Q9Y243	-0.441342
AKT3	TR20030	0.570985	Visit 3	CMA	ONC	OID21197	Q9Y243	-0.441342
AKT3	TR20046	-0.535897	Visit 3	CMA	ONC	OID21197	Q9Y243	-0.441342
AKT3	TR20070	0.163624	Visit 3	CMA	ONC	OID21197	Q9Y243	0.116558
AKT3	TR20049	0.0649229	Visit 3	CMA	ONC	OID21197	Q9Y243	0.116558
ALPP	TR20115	-0.74819	Visit 1	CMA	ONC	OID21383	P05187	-5.7186
ALPP	TR20054	-0.366865	Visit 1	CMA	ONC	OID21383	P05187	-5.7186
ALPP	TR20085	0.262222	Visit 1	CMA	ONC	OID21383	P05187	-5.7186
ALPP	TR20049	1.56977	Visit 1	CMA	ONC	OID21383	P05187	-5.7186
ALPP	TR20116	1.39434	Visit 1	CMA	ONC	OID21383	P05187	-5.7186
ALPP	TR20073	0.667317	Visit 1	CMA	ONC	OID21383	P05187	-5.7186
ALPP	TR20046	1.15557	Visit 1	CMA	ONC	OID21383	P05187	-6.76019
ALPP	TR20008	-0.0498234	Visit 1	CMA	ONC	OID21383	P05187	-6.76019
ALPP	TR20051	0.72307	Visit 1	CMA	ONC	OID21383	P05187	-6.76019
ALPP	TR20053	0.744643	Visit 1	CMA	ONC	OID21383	P05187	-6.76019
ALPP	TR20004	1.66783	Visit 1	CMA	ONC	OID21383	P05187	-6.76019
ALPP	TR20030	0.836963	Visit 1	CMA	ONC	OID21383	P05187	-6.76019
ALPP	TR20002	0.886119	Visit 1	CMA	ONC	OID21383	P05187	-6.76019
ALPP	TR20067	-1.42204	Visit 1	CMA	ONC	OID21383	P05187	-6.76019
ALPP	TR20035	0.616806	Visit 1	CMA	ONC	OID21383	P05187	-6.76019
ALPP	TR20006	-1.77898	Visit 1	CMA	ONC	OID21383	P05187	-6.76019
ALPP	TR20112	-2.04852	Visit 1	CMA	ONC	OID21383	P05187	-6.76019
ALPP	TR20059	-1.17519	Visit 1	CMA	ONC	OID21383	P05187	-6.76019
ALPP	TR20089	-1.2137	Visit 1	CMA	ONC	OID21383	P05187	-6.6211
ALPP	TR20071	0.354173	Visit 1	CMA	ONC	OID21383	P05187	-6.6211
ALPP	TR20010	-0.321742	Visit 1	CMA	ONC	OID21383	P05187	-6.6211
ALPP	TR20070	0.537954	Visit 1	CMA	ONC	OID21383	P05187	-6.6211
ALPP	TR20026	0.0659563	Visit 1	CMA	ONC	OID21383	P05187	-6.6211
ALPP	TR20097	1.11241	Visit 1	CMA	ONC	OID21383	P05187	-6.6211
ALPP	TR20074	-1.69398	Visit 1	CMA	ONC	OID21383	P05187	-6.6211
ALPP	TR20110	-2.05743	Visit 1	CMA	ONC	OID21383	P05187	-6.6211
ALPP	TR20100	0.31528	Visit 1	CMA	ONC	OID21383	P05187	-6.6211
ALPP	TR20010	-0.72295	Visit 3	CMA	ONC	OID21383	P05187	-5.7186
ALPP	TR20085	-0.175959	Visit 3	CMA	ONC	OID21383	P05187	-5.7186
ALPP	TR20004	2.49311	Visit 3	CMA	ONC	OID21383	P05187	-5.7186
ALPP	TR20054	0.60235	Visit 3	CMA	ONC	OID21383	P05187	-5.7186
ALPP	TR20008	1.69671	Visit 3	CMA	ONC	OID21383	P05187	-5.7186
ALPP	TR20002	1.49881	Visit 3	CMA	ONC	OID21383	P05187	-5.7186
ALPP	TR20059	-0.386317	Visit 3	CMA	ONC	OID21383	P05187	-5.7186
ALPP	TR20053	1.55048	Visit 3	CMA	ONC	OID21383	P05187	-5.7186
ALPP	TR20073	0.050586	Visit 3	CMA	ONC	OID21383	P05187	-5.7186
ALPP	TR20074	-0.798027	Visit 3	CMA	ONC	OID21383	P05187	-5.7186
ALPP	TR20035	0.938671	Visit 3	CMA	ONC	OID21383	P05187	-6.76019
ALPP	TR20071	0.618376	Visit 3	CMA	ONC	OID21383	P05187	-6.76019
ALPP	TR20006	-0.766569	Visit 3	CMA	ONC	OID21383	P05187	-6.76019
ALPP	TR20067	-0.325137	Visit 3	CMA	ONC	OID21383	P05187	-6.76019
ALPP	TR20030	1.47771	Visit 3	CMA	ONC	OID21383	P05187	-6.76019
ALPP	TR20046	1.61373	Visit 3	CMA	ONC	OID21383	P05187	-6.76019
ALPP	TR20070	0.935822	Visit 3	CMA	ONC	OID21383	P05187	-6.6211
ALPP	TR20049	2.11781	Visit 3	CMA	ONC	OID21383	P05187	-6.6211
AMBP	TR20115	-0.0881693	Visit 1	CMA	ONC	OID21413	P02760	-5.03896
AMBP	TR20054	-0.295208	Visit 1	CMA	ONC	OID21413	P02760	-5.03896
AMBP	TR20085	0.114531	Visit 1	CMA	ONC	OID21413	P02760	-5.03896
AMBP	TR20049	0.174517	Visit 1	CMA	ONC	OID21413	P02760	-5.03896
AMBP	TR20116	0.165563	Visit 1	CMA	ONC	OID21413	P02760	-5.03896
AMBP	TR20073	0.0968289	Visit 1	CMA	ONC	OID21413	P02760	-5.03896
AMBP	TR20046	-0.128639	Visit 1	CMA	ONC	OID21413	P02760	-5.18475
AMBP	TR20008	-0.298281	Visit 1	CMA	ONC	OID21413	P02760	-5.18475
AMBP	TR20051	0.262248	Visit 1	CMA	ONC	OID21413	P02760	-5.18475
AMBP	TR20053	0.253068	Visit 1	CMA	ONC	OID21413	P02760	-5.18475
AMBP	TR20004	0.142974	Visit 1	CMA	ONC	OID21413	P02760	-5.18475
AMBP	TR20030	0.203422	Visit 1	CMA	ONC	OID21413	P02760	-5.18475
AMBP	TR20002	-0.155853	Visit 1	CMA	ONC	OID21413	P02760	-5.18475
AMBP	TR20067	0.0628112	Visit 1	CMA	ONC	OID21413	P02760	-5.18475
AMBP	TR20035	0.0784519	Visit 1	CMA	ONC	OID21413	P02760	-5.18475
AMBP	TR20006	-0.0453668	Visit 1	CMA	ONC	OID21413	P02760	-5.18475
AMBP	TR20112	-0.463709	Visit 1	CMA	ONC	OID21413	P02760	-5.18475
AMBP	TR20059	-0.158172	Visit 1	CMA	ONC	OID21413	P02760	-5.18475
AMBP	TR20089	0.253974	Visit 1	CMA	ONC	OID21413	P02760	-4.8391
AMBP	TR20071	-0.0806299	Visit 1	CMA	ONC	OID21413	P02760	-4.8391
AMBP	TR20010	0.517285	Visit 1	CMA	ONC	OID21413	P02760	-4.8391
AMBP	TR20070	-0.229266	Visit 1	CMA	ONC	OID21413	P02760	-4.8391
AMBP	TR20026	0.193826	Visit 1	CMA	ONC	OID21413	P02760	-4.8391
AMBP	TR20097	0.438545	Visit 1	CMA	ONC	OID21413	P02760	-4.8391
AMBP	TR20074	-0.104893	Visit 1	CMA	ONC	OID21413	P02760	-4.8391
AMBP	TR20110	0.564357	Visit 1	CMA	ONC	OID21413	P02760	-4.8391
AMBP	TR20100	-0.221052	Visit 1	CMA	ONC	OID21413	P02760	-4.8391
AMBP	TR20010	0.414353	Visit 3	CMA	ONC	OID21413	P02760	-5.03896
AMBP	TR20085	-0.108638	Visit 3	CMA	ONC	OID21413	P02760	-5.03896
AMBP	TR20004	0.217813	Visit 3	CMA	ONC	OID21413	P02760	-5.03896
AMBP	TR20054	0.038596	Visit 3	CMA	ONC	OID21413	P02760	-5.03896
AMBP	TR20008	0.362768	Visit 3	CMA	ONC	OID21413	P02760	-5.03896
AMBP	TR20002	-0.359106	Visit 3	CMA	ONC	OID21413	P02760	-5.03896
AMBP	TR20059	-0.0829347	Visit 3	CMA	ONC	OID21413	P02760	-5.03896
AMBP	TR20053	0.419327	Visit 3	CMA	ONC	OID21413	P02760	-5.03896
AMBP	TR20073	-0.252951	Visit 3	CMA	ONC	OID21413	P02760	-5.03896
AMBP	TR20074	-0.071987	Visit 3	CMA	ONC	OID21413	P02760	-5.03896
AMBP	TR20035	0.332315	Visit 3	CMA	ONC	OID21413	P02760	-5.18475
AMBP	TR20071	-0.229441	Visit 3	CMA	ONC	OID21413	P02760	-5.18475
AMBP	TR20006	0.0394382	Visit 3	CMA	ONC	OID21413	P02760	-5.18475
AMBP	TR20067	0.357039	Visit 3	CMA	ONC	OID21413	P02760	-5.18475
AMBP	TR20030	0.348326	Visit 3	CMA	ONC	OID21413	P02760	-5.18475
AMBP	TR20046	-0.158824	Visit 3	CMA	ONC	OID21413	P02760	-5.18475
AMBP	TR20070	0.0704628	Visit 3	CMA	ONC	OID21413	P02760	-4.8391
AMBP	TR20049	-0.0848824	Visit 3	CMA	ONC	OID21413	P02760	-4.8391
AMIGO2	TR20115	-0.289881	Visit 1	CMA	ONC	OID21370	Q86SJ2	-3.70718
AMIGO2	TR20054	-0.519588	Visit 1	CMA	ONC	OID21370	Q86SJ2	-3.70718
AMIGO2	TR20085	-0.501243	Visit 1	CMA	ONC	OID21370	Q86SJ2	-3.70718
AMIGO2	TR20049	0.292489	Visit 1	CMA	ONC	OID21370	Q86SJ2	-3.70718
AMIGO2	TR20116	0.213832	Visit 1	CMA	ONC	OID21370	Q86SJ2	-3.70718
AMIGO2	TR20073	0.166149	Visit 1	CMA	ONC	OID21370	Q86SJ2	-3.70718
AMIGO2	TR20046	0.391414	Visit 1	CMA	ONC	OID21370	Q86SJ2	-3.64574
AMIGO2	TR20008	-0.556273	Visit 1	CMA	ONC	OID21370	Q86SJ2	-3.64574
AMIGO2	TR20051	0.120382	Visit 1	CMA	ONC	OID21370	Q86SJ2	-3.64574
AMIGO2	TR20053	0.761825	Visit 1	CMA	ONC	OID21370	Q86SJ2	-3.64574
AMIGO2	TR20004	0.112528	Visit 1	CMA	ONC	OID21370	Q86SJ2	-3.64574
AMIGO2	TR20030	0.179307	Visit 1	CMA	ONC	OID21370	Q86SJ2	-3.64574
AMIGO2	TR20002	0.302413	Visit 1	CMA	ONC	OID21370	Q86SJ2	-3.64574
AMIGO2	TR20067	-0.0267406	Visit 1	CMA	ONC	OID21370	Q86SJ2	-3.64574
AMIGO2	TR20035	0.610443	Visit 1	CMA	ONC	OID21370	Q86SJ2	-3.64574
AMIGO2	TR20006	-0.536495	Visit 1	CMA	ONC	OID21370	Q86SJ2	-3.64574
AMIGO2	TR20112	-0.493274	Visit 1	CMA	ONC	OID21370	Q86SJ2	-3.64574
AMIGO2	TR20059	0.121472	Visit 1	CMA	ONC	OID21370	Q86SJ2	-3.64574
AMIGO2	TR20089	-0.585035	Visit 1	CMA	ONC	OID21370	Q86SJ2	-3.34448
AMIGO2	TR20071	0.338473	Visit 1	CMA	ONC	OID21370	Q86SJ2	-3.34448
AMIGO2	TR20010	0.59256	Visit 1	CMA	ONC	OID21370	Q86SJ2	-3.34448
AMIGO2	TR20070	-0.0211411	Visit 1	CMA	ONC	OID21370	Q86SJ2	-3.34448
AMIGO2	TR20026	0.327956	Visit 1	CMA	ONC	OID21370	Q86SJ2	-3.34448
AMIGO2	TR20097	0.314471	Visit 1	CMA	ONC	OID21370	Q86SJ2	-3.34448
AMIGO2	TR20074	0.449174	Visit 1	CMA	ONC	OID21370	Q86SJ2	-3.34448
AMIGO2	TR20110	0.226363	Visit 1	CMA	ONC	OID21370	Q86SJ2	-3.34448
AMIGO2	TR20100	0.354863	Visit 1	CMA	ONC	OID21370	Q86SJ2	-3.34448
AMIGO2	TR20010	-0.115465	Visit 3	CMA	ONC	OID21370	Q86SJ2	-3.70718
AMIGO2	TR20085	-0.657074	Visit 3	CMA	ONC	OID21370	Q86SJ2	-3.70718
AMIGO2	TR20004	0.189788	Visit 3	CMA	ONC	OID21370	Q86SJ2	-3.70718
AMIGO2	TR20054	-0.292291	Visit 3	CMA	ONC	OID21370	Q86SJ2	-3.70718
AMIGO2	TR20008	0.398515	Visit 3	CMA	ONC	OID21370	Q86SJ2	-3.70718
AMIGO2	TR20002	0.197091	Visit 3	CMA	ONC	OID21370	Q86SJ2	-3.70718
AMIGO2	TR20059	0.233266	Visit 3	CMA	ONC	OID21370	Q86SJ2	-3.70718
AMIGO2	TR20053	0.418452	Visit 3	CMA	ONC	OID21370	Q86SJ2	-3.70718
AMIGO2	TR20073	-0.241983	Visit 3	CMA	ONC	OID21370	Q86SJ2	-3.70718
AMIGO2	TR20074	-0.268857	Visit 3	CMA	ONC	OID21370	Q86SJ2	-3.70718
AMIGO2	TR20035	0.581356	Visit 3	CMA	ONC	OID21370	Q86SJ2	-3.64574
AMIGO2	TR20071	0.189795	Visit 3	CMA	ONC	OID21370	Q86SJ2	-3.64574
AMIGO2	TR20006	0.0144956	Visit 3	CMA	ONC	OID21370	Q86SJ2	-3.64574
AMIGO2	TR20067	0.326437	Visit 3	CMA	ONC	OID21370	Q86SJ2	-3.64574
AMIGO2	TR20030	0.599372	Visit 3	CMA	ONC	OID21370	Q86SJ2	-3.64574
AMIGO2	TR20046	0.221882	Visit 3	CMA	ONC	OID21370	Q86SJ2	-3.64574
AMIGO2	TR20070	0.590091	Visit 3	CMA	ONC	OID21370	Q86SJ2	-3.34448
AMIGO2	TR20049	0.864373	Visit 3	CMA	ONC	OID21370	Q86SJ2	-3.34448
ANGPT2	TR20115	0.305982	Visit 1	CMA	ONC	OID21463	O15123	-6.68275
ANGPT2	TR20054	-0.123459	Visit 1	CMA	ONC	OID21463	O15123	-6.68275
ANGPT2	TR20085	-0.336287	Visit 1	CMA	ONC	OID21463	O15123	-6.68275
ANGPT2	TR20049	0.518431	Visit 1	CMA	ONC	OID21463	O15123	-6.68275
ANGPT2	TR20116	0.0558688	Visit 1	CMA	ONC	OID21463	O15123	-6.68275
ANGPT2	TR20073	0.380572	Visit 1	CMA	ONC	OID21463	O15123	-6.68275
ANGPT2	TR20046	0.517999	Visit 1	CMA	ONC	OID21463	O15123	-7.78799
ANGPT2	TR20008	-0.393565	Visit 1	CMA	ONC	OID21463	O15123	-7.78799
ANGPT2	TR20051	0.834397	Visit 1	CMA	ONC	OID21463	O15123	-7.78799
ANGPT2	TR20053	-0.530546	Visit 1	CMA	ONC	OID21463	O15123	-7.78799
ANGPT2	TR20004	0.0164688	Visit 1	CMA	ONC	OID21463	O15123	-7.78799
ANGPT2	TR20030	0.824367	Visit 1	CMA	ONC	OID21463	O15123	-7.78799
ANGPT2	TR20002	0.959443	Visit 1	CMA	ONC	OID21463	O15123	-7.78799
ANGPT2	TR20067	0.0651665	Visit 1	CMA	ONC	OID21463	O15123	-7.78799
ANGPT2	TR20035	0.398673	Visit 1	CMA	ONC	OID21463	O15123	-7.78799
ANGPT2	TR20006	-0.409481	Visit 1	CMA	ONC	OID21463	O15123	-7.78799
ANGPT2	TR20112	0.249453	Visit 1	CMA	ONC	OID21463	O15123	-7.78799
ANGPT2	TR20059	-0.594379	Visit 1	CMA	ONC	OID21463	O15123	-7.78799
ANGPT2	TR20089	0.445041	Visit 1	CMA	ONC	OID21463	O15123	-7.69575
ANGPT2	TR20071	-0.329404	Visit 1	CMA	ONC	OID21463	O15123	-7.69575
ANGPT2	TR20010	0.723652	Visit 1	CMA	ONC	OID21463	O15123	-7.69575
ANGPT2	TR20070	-0.161276	Visit 1	CMA	ONC	OID21463	O15123	-7.69575
ANGPT2	TR20026	0.260836	Visit 1	CMA	ONC	OID21463	O15123	-7.69575
ANGPT2	TR20097	0.63584	Visit 1	CMA	ONC	OID21463	O15123	-7.69575
ANGPT2	TR20074	0.372915	Visit 1	CMA	ONC	OID21463	O15123	-7.69575
ANGPT2	TR20110	0.514783	Visit 1	CMA	ONC	OID21463	O15123	-7.69575
ANGPT2	TR20100	0.759843	Visit 1	CMA	ONC	OID21463	O15123	-7.69575
ANGPT2	TR20010	0.323923	Visit 3	CMA	ONC	OID21463	O15123	-6.68275
ANGPT2	TR20085	-0.415517	Visit 3	CMA	ONC	OID21463	O15123	-6.68275
ANGPT2	TR20004	0.142773	Visit 3	CMA	ONC	OID21463	O15123	-6.68275
ANGPT2	TR20054	0.53502	Visit 3	CMA	ONC	OID21463	O15123	-6.68275
ANGPT2	TR20008	0.157846	Visit 3	CMA	ONC	OID21463	O15123	-6.68275
ANGPT2	TR20002	1.13719	Visit 3	CMA	ONC	OID21463	O15123	-6.68275
ANGPT2	TR20059	-0.296667	Visit 3	CMA	ONC	OID21463	O15123	-6.68275
ANGPT2	TR20053	0.130963	Visit 3	CMA	ONC	OID21463	O15123	-6.68275
ANGPT2	TR20073	-0.145336	Visit 3	CMA	ONC	OID21463	O15123	-6.68275
ANGPT2	TR20074	0.222831	Visit 3	CMA	ONC	OID21463	O15123	-6.68275
ANGPT2	TR20035	0.135511	Visit 3	CMA	ONC	OID21463	O15123	-7.78799
ANGPT2	TR20071	-0.216926	Visit 3	CMA	ONC	OID21463	O15123	-7.78799
ANGPT2	TR20006	-0.152791	Visit 3	CMA	ONC	OID21463	O15123	-7.78799
ANGPT2	TR20067	0.578657	Visit 3	CMA	ONC	OID21463	O15123	-7.78799
ANGPT2	TR20030	0.921218	Visit 3	CMA	ONC	OID21463	O15123	-7.78799
ANGPT2	TR20046	0.595375	Visit 3	CMA	ONC	OID21463	O15123	-7.78799
ANGPT2	TR20070	0.326457	Visit 3	CMA	ONC	OID21463	O15123	-7.69575
ANGPT2	TR20049	0.00920194	Visit 3	CMA	ONC	OID21463	O15123	-7.69575
ANGPTL7	TR20115	-0.0711829	Visit 1	CMA	ONC	OID21412	O43827	-5.57679
ANGPTL7	TR20054	0.0409637	Visit 1	CMA	ONC	OID21412	O43827	-5.57679
ANGPTL7	TR20085	-0.1276	Visit 1	CMA	ONC	OID21412	O43827	-5.57679
ANGPTL7	TR20049	0.65986	Visit 1	CMA	ONC	OID21412	O43827	-5.57679
ANGPTL7	TR20116	-0.775346	Visit 1	CMA	ONC	OID21412	O43827	-5.57679
ANGPTL7	TR20073	-0.673827	Visit 1	CMA	ONC	OID21412	O43827	-5.57679
ANGPTL7	TR20046	0.341599	Visit 1	CMA	ONC	OID21412	O43827	-5.75227
ANGPTL7	TR20008	-0.892396	Visit 1	CMA	ONC	OID21412	O43827	-5.75227
ANGPTL7	TR20051	-0.292783	Visit 1	CMA	ONC	OID21412	O43827	-5.75227
ANGPTL7	TR20053	-0.607288	Visit 1	CMA	ONC	OID21412	O43827	-5.75227
ANGPTL7	TR20004	0.0514532	Visit 1	CMA	ONC	OID21412	O43827	-5.75227
ANGPTL7	TR20030	-0.0957438	Visit 1	CMA	ONC	OID21412	O43827	-5.75227
ANGPTL7	TR20002	-0.0570208	Visit 1	CMA	ONC	OID21412	O43827	-5.75227
ANGPTL7	TR20067	-0.534369	Visit 1	CMA	ONC	OID21412	O43827	-5.75227
ANGPTL7	TR20035	0.0448567	Visit 1	CMA	ONC	OID21412	O43827	-5.75227
ANGPTL7	TR20006	-0.456519	Visit 1	CMA	ONC	OID21412	O43827	-5.75227
ANGPTL7	TR20112	-1.07931	Visit 1	CMA	ONC	OID21412	O43827	-5.75227
ANGPTL7	TR20059	-0.869007	Visit 1	CMA	ONC	OID21412	O43827	-5.75227
ANGPTL7	TR20089	0.0946807	Visit 1	CMA	ONC	OID21412	O43827	-5.49969
ANGPTL7	TR20071	-0.161352	Visit 1	CMA	ONC	OID21412	O43827	-5.49969
ANGPTL7	TR20010	0.38603	Visit 1	CMA	ONC	OID21412	O43827	-5.49969
ANGPTL7	TR20070	-0.465333	Visit 1	CMA	ONC	OID21412	O43827	-5.49969
ANGPTL7	TR20026	0.93873	Visit 1	CMA	ONC	OID21412	O43827	-5.49969
ANGPTL7	TR20097	-0.194528	Visit 1	CMA	ONC	OID21412	O43827	-5.49969
ANGPTL7	TR20074	-0.24349	Visit 1	CMA	ONC	OID21412	O43827	-5.49969
ANGPTL7	TR20110	-0.227967	Visit 1	CMA	ONC	OID21412	O43827	-5.49969
ANGPTL7	TR20100	0.817799	Visit 1	CMA	ONC	OID21412	O43827	-5.49969
ANGPTL7	TR20010	0.0195924	Visit 3	CMA	ONC	OID21412	O43827	-5.57679
ANGPTL7	TR20085	-0.354992	Visit 3	CMA	ONC	OID21412	O43827	-5.57679
ANGPTL7	TR20004	0.116349	Visit 3	CMA	ONC	OID21412	O43827	-5.57679
ANGPTL7	TR20054	0.399689	Visit 3	CMA	ONC	OID21412	O43827	-5.57679
ANGPTL7	TR20008	-0.030276	Visit 3	CMA	ONC	OID21412	O43827	-5.57679
ANGPTL7	TR20002	0.11875	Visit 3	CMA	ONC	OID21412	O43827	-5.57679
ANGPTL7	TR20059	-0.496104	Visit 3	CMA	ONC	OID21412	O43827	-5.57679
ANGPTL7	TR20053	-0.809	Visit 3	CMA	ONC	OID21412	O43827	-5.57679
ANGPTL7	TR20073	-1.46892	Visit 3	CMA	ONC	OID21412	O43827	-5.57679
ANGPTL7	TR20074	0.0457127	Visit 3	CMA	ONC	OID21412	O43827	-5.57679
ANGPTL7	TR20035	0.263395	Visit 3	CMA	ONC	OID21412	O43827	-5.75227
ANGPTL7	TR20071	-0.127228	Visit 3	CMA	ONC	OID21412	O43827	-5.75227
ANGPTL7	TR20006	-0.146215	Visit 3	CMA	ONC	OID21412	O43827	-5.75227
ANGPTL7	TR20067	-0.0919821	Visit 3	CMA	ONC	OID21412	O43827	-5.75227
ANGPTL7	TR20030	0.22207	Visit 3	CMA	ONC	OID21412	O43827	-5.75227
ANGPTL7	TR20046	0.00544943	Visit 3	CMA	ONC	OID21412	O43827	-5.75227
ANGPTL7	TR20070	-0.376196	Visit 3	CMA	ONC	OID21412	O43827	-5.49969
ANGPTL7	TR20049	0.0366071	Visit 3	CMA	ONC	OID21412	O43827	-5.49969
ANKRD54	TR20115	-0.5513	Visit 1	CMA	ONC	OID21162	Q6NXT1	-0.559775
ANKRD54	TR20054	0.435043	Visit 1	CMA	ONC	OID21162	Q6NXT1	-0.559775
ANKRD54	TR20085	-0.561335	Visit 1	CMA	ONC	OID21162	Q6NXT1	-0.559775
ANKRD54	TR20049	-0.214743	Visit 1	CMA	ONC	OID21162	Q6NXT1	-0.559775
ANKRD54	TR20116	-0.00653721	Visit 1	CMA	ONC	OID21162	Q6NXT1	-0.559775
ANKRD54	TR20073	0.141949	Visit 1	CMA	ONC	OID21162	Q6NXT1	-0.559775
ANKRD54	TR20046	0.508958	Visit 1	CMA	ONC	OID21162	Q6NXT1	-0.747705
ANKRD54	TR20008	1.94076	Visit 1	CMA	ONC	OID21162	Q6NXT1	-0.747705
ANKRD54	TR20051	0.341209	Visit 1	CMA	ONC	OID21162	Q6NXT1	-0.747705
ANKRD54	TR20053	0.336646	Visit 1	CMA	ONC	OID21162	Q6NXT1	-0.747705
ANKRD54	TR20004	0.0853131	Visit 1	CMA	ONC	OID21162	Q6NXT1	-0.747705
ANKRD54	TR20030	0.385097	Visit 1	CMA	ONC	OID21162	Q6NXT1	-0.747705
ANKRD54	TR20002	-0.200253	Visit 1	CMA	ONC	OID21162	Q6NXT1	-0.747705
ANKRD54	TR20067	0.0805016	Visit 1	CMA	ONC	OID21162	Q6NXT1	-0.747705
ANKRD54	TR20035	0.408282	Visit 1	CMA	ONC	OID21162	Q6NXT1	-0.747705
ANKRD54	TR20006	1.37212	Visit 1	CMA	ONC	OID21162	Q6NXT1	-0.747705
ANKRD54	TR20112	-0.359549	Visit 1	CMA	ONC	OID21162	Q6NXT1	-0.747705
ANKRD54	TR20059	0.685343	Visit 1	CMA	ONC	OID21162	Q6NXT1	-0.747705
ANKRD54	TR20089	0.0273841	Visit 1	CMA	ONC	OID21162	Q6NXT1	-0.464819
ANKRD54	TR20071	0.0371842	Visit 1	CMA	ONC	OID21162	Q6NXT1	-0.464819
ANKRD54	TR20010	0.244461	Visit 1	CMA	ONC	OID21162	Q6NXT1	-0.464819
ANKRD54	TR20070	-0.0717008	Visit 1	CMA	ONC	OID21162	Q6NXT1	-0.464819
ANKRD54	TR20026	-1.05411	Visit 1	CMA	ONC	OID21162	Q6NXT1	-0.464819
ANKRD54	TR20097	0.136001	Visit 1	CMA	ONC	OID21162	Q6NXT1	-0.464819
ANKRD54	TR20074	0.13525	Visit 1	CMA	ONC	OID21162	Q6NXT1	-0.464819
ANKRD54	TR20110	0.206791	Visit 1	CMA	ONC	OID21162	Q6NXT1	-0.464819
ANKRD54	TR20100	0.317004	Visit 1	CMA	ONC	OID21162	Q6NXT1	-0.464819
ANKRD54	TR20010	0.705956	Visit 3	CMA	ONC	OID21162	Q6NXT1	-0.559775
ANKRD54	TR20085	-0.401643	Visit 3	CMA	ONC	OID21162	Q6NXT1	-0.559775
ANKRD54	TR20004	0.0730655	Visit 3	CMA	ONC	OID21162	Q6NXT1	-0.559775
ANKRD54	TR20054	-0.395183	Visit 3	CMA	ONC	OID21162	Q6NXT1	-0.559775
ANKRD54	TR20008	0.354108	Visit 3	CMA	ONC	OID21162	Q6NXT1	-0.559775
ANKRD54	TR20002	-0.11142	Visit 3	CMA	ONC	OID21162	Q6NXT1	-0.559775
ANKRD54	TR20059	0.846861	Visit 3	CMA	ONC	OID21162	Q6NXT1	-0.559775
ANKRD54	TR20053	0.789542	Visit 3	CMA	ONC	OID21162	Q6NXT1	-0.559775
ANKRD54	TR20073	-0.578822	Visit 3	CMA	ONC	OID21162	Q6NXT1	-0.559775
ANKRD54	TR20074	-0.787188	Visit 3	CMA	ONC	OID21162	Q6NXT1	-0.559775
ANKRD54	TR20035	0.00726974	Visit 3	CMA	ONC	OID21162	Q6NXT1	-0.747705
ANKRD54	TR20071	0.0788552	Visit 3	CMA	ONC	OID21162	Q6NXT1	-0.747705
ANKRD54	TR20006	-0.0950735	Visit 3	CMA	ONC	OID21162	Q6NXT1	-0.747705
ANKRD54	TR20067	-0.388796	Visit 3	CMA	ONC	OID21162	Q6NXT1	-0.747705
ANKRD54	TR20030	0.554234	Visit 3	CMA	ONC	OID21162	Q6NXT1	-0.747705
ANKRD54	TR20046	-0.2552	Visit 3	CMA	ONC	OID21162	Q6NXT1	-0.747705
ANKRD54	TR20070	-0.521297	Visit 3	CMA	ONC	OID21162	Q6NXT1	-0.464819
ANKRD54	TR20049	-0.141842	Visit 3	CMA	ONC	OID21162	Q6NXT1	-0.464819
APBB1IP	TR20115	0.306253	Visit 1	CMA	ONC	OID21359	Q7Z5R6	-1.48134
APBB1IP	TR20054	0.0846135	Visit 1	CMA	ONC	OID21359	Q7Z5R6	-1.48134
APBB1IP	TR20085	-0.417509	Visit 1	CMA	ONC	OID21359	Q7Z5R6	-1.48134
APBB1IP	TR20049	1.47674	Visit 1	CMA	ONC	OID21359	Q7Z5R6	-1.48134
APBB1IP	TR20116	-0.165392	Visit 1	CMA	ONC	OID21359	Q7Z5R6	-1.48134
APBB1IP	TR20073	0.677037	Visit 1	CMA	ONC	OID21359	Q7Z5R6	-1.48134
APBB1IP	TR20046	-0.221889	Visit 1	CMA	ONC	OID21359	Q7Z5R6	-1.26086
APBB1IP	TR20008	0.111474	Visit 1	CMA	ONC	OID21359	Q7Z5R6	-1.26086
APBB1IP	TR20051	0.580303	Visit 1	CMA	ONC	OID21359	Q7Z5R6	-1.26086
APBB1IP	TR20053	1.20703	Visit 1	CMA	ONC	OID21359	Q7Z5R6	-1.26086
APBB1IP	TR20004	0.0360823	Visit 1	CMA	ONC	OID21359	Q7Z5R6	-1.26086
APBB1IP	TR20030	0.469638	Visit 1	CMA	ONC	OID21359	Q7Z5R6	-1.26086
APBB1IP	TR20002	0.296179	Visit 1	CMA	ONC	OID21359	Q7Z5R6	-1.26086
APBB1IP	TR20067	0.582722	Visit 1	CMA	ONC	OID21359	Q7Z5R6	-1.26086
APBB1IP	TR20035	0.687065	Visit 1	CMA	ONC	OID21359	Q7Z5R6	-1.26086
APBB1IP	TR20006	0.688131	Visit 1	CMA	ONC	OID21359	Q7Z5R6	-1.26086
APBB1IP	TR20112	0.641657	Visit 1	CMA	ONC	OID21359	Q7Z5R6	-1.26086
APBB1IP	TR20059	-0.183833	Visit 1	CMA	ONC	OID21359	Q7Z5R6	-1.26086
APBB1IP	TR20089	0.299062	Visit 1	CMA	ONC	OID21359	Q7Z5R6	-1.62828
APBB1IP	TR20071	0.0656887	Visit 1	CMA	ONC	OID21359	Q7Z5R6	-1.62828
APBB1IP	TR20010	1.39441	Visit 1	CMA	ONC	OID21359	Q7Z5R6	-1.62828
APBB1IP	TR20070	-0.0986591	Visit 1	CMA	ONC	OID21359	Q7Z5R6	-1.62828
APBB1IP	TR20026	0.583007	Visit 1	CMA	ONC	OID21359	Q7Z5R6	-1.62828
APBB1IP	TR20097	1.234	Visit 1	CMA	ONC	OID21359	Q7Z5R6	-1.62828
APBB1IP	TR20074	0.723488	Visit 1	CMA	ONC	OID21359	Q7Z5R6	-1.62828
APBB1IP	TR20110	0.671469	Visit 1	CMA	ONC	OID21359	Q7Z5R6	-1.62828
APBB1IP	TR20100	0.805017	Visit 1	CMA	ONC	OID21359	Q7Z5R6	-1.62828
APBB1IP	TR20010	0.653239	Visit 3	CMA	ONC	OID21359	Q7Z5R6	-1.48134
APBB1IP	TR20085	-0.686153	Visit 3	CMA	ONC	OID21359	Q7Z5R6	-1.48134
APBB1IP	TR20004	0.157626	Visit 3	CMA	ONC	OID21359	Q7Z5R6	-1.48134
APBB1IP	TR20054	0.24613	Visit 3	CMA	ONC	OID21359	Q7Z5R6	-1.48134
APBB1IP	TR20008	0.359818	Visit 3	CMA	ONC	OID21359	Q7Z5R6	-1.48134
APBB1IP	TR20002	-0.0245828	Visit 3	CMA	ONC	OID21359	Q7Z5R6	-1.48134
APBB1IP	TR20059	0.00148252	Visit 3	CMA	ONC	OID21359	Q7Z5R6	-1.48134
APBB1IP	TR20053	1.02416	Visit 3	CMA	ONC	OID21359	Q7Z5R6	-1.48134
APBB1IP	TR20073	-0.291256	Visit 3	CMA	ONC	OID21359	Q7Z5R6	-1.48134
APBB1IP	TR20074	0.249058	Visit 3	CMA	ONC	OID21359	Q7Z5R6	-1.48134
APBB1IP	TR20035	0.671052	Visit 3	CMA	ONC	OID21359	Q7Z5R6	-1.26086
APBB1IP	TR20071	-0.163624	Visit 3	CMA	ONC	OID21359	Q7Z5R6	-1.26086
APBB1IP	TR20006	0.736907	Visit 3	CMA	ONC	OID21359	Q7Z5R6	-1.26086
APBB1IP	TR20067	0.183102	Visit 3	CMA	ONC	OID21359	Q7Z5R6	-1.26086
APBB1IP	TR20030	0.388035	Visit 3	CMA	ONC	OID21359	Q7Z5R6	-1.26086
APBB1IP	TR20046	-0.369712	Visit 3	CMA	ONC	OID21359	Q7Z5R6	-1.26086
APBB1IP	TR20070	0.446474	Visit 3	CMA	ONC	OID21359	Q7Z5R6	-1.62828
APBB1IP	TR20049	1.34921	Visit 3	CMA	ONC	OID21359	Q7Z5R6	-1.62828
APEX1	TR20115	1.17457	Visit 1	CMA	ONC	OID21434	P27695	-6.03065
APEX1	TR20054	0.0287039	Visit 1	CMA	ONC	OID21434	P27695	-6.03065
APEX1	TR20085	0.62378	Visit 1	CMA	ONC	OID21434	P27695	-6.03065
APEX1	TR20049	2.36453	Visit 1	CMA	ONC	OID21434	P27695	-6.03065
APEX1	TR20116	-0.370226	Visit 1	CMA	ONC	OID21434	P27695	-6.03065
APEX1	TR20073	0.749808	Visit 1	CMA	ONC	OID21434	P27695	-6.03065
APEX1	TR20046	0.673635	Visit 1	CMA	ONC	OID21434	P27695	-5.91082
APEX1	TR20008	1.36832	Visit 1	CMA	ONC	OID21434	P27695	-5.91082
APEX1	TR20051	0.823775	Visit 1	CMA	ONC	OID21434	P27695	-5.91082
APEX1	TR20053	0.572765	Visit 1	CMA	ONC	OID21434	P27695	-5.91082
APEX1	TR20004	-0.0370775	Visit 1	CMA	ONC	OID21434	P27695	-5.91082
APEX1	TR20030	0.13024	Visit 1	CMA	ONC	OID21434	P27695	-5.91082
APEX1	TR20002	0.121381	Visit 1	CMA	ONC	OID21434	P27695	-5.91082
APEX1	TR20067	0.20189	Visit 1	CMA	ONC	OID21434	P27695	-5.91082
APEX1	TR20035	0.595748	Visit 1	CMA	ONC	OID21434	P27695	-5.91082
APEX1	TR20006	0.933056	Visit 1	CMA	ONC	OID21434	P27695	-5.91082
APEX1	TR20112	0.149126	Visit 1	CMA	ONC	OID21434	P27695	-5.91082
APEX1	TR20059	0.370483	Visit 1	CMA	ONC	OID21434	P27695	-5.91082
APEX1	TR20089	0.143397	Visit 1	CMA	ONC	OID21434	P27695	-6.55739
APEX1	TR20071	0.304872	Visit 1	CMA	ONC	OID21434	P27695	-6.55739
APEX1	TR20010	0.852455	Visit 1	CMA	ONC	OID21434	P27695	-6.55739
APEX1	TR20070	-0.116184	Visit 1	CMA	ONC	OID21434	P27695	-6.55739
APEX1	TR20026	-0.372034	Visit 1	CMA	ONC	OID21434	P27695	-6.55739
APEX1	TR20097	1.06761	Visit 1	CMA	ONC	OID21434	P27695	-6.55739
APEX1	TR20074	0.584195	Visit 1	CMA	ONC	OID21434	P27695	-6.55739
APEX1	TR20110	1.20536	Visit 1	CMA	ONC	OID21434	P27695	-6.55739
APEX1	TR20100	0.494763	Visit 1	CMA	ONC	OID21434	P27695	-6.55739
APEX1	TR20010	0.927908	Visit 3	CMA	ONC	OID21434	P27695	-6.03065
APEX1	TR20085	-0.0264328	Visit 3	CMA	ONC	OID21434	P27695	-6.03065
APEX1	TR20004	0.948663	Visit 3	CMA	ONC	OID21434	P27695	-6.03065
APEX1	TR20054	0.433112	Visit 3	CMA	ONC	OID21434	P27695	-6.03065
APEX1	TR20008	1.76674	Visit 3	CMA	ONC	OID21434	P27695	-6.03065
APEX1	TR20002	0.0236741	Visit 3	CMA	ONC	OID21434	P27695	-6.03065
APEX1	TR20059	0.779507	Visit 3	CMA	ONC	OID21434	P27695	-6.03065
APEX1	TR20053	1.80831	Visit 3	CMA	ONC	OID21434	P27695	-6.03065
APEX1	TR20073	0.233224	Visit 3	CMA	ONC	OID21434	P27695	-6.03065
APEX1	TR20074	0.35235	Visit 3	CMA	ONC	OID21434	P27695	-6.03065
APEX1	TR20035	0.457983	Visit 3	CMA	ONC	OID21434	P27695	-5.91082
APEX1	TR20071	-0.632408	Visit 3	CMA	ONC	OID21434	P27695	-5.91082
APEX1	TR20006	0.451801	Visit 3	CMA	ONC	OID21434	P27695	-5.91082
APEX1	TR20067	-0.436489	Visit 3	CMA	ONC	OID21434	P27695	-5.91082
APEX1	TR20030	0.577916	Visit 3	CMA	ONC	OID21434	P27695	-5.91082
APEX1	TR20046	0.0609279	Visit 3	CMA	ONC	OID21434	P27695	-5.91082
APEX1	TR20070	-0.689707	Visit 3	CMA	ONC	OID21434	P27695	-6.55739
APEX1	TR20049	0.716428	Visit 3	CMA	ONC	OID21434	P27695	-6.55739
AREG	TR20115	0.726148	Visit 1	CMA	ONC	OID21357	P15514	-3.86563
AREG	TR20054	-0.525822	Visit 1	CMA	ONC	OID21357	P15514	-3.86563
AREG	TR20085	0.290485	Visit 1	CMA	ONC	OID21357	P15514	-3.86563
AREG	TR20049	0.82636	Visit 1	CMA	ONC	OID21357	P15514	-3.86563
AREG	TR20116	0.0366831	Visit 1	CMA	ONC	OID21357	P15514	-3.86563
AREG	TR20073	0.10446	Visit 1	CMA	ONC	OID21357	P15514	-3.86563
AREG	TR20046	0.85387	Visit 1	CMA	ONC	OID21357	P15514	-4.03224
AREG	TR20008	-0.637866	Visit 1	CMA	ONC	OID21357	P15514	-4.03224
AREG	TR20051	0.29363	Visit 1	CMA	ONC	OID21357	P15514	-4.03224
AREG	TR20053	0.700994	Visit 1	CMA	ONC	OID21357	P15514	-4.03224
AREG	TR20004	1.18227	Visit 1	CMA	ONC	OID21357	P15514	-4.03224
AREG	TR20030	0.508827	Visit 1	CMA	ONC	OID21357	P15514	-4.03224
AREG	TR20002	1.87649	Visit 1	CMA	ONC	OID21357	P15514	-4.03224
AREG	TR20067	-0.340333	Visit 1	CMA	ONC	OID21357	P15514	-4.03224
AREG	TR20035	0.646118	Visit 1	CMA	ONC	OID21357	P15514	-4.03224
AREG	TR20006	0.485448	Visit 1	CMA	ONC	OID21357	P15514	-4.03224
AREG	TR20112	0.0898748	Visit 1	CMA	ONC	OID21357	P15514	-4.03224
AREG	TR20059	-0.169232	Visit 1	CMA	ONC	OID21357	P15514	-4.03224
AREG	TR20089	0.851177	Visit 1	CMA	ONC	OID21357	P15514	-4.32421
AREG	TR20071	0.579868	Visit 1	CMA	ONC	OID21357	P15514	-4.32421
AREG	TR20010	0.849985	Visit 1	CMA	ONC	OID21357	P15514	-4.32421
AREG	TR20070	0.163338	Visit 1	CMA	ONC	OID21357	P15514	-4.32421
AREG	TR20026	0.915343	Visit 1	CMA	ONC	OID21357	P15514	-4.32421
AREG	TR20097	0.765542	Visit 1	CMA	ONC	OID21357	P15514	-4.32421
AREG	TR20074	1.49297	Visit 1	CMA	ONC	OID21357	P15514	-4.32421
AREG	TR20110	2.20994	Visit 1	CMA	ONC	OID21357	P15514	-4.32421
AREG	TR20100	1.18927	Visit 1	CMA	ONC	OID21357	P15514	-4.32421
AREG	TR20010	0.222921	Visit 3	CMA	ONC	OID21357	P15514	-3.86563
AREG	TR20085	0.117009	Visit 3	CMA	ONC	OID21357	P15514	-3.86563
AREG	TR20004	0.902614	Visit 3	CMA	ONC	OID21357	P15514	-3.86563
AREG	TR20054	-0.204343	Visit 3	CMA	ONC	OID21357	P15514	-3.86563
AREG	TR20008	-0.439273	Visit 3	CMA	ONC	OID21357	P15514	-3.86563
AREG	TR20002	2.39964	Visit 3	CMA	ONC	OID21357	P15514	-3.86563
AREG	TR20059	0.598156	Visit 3	CMA	ONC	OID21357	P15514	-3.86563
AREG	TR20053	0.55394	Visit 3	CMA	ONC	OID21357	P15514	-3.86563
AREG	TR20073	-0.728608	Visit 3	CMA	ONC	OID21357	P15514	-3.86563
AREG	TR20074	0.198263	Visit 3	CMA	ONC	OID21357	P15514	-3.86563
AREG	TR20035	0.525706	Visit 3	CMA	ONC	OID21357	P15514	-4.03224
AREG	TR20071	0.480653	Visit 3	CMA	ONC	OID21357	P15514	-4.03224
AREG	TR20006	0.0392566	Visit 3	CMA	ONC	OID21357	P15514	-4.03224
AREG	TR20067	0.447765	Visit 3	CMA	ONC	OID21357	P15514	-4.03224
AREG	TR20030	1.01962	Visit 3	CMA	ONC	OID21357	P15514	-4.03224
AREG	TR20046	0.521514	Visit 3	CMA	ONC	OID21357	P15514	-4.03224
AREG	TR20070	2.66392	Visit 3	CMA	ONC	OID21357	P15514	-4.32421
AREG	TR20049	1.02755	Visit 3	CMA	ONC	OID21357	P15514	-4.32421
ARG1	TR20115	0.715465	Visit 1	CMA	ONC	OID21445	P05089	-3.92226
ARG1	TR20054	1.80063	Visit 1	CMA	ONC	OID21445	P05089	-3.92226
ARG1	TR20085	1.6465	Visit 1	CMA	ONC	OID21445	P05089	-3.92226
ARG1	TR20049	0.374861	Visit 1	CMA	ONC	OID21445	P05089	-3.92226
ARG1	TR20116	1.72038	Visit 1	CMA	ONC	OID21445	P05089	-3.92226
ARG1	TR20073	1.17916	Visit 1	CMA	ONC	OID21445	P05089	-3.92226
ARG1	TR20046	0.718269	Visit 1	CMA	ONC	OID21445	P05089	-2.25766
ARG1	TR20008	2.40954	Visit 1	CMA	ONC	OID21445	P05089	-2.25766
ARG1	TR20051	0.288597	Visit 1	CMA	ONC	OID21445	P05089	-2.25766
ARG1	TR20053	0.594264	Visit 1	CMA	ONC	OID21445	P05089	-2.25766
ARG1	TR20004	-0.21604	Visit 1	CMA	ONC	OID21445	P05089	-2.25766
ARG1	TR20030	1.56347	Visit 1	CMA	ONC	OID21445	P05089	-2.25766
ARG1	TR20002	0.408777	Visit 1	CMA	ONC	OID21445	P05089	-2.25766
ARG1	TR20067	0.741315	Visit 1	CMA	ONC	OID21445	P05089	-2.25766
ARG1	TR20035	-0.330837	Visit 1	CMA	ONC	OID21445	P05089	-2.25766
ARG1	TR20006	2.06894	Visit 1	CMA	ONC	OID21445	P05089	-2.25766
ARG1	TR20112	0.290399	Visit 1	CMA	ONC	OID21445	P05089	-2.25766
ARG1	TR20059	1.35183	Visit 1	CMA	ONC	OID21445	P05089	-2.25766
ARG1	TR20089	1.24217	Visit 1	CMA	ONC	OID21445	P05089	-3.54419
ARG1	TR20071	1.00728	Visit 1	CMA	ONC	OID21445	P05089	-3.54419
ARG1	TR20010	1.58748	Visit 1	CMA	ONC	OID21445	P05089	-3.54419
ARG1	TR20070	0.54625	Visit 1	CMA	ONC	OID21445	P05089	-3.54419
ARG1	TR20026	-0.374051	Visit 1	CMA	ONC	OID21445	P05089	-3.54419
ARG1	TR20097	1.14876	Visit 1	CMA	ONC	OID21445	P05089	-3.54419
ARG1	TR20074	0.940117	Visit 1	CMA	ONC	OID21445	P05089	-3.54419
ARG1	TR20110	1.63061	Visit 1	CMA	ONC	OID21445	P05089	-3.54419
ARG1	TR20100	0.269027	Visit 1	CMA	ONC	OID21445	P05089	-3.54419
ARG1	TR20010	0.640171	Visit 3	CMA	ONC	OID21445	P05089	-3.92226
ARG1	TR20085	0.913604	Visit 3	CMA	ONC	OID21445	P05089	-3.92226
ARG1	TR20004	0.34908	Visit 3	CMA	ONC	OID21445	P05089	-3.92226
ARG1	TR20054	1.14554	Visit 3	CMA	ONC	OID21445	P05089	-3.92226
ARG1	TR20008	0.879413	Visit 3	CMA	ONC	OID21445	P05089	-3.92226
ARG1	TR20002	1.21224	Visit 3	CMA	ONC	OID21445	P05089	-3.92226
ARG1	TR20059	1.45038	Visit 3	CMA	ONC	OID21445	P05089	-3.92226
ARG1	TR20053	0.855157	Visit 3	CMA	ONC	OID21445	P05089	-3.92226
ARG1	TR20073	0.443223	Visit 3	CMA	ONC	OID21445	P05089	-3.92226
ARG1	TR20074	0.682919	Visit 3	CMA	ONC	OID21445	P05089	-3.92226
ARG1	TR20035	-0.697156	Visit 3	CMA	ONC	OID21445	P05089	-2.25766
ARG1	TR20071	0.865784	Visit 3	CMA	ONC	OID21445	P05089	-2.25766
ARG1	TR20006	-0.287238	Visit 3	CMA	ONC	OID21445	P05089	-2.25766
ARG1	TR20067	0.549884	Visit 3	CMA	ONC	OID21445	P05089	-2.25766
ARG1	TR20030	0.0431997	Visit 3	CMA	ONC	OID21445	P05089	-2.25766
ARG1	TR20046	0.51644	Visit 3	CMA	ONC	OID21445	P05089	-2.25766
ARG1	TR20070	1.19986	Visit 3	CMA	ONC	OID21445	P05089	-3.54419
ARG1	TR20049	0.554779	Visit 3	CMA	ONC	OID21445	P05089	-3.54419
ARHGAP1	TR20115	-0.0999005	Visit 1	CMA	ONC	OID21202	Q07960	-0.770173
ARHGAP1	TR20054	0.701169	Visit 1	CMA	ONC	OID21202	Q07960	-0.770173
ARHGAP1	TR20085	0.000609578	Visit 1	CMA	ONC	OID21202	Q07960	-0.770173
ARHGAP1	TR20049	0.0229066	Visit 1	CMA	ONC	OID21202	Q07960	-0.770173
ARHGAP1	TR20116	-0.596231	Visit 1	CMA	ONC	OID21202	Q07960	-0.770173
ARHGAP1	TR20073	-0.268237	Visit 1	CMA	ONC	OID21202	Q07960	-0.770173
ARHGAP1	TR20046	0.383786	Visit 1	CMA	ONC	OID21202	Q07960	-1.00195
ARHGAP1	TR20008	0.461161	Visit 1	CMA	ONC	OID21202	Q07960	-1.00195
ARHGAP1	TR20051	0.601828	Visit 1	CMA	ONC	OID21202	Q07960	-1.00195
ARHGAP1	TR20053	0.918263	Visit 1	CMA	ONC	OID21202	Q07960	-1.00195
ARHGAP1	TR20004	0.218452	Visit 1	CMA	ONC	OID21202	Q07960	-1.00195
ARHGAP1	TR20030	-0.287931	Visit 1	CMA	ONC	OID21202	Q07960	-1.00195
ARHGAP1	TR20002	-0.273043	Visit 1	CMA	ONC	OID21202	Q07960	-1.00195
ARHGAP1	TR20067	-0.231972	Visit 1	CMA	ONC	OID21202	Q07960	-1.00195
ARHGAP1	TR20035	1.43473	Visit 1	CMA	ONC	OID21202	Q07960	-1.00195
ARHGAP1	TR20006	0.0344925	Visit 1	CMA	ONC	OID21202	Q07960	-1.00195
ARHGAP1	TR20112	-0.406065	Visit 1	CMA	ONC	OID21202	Q07960	-1.00195
ARHGAP1	TR20059	-0.136681	Visit 1	CMA	ONC	OID21202	Q07960	-1.00195
ARHGAP1	TR20089	0.390998	Visit 1	CMA	ONC	OID21202	Q07960	-1.12983
ARHGAP1	TR20071	0.486567	Visit 1	CMA	ONC	OID21202	Q07960	-1.12983
ARHGAP1	TR20010	0.648422	Visit 1	CMA	ONC	OID21202	Q07960	-1.12983
ARHGAP1	TR20070	-0.241423	Visit 1	CMA	ONC	OID21202	Q07960	-1.12983
ARHGAP1	TR20026	0.423536	Visit 1	CMA	ONC	OID21202	Q07960	-1.12983
ARHGAP1	TR20097	0.398477	Visit 1	CMA	ONC	OID21202	Q07960	-1.12983
ARHGAP1	TR20074	0.177367	Visit 1	CMA	ONC	OID21202	Q07960	-1.12983
ARHGAP1	TR20110	0.168984	Visit 1	CMA	ONC	OID21202	Q07960	-1.12983
ARHGAP1	TR20100	0.207566	Visit 1	CMA	ONC	OID21202	Q07960	-1.12983
ARHGAP1	TR20010	0.763511	Visit 3	CMA	ONC	OID21202	Q07960	-0.770173
ARHGAP1	TR20085	-0.479417	Visit 3	CMA	ONC	OID21202	Q07960	-0.770173
ARHGAP1	TR20004	0.390477	Visit 3	CMA	ONC	OID21202	Q07960	-0.770173
ARHGAP1	TR20054	0.43973	Visit 3	CMA	ONC	OID21202	Q07960	-0.770173
ARHGAP1	TR20008	0.0788955	Visit 3	CMA	ONC	OID21202	Q07960	-0.770173
ARHGAP1	TR20002	-0.420962	Visit 3	CMA	ONC	OID21202	Q07960	-0.770173
ARHGAP1	TR20059	-0.349598	Visit 3	CMA	ONC	OID21202	Q07960	-0.770173
ARHGAP1	TR20053	1.41192	Visit 3	CMA	ONC	OID21202	Q07960	-0.770173
ARHGAP1	TR20073	-0.228514	Visit 3	CMA	ONC	OID21202	Q07960	-0.770173
ARHGAP1	TR20074	-0.51514	Visit 3	CMA	ONC	OID21202	Q07960	-0.770173
ARHGAP1	TR20035	1.1777	Visit 3	CMA	ONC	OID21202	Q07960	-1.00195
ARHGAP1	TR20071	-0.211651	Visit 3	CMA	ONC	OID21202	Q07960	-1.00195
ARHGAP1	TR20006	0.651554	Visit 3	CMA	ONC	OID21202	Q07960	-1.00195
ARHGAP1	TR20067	-0.895096	Visit 3	CMA	ONC	OID21202	Q07960	-1.00195
ARHGAP1	TR20030	0.262151	Visit 3	CMA	ONC	OID21202	Q07960	-1.00195
ARHGAP1	TR20046	0.0331026	Visit 3	CMA	ONC	OID21202	Q07960	-1.00195
ARHGAP1	TR20070	-0.347352	Visit 3	CMA	ONC	OID21202	Q07960	-1.12983
ARHGAP1	TR20049	0.132627	Visit 3	CMA	ONC	OID21202	Q07960	-1.12983
ARHGAP25	TR20115	1.43048	Visit 1	CMA	ONC	OID21255	P42331	-1.1888
ARHGAP25	TR20054	1.71014	Visit 1	CMA	ONC	OID21255	P42331	-1.1888
ARHGAP25	TR20085	1.28421	Visit 1	CMA	ONC	OID21255	P42331	-1.1888
ARHGAP25	TR20049	2.70279	Visit 1	CMA	ONC	OID21255	P42331	-1.1888
ARHGAP25	TR20116	0.906031	Visit 1	CMA	ONC	OID21255	P42331	-1.1888
ARHGAP25	TR20073	1.04512	Visit 1	CMA	ONC	OID21255	P42331	-1.1888
ARHGAP25	TR20046	2.81515	Visit 1	CMA	ONC	OID21255	P42331	-0.285004
ARHGAP25	TR20008	2.34926	Visit 1	CMA	ONC	OID21255	P42331	-0.285004
ARHGAP25	TR20051	2.83301	Visit 1	CMA	ONC	OID21255	P42331	-0.285004
ARHGAP25	TR20053	2.76784	Visit 1	CMA	ONC	OID21255	P42331	-0.285004
ARHGAP25	TR20004	1.76286	Visit 1	CMA	ONC	OID21255	P42331	-0.285004
ARHGAP25	TR20030	1.45836	Visit 1	CMA	ONC	OID21255	P42331	-0.285004
ARHGAP25	TR20002	1.65148	Visit 1	CMA	ONC	OID21255	P42331	-0.285004
ARHGAP25	TR20067	2.68006	Visit 1	CMA	ONC	OID21255	P42331	-0.285004
ARHGAP25	TR20035	2.08833	Visit 1	CMA	ONC	OID21255	P42331	-0.285004
ARHGAP25	TR20006	1.95831	Visit 1	CMA	ONC	OID21255	P42331	-0.285004
ARHGAP25	TR20112	2.22995	Visit 1	CMA	ONC	OID21255	P42331	-0.285004
ARHGAP25	TR20059	1.82584	Visit 1	CMA	ONC	OID21255	P42331	-0.285004
ARHGAP25	TR20089	1.57661	Visit 1	CMA	ONC	OID21255	P42331	-1.04629
ARHGAP25	TR20071	2.01233	Visit 1	CMA	ONC	OID21255	P42331	-1.04629
ARHGAP25	TR20010	2.50811	Visit 1	CMA	ONC	OID21255	P42331	-1.04629
ARHGAP25	TR20070	1.63293	Visit 1	CMA	ONC	OID21255	P42331	-1.04629
ARHGAP25	TR20026	1.50178	Visit 1	CMA	ONC	OID21255	P42331	-1.04629
ARHGAP25	TR20097	2.57557	Visit 1	CMA	ONC	OID21255	P42331	-1.04629
ARHGAP25	TR20074	1.86947	Visit 1	CMA	ONC	OID21255	P42331	-1.04629
ARHGAP25	TR20110	2.15188	Visit 1	CMA	ONC	OID21255	P42331	-1.04629
ARHGAP25	TR20100	1.95762	Visit 1	CMA	ONC	OID21255	P42331	-1.04629
ARHGAP25	TR20010	2.08797	Visit 3	CMA	ONC	OID21255	P42331	-1.1888
ARHGAP25	TR20085	1.2128	Visit 3	CMA	ONC	OID21255	P42331	-1.1888
ARHGAP25	TR20004	2.08704	Visit 3	CMA	ONC	OID21255	P42331	-1.1888
ARHGAP25	TR20054	1.48848	Visit 3	CMA	ONC	OID21255	P42331	-1.1888
ARHGAP25	TR20008	2.91146	Visit 3	CMA	ONC	OID21255	P42331	-1.1888
ARHGAP25	TR20002	0.524942	Visit 3	CMA	ONC	OID21255	P42331	-1.1888
ARHGAP25	TR20059	1.16109	Visit 3	CMA	ONC	OID21255	P42331	-1.1888
ARHGAP25	TR20053	2.69709	Visit 3	CMA	ONC	OID21255	P42331	-1.1888
ARHGAP25	TR20073	-0.22829	Visit 3	CMA	ONC	OID21255	P42331	-1.1888
ARHGAP25	TR20074	1.04073	Visit 3	CMA	ONC	OID21255	P42331	-1.1888
ARHGAP25	TR20035	2.30939	Visit 3	CMA	ONC	OID21255	P42331	-0.285004
ARHGAP25	TR20071	1.53778	Visit 3	CMA	ONC	OID21255	P42331	-0.285004
ARHGAP25	TR20006	2.35038	Visit 3	CMA	ONC	OID21255	P42331	-0.285004
ARHGAP25	TR20067	1.74048	Visit 3	CMA	ONC	OID21255	P42331	-0.285004
ARHGAP25	TR20030	2.03909	Visit 3	CMA	ONC	OID21255	P42331	-0.285004
ARHGAP25	TR20046	0.315498	Visit 3	CMA	ONC	OID21255	P42331	-0.285004
ARHGAP25	TR20070	1.43741	Visit 3	CMA	ONC	OID21255	P42331	-1.04629
ARHGAP25	TR20049	1.75513	Visit 3	CMA	ONC	OID21255	P42331	-1.04629
ARSB	TR20115	0.580985	Visit 1	CMA	ONC	OID21331	P15848	-1.91131
ARSB	TR20054	-0.0911425	Visit 1	CMA	ONC	OID21331	P15848	-1.91131
ARSB	TR20085	1.01515	Visit 1	CMA	ONC	OID21331	P15848	-1.91131
ARSB	TR20049	1.95081	Visit 1	CMA	ONC	OID21331	P15848	-1.91131
ARSB	TR20116	0.339375	Visit 1	CMA	ONC	OID21331	P15848	-1.91131
ARSB	TR20073	1.18901	Visit 1	CMA	ONC	OID21331	P15848	-1.91131
ARSB	TR20046	1.47226	Visit 1	CMA	ONC	OID21331	P15848	-2.0717
ARSB	TR20008	0.806671	Visit 1	CMA	ONC	OID21331	P15848	-2.0717
ARSB	TR20051	0.529762	Visit 1	CMA	ONC	OID21331	P15848	-2.0717
ARSB	TR20053	1.91206	Visit 1	CMA	ONC	OID21331	P15848	-2.0717
ARSB	TR20004	0.574687	Visit 1	CMA	ONC	OID21331	P15848	-2.0717
ARSB	TR20030	0.318361	Visit 1	CMA	ONC	OID21331	P15848	-2.0717
ARSB	TR20002	0.285956	Visit 1	CMA	ONC	OID21331	P15848	-2.0717
ARSB	TR20067	1.54059	Visit 1	CMA	ONC	OID21331	P15848	-2.0717
ARSB	TR20035	1.01152	Visit 1	CMA	ONC	OID21331	P15848	-2.0717
ARSB	TR20006	0.0213803	Visit 1	CMA	ONC	OID21331	P15848	-2.0717
ARSB	TR20112	0.355315	Visit 1	CMA	ONC	OID21331	P15848	-2.0717
ARSB	TR20059	-0.0422688	Visit 1	CMA	ONC	OID21331	P15848	-2.0717
ARSB	TR20089	-0.237762	Visit 1	CMA	ONC	OID21331	P15848	-2.68744
ARSB	TR20071	1.08551	Visit 1	CMA	ONC	OID21331	P15848	-2.68744
ARSB	TR20010	1.45414	Visit 1	CMA	ONC	OID21331	P15848	-2.68744
ARSB	TR20070	0.152994	Visit 1	CMA	ONC	OID21331	P15848	-2.68744
ARSB	TR20026	1.36133	Visit 1	CMA	ONC	OID21331	P15848	-2.68744
ARSB	TR20097	1.73367	Visit 1	CMA	ONC	OID21331	P15848	-2.68744
ARSB	TR20074	0.662172	Visit 1	CMA	ONC	OID21331	P15848	-2.68744
ARSB	TR20110	0.622077	Visit 1	CMA	ONC	OID21331	P15848	-2.68744
ARSB	TR20100	0.764123	Visit 1	CMA	ONC	OID21331	P15848	-2.68744
ARSB	TR20010	1.28604	Visit 3	CMA	ONC	OID21331	P15848	-1.91131
ARSB	TR20085	-0.0921303	Visit 3	CMA	ONC	OID21331	P15848	-1.91131
ARSB	TR20004	1.53171	Visit 3	CMA	ONC	OID21331	P15848	-1.91131
ARSB	TR20054	0.588384	Visit 3	CMA	ONC	OID21331	P15848	-1.91131
ARSB	TR20008	2.02362	Visit 3	CMA	ONC	OID21331	P15848	-1.91131
ARSB	TR20002	-0.23265	Visit 3	CMA	ONC	OID21331	P15848	-1.91131
ARSB	TR20059	0.743066	Visit 3	CMA	ONC	OID21331	P15848	-1.91131
ARSB	TR20053	2.90998	Visit 3	CMA	ONC	OID21331	P15848	-1.91131
ARSB	TR20073	0.510179	Visit 3	CMA	ONC	OID21331	P15848	-1.91131
ARSB	TR20074	-0.0154693	Visit 3	CMA	ONC	OID21331	P15848	-1.91131
ARSB	TR20035	1.55457	Visit 3	CMA	ONC	OID21331	P15848	-2.0717
ARSB	TR20071	0.500908	Visit 3	CMA	ONC	OID21331	P15848	-2.0717
ARSB	TR20006	1.2997	Visit 3	CMA	ONC	OID21331	P15848	-2.0717
ARSB	TR20067	0.578275	Visit 3	CMA	ONC	OID21331	P15848	-2.0717
ARSB	TR20030	1.22374	Visit 3	CMA	ONC	OID21331	P15848	-2.0717
ARSB	TR20046	0.875739	Visit 3	CMA	ONC	OID21331	P15848	-2.0717
ARSB	TR20070	0.184392	Visit 3	CMA	ONC	OID21331	P15848	-2.68744
ARSB	TR20049	1.49308	Visit 3	CMA	ONC	OID21331	P15848	-2.68744
ATG4A	TR20115	-0.0716437	Visit 1	CMA	ONC	OID21246	Q8WYN0	-0.560908
ATG4A	TR20054	1.35821	Visit 1	CMA	ONC	OID21246	Q8WYN0	-0.560908
ATG4A	TR20085	0.881691	Visit 1	CMA	ONC	OID21246	Q8WYN0	-0.560908
ATG4A	TR20049	0.576487	Visit 1	CMA	ONC	OID21246	Q8WYN0	-0.560908
ATG4A	TR20116	1.00336	Visit 1	CMA	ONC	OID21246	Q8WYN0	-0.560908
ATG4A	TR20073	0.158581	Visit 1	CMA	ONC	OID21246	Q8WYN0	-0.560908
ATG4A	TR20046	1.38441	Visit 1	CMA	ONC	OID21246	Q8WYN0	-0.525296
ATG4A	TR20008	2.91711	Visit 1	CMA	ONC	OID21246	Q8WYN0	-0.525296
ATG4A	TR20051	0.67782	Visit 1	CMA	ONC	OID21246	Q8WYN0	-0.525296
ATG4A	TR20053	0.866691	Visit 1	CMA	ONC	OID21246	Q8WYN0	-0.525296
ATG4A	TR20004	0.83297	Visit 1	CMA	ONC	OID21246	Q8WYN0	-0.525296
ATG4A	TR20030	1.32342	Visit 1	CMA	ONC	OID21246	Q8WYN0	-0.525296
ATG4A	TR20002	0.713759	Visit 1	CMA	ONC	OID21246	Q8WYN0	-0.525296
ATG4A	TR20067	1.54351	Visit 1	CMA	ONC	OID21246	Q8WYN0	-0.525296
ATG4A	TR20035	0.556519	Visit 1	CMA	ONC	OID21246	Q8WYN0	-0.525296
ATG4A	TR20006	2.8429	Visit 1	CMA	ONC	OID21246	Q8WYN0	-0.525296
ATG4A	TR20112	0.109845	Visit 1	CMA	ONC	OID21246	Q8WYN0	-0.525296
ATG4A	TR20059	0.57895	Visit 1	CMA	ONC	OID21246	Q8WYN0	-0.525296
ATG4A	TR20089	0.442585	Visit 1	CMA	ONC	OID21246	Q8WYN0	0.29901
ATG4A	TR20071	0.873758	Visit 1	CMA	ONC	OID21246	Q8WYN0	0.29901
ATG4A	TR20010	0.906991	Visit 1	CMA	ONC	OID21246	Q8WYN0	0.29901
ATG4A	TR20070	0.428324	Visit 1	CMA	ONC	OID21246	Q8WYN0	0.29901
ATG4A	TR20026	0.585694	Visit 1	CMA	ONC	OID21246	Q8WYN0	0.29901
ATG4A	TR20097	0.913198	Visit 1	CMA	ONC	OID21246	Q8WYN0	0.29901
ATG4A	TR20074	0.920759	Visit 1	CMA	ONC	OID21246	Q8WYN0	0.29901
ATG4A	TR20110	0.357361	Visit 1	CMA	ONC	OID21246	Q8WYN0	0.29901
ATG4A	TR20100	0.959803	Visit 1	CMA	ONC	OID21246	Q8WYN0	0.29901
ATG4A	TR20010	0.564599	Visit 3	CMA	ONC	OID21246	Q8WYN0	-0.560908
ATG4A	TR20085	0.340739	Visit 3	CMA	ONC	OID21246	Q8WYN0	-0.560908
ATG4A	TR20004	0.947378	Visit 3	CMA	ONC	OID21246	Q8WYN0	-0.560908
ATG4A	TR20054	0.459178	Visit 3	CMA	ONC	OID21246	Q8WYN0	-0.560908
ATG4A	TR20008	0.767049	Visit 3	CMA	ONC	OID21246	Q8WYN0	-0.560908
ATG4A	TR20002	1.15796	Visit 3	CMA	ONC	OID21246	Q8WYN0	-0.560908
ATG4A	TR20059	0.052632	Visit 3	CMA	ONC	OID21246	Q8WYN0	-0.560908
ATG4A	TR20053	1.30428	Visit 3	CMA	ONC	OID21246	Q8WYN0	-0.560908
ATG4A	TR20073	-0.0791014	Visit 3	CMA	ONC	OID21246	Q8WYN0	-0.560908
ATG4A	TR20074	-0.150356	Visit 3	CMA	ONC	OID21246	Q8WYN0	-0.560908
ATG4A	TR20035	0.777738	Visit 3	CMA	ONC	OID21246	Q8WYN0	-0.525296
ATG4A	TR20071	0.505099	Visit 3	CMA	ONC	OID21246	Q8WYN0	-0.525296
ATG4A	TR20006	0.931294	Visit 3	CMA	ONC	OID21246	Q8WYN0	-0.525296
ATG4A	TR20067	0.553412	Visit 3	CMA	ONC	OID21246	Q8WYN0	-0.525296
ATG4A	TR20030	0.968005	Visit 3	CMA	ONC	OID21246	Q8WYN0	-0.525296
ATG4A	TR20046	0.58801	Visit 3	CMA	ONC	OID21246	Q8WYN0	-0.525296
ATG4A	TR20070	0.436236	Visit 3	CMA	ONC	OID21246	Q8WYN0	0.29901
ATG4A	TR20049	0.634917	Visit 3	CMA	ONC	OID21246	Q8WYN0	0.29901
ATOX1	TR20115	-0.226502	Visit 1	CMA	ONC	OID21476	O00244	-1.80259
ATOX1	TR20054	1.92298	Visit 1	CMA	ONC	OID21476	O00244	-1.80259
ATOX1	TR20085	0.897949	Visit 1	CMA	ONC	OID21476	O00244	-1.80259
ATOX1	TR20049	3.02218	Visit 1	CMA	ONC	OID21476	O00244	-1.80259
ATOX1	TR20116	0.835615	Visit 1	CMA	ONC	OID21476	O00244	-1.80259
ATOX1	TR20073	1.01033	Visit 1	CMA	ONC	OID21476	O00244	-1.80259
ATOX1	TR20046	1.81817	Visit 1	CMA	ONC	OID21476	O00244	-2.33701
ATOX1	TR20008	0.712564	Visit 1	CMA	ONC	OID21476	O00244	-2.33701
ATOX1	TR20051	1.539	Visit 1	CMA	ONC	OID21476	O00244	-2.33701
ATOX1	TR20053	1.70376	Visit 1	CMA	ONC	OID21476	O00244	-2.33701
ATOX1	TR20004	1.87591	Visit 1	CMA	ONC	OID21476	O00244	-2.33701
ATOX1	TR20030	1.288	Visit 1	CMA	ONC	OID21476	O00244	-2.33701
ATOX1	TR20002	2.5551	Visit 1	CMA	ONC	OID21476	O00244	-2.33701
ATOX1	TR20067	1.41976	Visit 1	CMA	ONC	OID21476	O00244	-2.33701
ATOX1	TR20035	1.20502	Visit 1	CMA	ONC	OID21476	O00244	-2.33701
ATOX1	TR20006	-0.236549	Visit 1	CMA	ONC	OID21476	O00244	-2.33701
ATOX1	TR20112	0.519457	Visit 1	CMA	ONC	OID21476	O00244	-2.33701
ATOX1	TR20059	0.361485	Visit 1	CMA	ONC	OID21476	O00244	-2.33701
ATOX1	TR20089	1.07158	Visit 1	CMA	ONC	OID21476	O00244	-2.18161
ATOX1	TR20071	1.56116	Visit 1	CMA	ONC	OID21476	O00244	-2.18161
ATOX1	TR20010	1.453	Visit 1	CMA	ONC	OID21476	O00244	-2.18161
ATOX1	TR20070	0.702724	Visit 1	CMA	ONC	OID21476	O00244	-2.18161
ATOX1	TR20026	1.03671	Visit 1	CMA	ONC	OID21476	O00244	-2.18161
ATOX1	TR20097	1.85983	Visit 1	CMA	ONC	OID21476	O00244	-2.18161
ATOX1	TR20074	1.36544	Visit 1	CMA	ONC	OID21476	O00244	-2.18161
ATOX1	TR20110	1.44498	Visit 1	CMA	ONC	OID21476	O00244	-2.18161
ATOX1	TR20100	1.29588	Visit 1	CMA	ONC	OID21476	O00244	-2.18161
ATOX1	TR20010	2.13432	Visit 3	CMA	ONC	OID21476	O00244	-1.80259
ATOX1	TR20085	0.467159	Visit 3	CMA	ONC	OID21476	O00244	-1.80259
ATOX1	TR20004	2.59587	Visit 3	CMA	ONC	OID21476	O00244	-1.80259
ATOX1	TR20054	2.15123	Visit 3	CMA	ONC	OID21476	O00244	-1.80259
ATOX1	TR20008	2.88022	Visit 3	CMA	ONC	OID21476	O00244	-1.80259
ATOX1	TR20002	2.20082	Visit 3	CMA	ONC	OID21476	O00244	-1.80259
ATOX1	TR20059	1.42711	Visit 3	CMA	ONC	OID21476	O00244	-1.80259
ATOX1	TR20053	2.58567	Visit 3	CMA	ONC	OID21476	O00244	-1.80259
ATOX1	TR20073	0.152821	Visit 3	CMA	ONC	OID21476	O00244	-1.80259
ATOX1	TR20074	0.874589	Visit 3	CMA	ONC	OID21476	O00244	-1.80259
ATOX1	TR20035	-1.37662	Visit 3	CMA	ONC	OID21476	O00244	-2.33701
ATOX1	TR20071	0.484871	Visit 3	CMA	ONC	OID21476	O00244	-2.33701
ATOX1	TR20006	2.59787	Visit 3	CMA	ONC	OID21476	O00244	-2.33701
ATOX1	TR20067	0.722556	Visit 3	CMA	ONC	OID21476	O00244	-2.33701
ATOX1	TR20030	2.94405	Visit 3	CMA	ONC	OID21476	O00244	-2.33701
ATOX1	TR20046	1.27688	Visit 3	CMA	ONC	OID21476	O00244	-2.33701
ATOX1	TR20070	0.607281	Visit 3	CMA	ONC	OID21476	O00244	-2.18161
ATOX1	TR20049	1.05879	Visit 3	CMA	ONC	OID21476	O00244	-2.18161
ATP6AP2	TR20115	-1.21063	Visit 1	CMA	ONC	OID21178	O75787	-0.157082
ATP6AP2	TR20054	-0.330865	Visit 1	CMA	ONC	OID21178	O75787	-0.157082
ATP6AP2	TR20085	-0.326011	Visit 1	CMA	ONC	OID21178	O75787	-0.157082
ATP6AP2	TR20049	-0.542114	Visit 1	CMA	ONC	OID21178	O75787	-0.157082
ATP6AP2	TR20116	-1.0112	Visit 1	CMA	ONC	OID21178	O75787	-0.157082
ATP6AP2	TR20073	-0.471566	Visit 1	CMA	ONC	OID21178	O75787	-0.157082
ATP6AP2	TR20046	-0.0140923	Visit 1	CMA	ONC	OID21178	O75787	-0.956775
ATP6AP2	TR20008	-0.807465	Visit 1	CMA	ONC	OID21178	O75787	-0.956775
ATP6AP2	TR20051	-0.316936	Visit 1	CMA	ONC	OID21178	O75787	-0.956775
ATP6AP2	TR20053	-0.25584	Visit 1	CMA	ONC	OID21178	O75787	-0.956775
ATP6AP2	TR20004	-0.114334	Visit 1	CMA	ONC	OID21178	O75787	-0.956775
ATP6AP2	TR20030	-0.0150105	Visit 1	CMA	ONC	OID21178	O75787	-0.956775
ATP6AP2	TR20002	-0.261061	Visit 1	CMA	ONC	OID21178	O75787	-0.956775
ATP6AP2	TR20067	-1.02328	Visit 1	CMA	ONC	OID21178	O75787	-0.956775
ATP6AP2	TR20035	-0.131563	Visit 1	CMA	ONC	OID21178	O75787	-0.956775
ATP6AP2	TR20006	-0.485376	Visit 1	CMA	ONC	OID21178	O75787	-0.956775
ATP6AP2	TR20112	-0.185299	Visit 1	CMA	ONC	OID21178	O75787	-0.956775
ATP6AP2	TR20059	-0.291079	Visit 1	CMA	ONC	OID21178	O75787	-0.956775
ATP6AP2	TR20089	-0.442352	Visit 1	CMA	ONC	OID21178	O75787	-0.640328
ATP6AP2	TR20071	-0.196489	Visit 1	CMA	ONC	OID21178	O75787	-0.640328
ATP6AP2	TR20010	-0.390676	Visit 1	CMA	ONC	OID21178	O75787	-0.640328
ATP6AP2	TR20070	-0.348126	Visit 1	CMA	ONC	OID21178	O75787	-0.640328
ATP6AP2	TR20026	-0.0223623	Visit 1	CMA	ONC	OID21178	O75787	-0.640328
ATP6AP2	TR20097	0.128794	Visit 1	CMA	ONC	OID21178	O75787	-0.640328
ATP6AP2	TR20074	-0.643771	Visit 1	CMA	ONC	OID21178	O75787	-0.640328
ATP6AP2	TR20110	-0.27111	Visit 1	CMA	ONC	OID21178	O75787	-0.640328
ATP6AP2	TR20100	-0.103796	Visit 1	CMA	ONC	OID21178	O75787	-0.640328
ATP6AP2	TR20010	-0.309507	Visit 3	CMA	ONC	OID21178	O75787	-0.157082
ATP6AP2	TR20085	-0.702875	Visit 3	CMA	ONC	OID21178	O75787	-0.157082
ATP6AP2	TR20004	-0.0391843	Visit 3	CMA	ONC	OID21178	O75787	-0.157082
ATP6AP2	TR20054	-0.577636	Visit 3	CMA	ONC	OID21178	O75787	-0.157082
ATP6AP2	TR20008	-0.183107	Visit 3	CMA	ONC	OID21178	O75787	-0.157082
ATP6AP2	TR20002	-0.338514	Visit 3	CMA	ONC	OID21178	O75787	-0.157082
ATP6AP2	TR20059	-0.705019	Visit 3	CMA	ONC	OID21178	O75787	-0.157082
ATP6AP2	TR20053	-0.649045	Visit 3	CMA	ONC	OID21178	O75787	-0.157082
ATP6AP2	TR20073	-0.65671	Visit 3	CMA	ONC	OID21178	O75787	-0.157082
ATP6AP2	TR20074	-0.84584	Visit 3	CMA	ONC	OID21178	O75787	-0.157082
ATP6AP2	TR20035	-0.713015	Visit 3	CMA	ONC	OID21178	O75787	-0.956775
ATP6AP2	TR20071	-0.222694	Visit 3	CMA	ONC	OID21178	O75787	-0.956775
ATP6AP2	TR20006	-0.437713	Visit 3	CMA	ONC	OID21178	O75787	-0.956775
ATP6AP2	TR20067	-0.395214	Visit 3	CMA	ONC	OID21178	O75787	-0.956775
ATP6AP2	TR20030	-0.0833496	Visit 3	CMA	ONC	OID21178	O75787	-0.956775
ATP6AP2	TR20046	-0.294325	Visit 3	CMA	ONC	OID21178	O75787	-0.956775
ATP6AP2	TR20070	-0.304508	Visit 3	CMA	ONC	OID21178	O75787	-0.640328
ATP6AP2	TR20049	-0.405501	Visit 3	CMA	ONC	OID21178	O75787	-0.640328
ATP6V1D	TR20115	-0.589265	Visit 1	CMA	ONC	OID21341	Q9Y5K8	-0.368084
ATP6V1D	TR20054	-0.869931	Visit 1	CMA	ONC	OID21341	Q9Y5K8	-0.368084
ATP6V1D	TR20085	-0.39774	Visit 1	CMA	ONC	OID21341	Q9Y5K8	-0.368084
ATP6V1D	TR20049	-0.433823	Visit 1	CMA	ONC	OID21341	Q9Y5K8	-0.368084
ATP6V1D	TR20116	-0.625597	Visit 1	CMA	ONC	OID21341	Q9Y5K8	-0.368084
ATP6V1D	TR20073	-0.269269	Visit 1	CMA	ONC	OID21341	Q9Y5K8	-0.368084
ATP6V1D	TR20046	-0.343611	Visit 1	CMA	ONC	OID21341	Q9Y5K8	0.000931188
ATP6V1D	TR20008	-0.61324	Visit 1	CMA	ONC	OID21341	Q9Y5K8	0.000931188
ATP6V1D	TR20051	-0.536681	Visit 1	CMA	ONC	OID21341	Q9Y5K8	0.000931188
ATP6V1D	TR20053	-0.341021	Visit 1	CMA	ONC	OID21341	Q9Y5K8	0.000931188
ATP6V1D	TR20004	-0.35201	Visit 1	CMA	ONC	OID21341	Q9Y5K8	0.000931188
ATP6V1D	TR20030	-0.352319	Visit 1	CMA	ONC	OID21341	Q9Y5K8	0.000931188
ATP6V1D	TR20002	-0.169135	Visit 1	CMA	ONC	OID21341	Q9Y5K8	0.000931188
ATP6V1D	TR20067	-0.47208	Visit 1	CMA	ONC	OID21341	Q9Y5K8	0.000931188
ATP6V1D	TR20035	-0.491143	Visit 1	CMA	ONC	OID21341	Q9Y5K8	0.000931188
ATP6V1D	TR20006	-0.28313	Visit 1	CMA	ONC	OID21341	Q9Y5K8	0.000931188
ATP6V1D	TR20112	-0.549599	Visit 1	CMA	ONC	OID21341	Q9Y5K8	0.000931188
ATP6V1D	TR20059	-0.527909	Visit 1	CMA	ONC	OID21341	Q9Y5K8	0.000931188
ATP6V1D	TR20089	-0.442821	Visit 1	CMA	ONC	OID21341	Q9Y5K8	-0.229694
ATP6V1D	TR20071	-0.567835	Visit 1	CMA	ONC	OID21341	Q9Y5K8	-0.229694
ATP6V1D	TR20010	-0.420766	Visit 1	CMA	ONC	OID21341	Q9Y5K8	-0.229694
ATP6V1D	TR20070	-0.502985	Visit 1	CMA	ONC	OID21341	Q9Y5K8	-0.229694
ATP6V1D	TR20026	-0.216706	Visit 1	CMA	ONC	OID21341	Q9Y5K8	-0.229694
ATP6V1D	TR20097	-0.346678	Visit 1	CMA	ONC	OID21341	Q9Y5K8	-0.229694
ATP6V1D	TR20074	-0.214353	Visit 1	CMA	ONC	OID21341	Q9Y5K8	-0.229694
ATP6V1D	TR20110	-0.414535	Visit 1	CMA	ONC	OID21341	Q9Y5K8	-0.229694
ATP6V1D	TR20100	-0.883903	Visit 1	CMA	ONC	OID21341	Q9Y5K8	-0.229694
ATP6V1D	TR20010	-0.652289	Visit 3	CMA	ONC	OID21341	Q9Y5K8	-0.368084
ATP6V1D	TR20085	-0.711783	Visit 3	CMA	ONC	OID21341	Q9Y5K8	-0.368084
ATP6V1D	TR20004	-0.274456	Visit 3	CMA	ONC	OID21341	Q9Y5K8	-0.368084
ATP6V1D	TR20054	-0.703941	Visit 3	CMA	ONC	OID21341	Q9Y5K8	-0.368084
ATP6V1D	TR20008	-0.335077	Visit 3	CMA	ONC	OID21341	Q9Y5K8	-0.368084
ATP6V1D	TR20002	-0.505059	Visit 3	CMA	ONC	OID21341	Q9Y5K8	-0.368084
ATP6V1D	TR20059	-0.499483	Visit 3	CMA	ONC	OID21341	Q9Y5K8	-0.368084
ATP6V1D	TR20053	-0.525918	Visit 3	CMA	ONC	OID21341	Q9Y5K8	-0.368084
ATP6V1D	TR20073	-0.522133	Visit 3	CMA	ONC	OID21341	Q9Y5K8	-0.368084
ATP6V1D	TR20074	-1.12166	Visit 3	CMA	ONC	OID21341	Q9Y5K8	-0.368084
ATP6V1D	TR20035	-0.314547	Visit 3	CMA	ONC	OID21341	Q9Y5K8	0.000931188
ATP6V1D	TR20071	-0.30902	Visit 3	CMA	ONC	OID21341	Q9Y5K8	0.000931188
ATP6V1D	TR20006	-0.231258	Visit 3	CMA	ONC	OID21341	Q9Y5K8	0.000931188
ATP6V1D	TR20067	-0.565061	Visit 3	CMA	ONC	OID21341	Q9Y5K8	0.000931188
ATP6V1D	TR20030	-0.196436	Visit 3	CMA	ONC	OID21341	Q9Y5K8	0.000931188
ATP6V1D	TR20046	-0.219719	Visit 3	CMA	ONC	OID21341	Q9Y5K8	0.000931188
ATP6V1D	TR20070	-0.517086	Visit 3	CMA	ONC	OID21341	Q9Y5K8	-0.229694
ATP6V1D	TR20049	0.141748	Visit 3	CMA	ONC	OID21341	Q9Y5K8	-0.229694
BAIAP2	TR20115	4.46994	Visit 1	CMA	ONC	OID21250	Q9UQB8	-2.68754
BAIAP2	TR20054	0.0517516	Visit 1	CMA	ONC	OID21250	Q9UQB8	-2.68754
BAIAP2	TR20085	3.19429	Visit 1	CMA	ONC	OID21250	Q9UQB8	-2.68754
BAIAP2	TR20049	1.01171	Visit 1	CMA	ONC	OID21250	Q9UQB8	-2.68754
BAIAP2	TR20116	0.027061	Visit 1	CMA	ONC	OID21250	Q9UQB8	-2.68754
BAIAP2	TR20073	0.395849	Visit 1	CMA	ONC	OID21250	Q9UQB8	-2.68754
BAIAP2	TR20046	1.67692	Visit 1	CMA	ONC	OID21250	Q9UQB8	-1.31242
BAIAP2	TR20008	1.66013	Visit 1	CMA	ONC	OID21250	Q9UQB8	-1.31242
BAIAP2	TR20051	0.865127	Visit 1	CMA	ONC	OID21250	Q9UQB8	-1.31242
BAIAP2	TR20053	0.938284	Visit 1	CMA	ONC	OID21250	Q9UQB8	-1.31242
BAIAP2	TR20004	1.26041	Visit 1	CMA	ONC	OID21250	Q9UQB8	-1.31242
BAIAP2	TR20030	0.807844	Visit 1	CMA	ONC	OID21250	Q9UQB8	-1.31242
BAIAP2	TR20002	0.620957	Visit 1	CMA	ONC	OID21250	Q9UQB8	-1.31242
BAIAP2	TR20067	0.296814	Visit 1	CMA	ONC	OID21250	Q9UQB8	-1.31242
BAIAP2	TR20035	0.655283	Visit 1	CMA	ONC	OID21250	Q9UQB8	-1.31242
BAIAP2	TR20006	2.19383	Visit 1	CMA	ONC	OID21250	Q9UQB8	-1.31242
BAIAP2	TR20112	0.993863	Visit 1	CMA	ONC	OID21250	Q9UQB8	-1.31242
BAIAP2	TR20059	0.891979	Visit 1	CMA	ONC	OID21250	Q9UQB8	-1.31242
BAIAP2	TR20089	1.19245	Visit 1	CMA	ONC	OID21250	Q9UQB8	-0.728176
BAIAP2	TR20071	0.46774	Visit 1	CMA	ONC	OID21250	Q9UQB8	-0.728176
BAIAP2	TR20010	2.27562	Visit 1	CMA	ONC	OID21250	Q9UQB8	-0.728176
BAIAP2	TR20070	1.49316	Visit 1	CMA	ONC	OID21250	Q9UQB8	-0.728176
BAIAP2	TR20026	1.20901	Visit 1	CMA	ONC	OID21250	Q9UQB8	-0.728176
BAIAP2	TR20097	3.70869	Visit 1	CMA	ONC	OID21250	Q9UQB8	-0.728176
BAIAP2	TR20074	1.31058	Visit 1	CMA	ONC	OID21250	Q9UQB8	-0.728176
BAIAP2	TR20110	1.04076	Visit 1	CMA	ONC	OID21250	Q9UQB8	-0.728176
BAIAP2	TR20100	2.02763	Visit 1	CMA	ONC	OID21250	Q9UQB8	-0.728176
BAIAP2	TR20010	1.52365	Visit 3	CMA	ONC	OID21250	Q9UQB8	-2.68754
BAIAP2	TR20085	2.17192	Visit 3	CMA	ONC	OID21250	Q9UQB8	-2.68754
BAIAP2	TR20004	1.73581	Visit 3	CMA	ONC	OID21250	Q9UQB8	-2.68754
BAIAP2	TR20054	0.573521	Visit 3	CMA	ONC	OID21250	Q9UQB8	-2.68754
BAIAP2	TR20008	2.624	Visit 3	CMA	ONC	OID21250	Q9UQB8	-2.68754
BAIAP2	TR20002	1.19078	Visit 3	CMA	ONC	OID21250	Q9UQB8	-2.68754
BAIAP2	TR20059	0.750348	Visit 3	CMA	ONC	OID21250	Q9UQB8	-2.68754
BAIAP2	TR20053	0.554651	Visit 3	CMA	ONC	OID21250	Q9UQB8	-2.68754
BAIAP2	TR20073	0.393751	Visit 3	CMA	ONC	OID21250	Q9UQB8	-2.68754
BAIAP2	TR20074	0.490226	Visit 3	CMA	ONC	OID21250	Q9UQB8	-2.68754
BAIAP2	TR20035	1.76108	Visit 3	CMA	ONC	OID21250	Q9UQB8	-1.31242
BAIAP2	TR20071	0.116194	Visit 3	CMA	ONC	OID21250	Q9UQB8	-1.31242
BAIAP2	TR20006	1.45391	Visit 3	CMA	ONC	OID21250	Q9UQB8	-1.31242
BAIAP2	TR20067	1.1801	Visit 3	CMA	ONC	OID21250	Q9UQB8	-1.31242
BAIAP2	TR20030	1.72332	Visit 3	CMA	ONC	OID21250	Q9UQB8	-1.31242
BAIAP2	TR20046	1.58001	Visit 3	CMA	ONC	OID21250	Q9UQB8	-1.31242
BAIAP2	TR20070	1.54548	Visit 3	CMA	ONC	OID21250	Q9UQB8	-0.728176
BAIAP2	TR20049	1.8645	Visit 3	CMA	ONC	OID21250	Q9UQB8	-0.728176
BAMBI	TR20115	-0.832549	Visit 1	CMA	ONC	OID21267	Q13145	0.728713
BAMBI	TR20054	0.280876	Visit 1	CMA	ONC	OID21267	Q13145	0.728713
BAMBI	TR20085	-0.00979175	Visit 1	CMA	ONC	OID21267	Q13145	0.728713
BAMBI	TR20049	0.0579937	Visit 1	CMA	ONC	OID21267	Q13145	0.728713
BAMBI	TR20116	-0.0459619	Visit 1	CMA	ONC	OID21267	Q13145	0.728713
BAMBI	TR20073	0.102271	Visit 1	CMA	ONC	OID21267	Q13145	0.728713
BAMBI	TR20046	-0.406093	Visit 1	CMA	ONC	OID21267	Q13145	0.408708
BAMBI	TR20008	-0.912356	Visit 1	CMA	ONC	OID21267	Q13145	0.408708
BAMBI	TR20051	-0.210317	Visit 1	CMA	ONC	OID21267	Q13145	0.408708
BAMBI	TR20053	-0.268528	Visit 1	CMA	ONC	OID21267	Q13145	0.408708
BAMBI	TR20004	0.214592	Visit 1	CMA	ONC	OID21267	Q13145	0.408708
BAMBI	TR20030	-0.0782357	Visit 1	CMA	ONC	OID21267	Q13145	0.408708
BAMBI	TR20002	0.110732	Visit 1	CMA	ONC	OID21267	Q13145	0.408708
BAMBI	TR20067	-0.334849	Visit 1	CMA	ONC	OID21267	Q13145	0.408708
BAMBI	TR20035	0.239219	Visit 1	CMA	ONC	OID21267	Q13145	0.408708
BAMBI	TR20006	-0.348693	Visit 1	CMA	ONC	OID21267	Q13145	0.408708
BAMBI	TR20112	-0.466484	Visit 1	CMA	ONC	OID21267	Q13145	0.408708
BAMBI	TR20059	-0.305251	Visit 1	CMA	ONC	OID21267	Q13145	0.408708
BAMBI	TR20089	0.288422	Visit 1	CMA	ONC	OID21267	Q13145	0.177477
BAMBI	TR20071	0.0362991	Visit 1	CMA	ONC	OID21267	Q13145	0.177477
BAMBI	TR20010	0.603384	Visit 1	CMA	ONC	OID21267	Q13145	0.177477
BAMBI	TR20070	0.25063	Visit 1	CMA	ONC	OID21267	Q13145	0.177477
BAMBI	TR20026	0.108901	Visit 1	CMA	ONC	OID21267	Q13145	0.177477
BAMBI	TR20097	0.936438	Visit 1	CMA	ONC	OID21267	Q13145	0.177477
BAMBI	TR20074	-0.239301	Visit 1	CMA	ONC	OID21267	Q13145	0.177477
BAMBI	TR20110	0.388571	Visit 1	CMA	ONC	OID21267	Q13145	0.177477
BAMBI	TR20100	0.443549	Visit 1	CMA	ONC	OID21267	Q13145	0.177477
BAMBI	TR20010	0.00260458	Visit 3	CMA	ONC	OID21267	Q13145	0.728713
BAMBI	TR20085	-0.17236	Visit 3	CMA	ONC	OID21267	Q13145	0.728713
BAMBI	TR20004	0.193697	Visit 3	CMA	ONC	OID21267	Q13145	0.728713
BAMBI	TR20054	-0.0579769	Visit 3	CMA	ONC	OID21267	Q13145	0.728713
BAMBI	TR20008	-0.260631	Visit 3	CMA	ONC	OID21267	Q13145	0.728713
BAMBI	TR20002	0.66827	Visit 3	CMA	ONC	OID21267	Q13145	0.728713
BAMBI	TR20059	-0.353707	Visit 3	CMA	ONC	OID21267	Q13145	0.728713
BAMBI	TR20053	-0.0400316	Visit 3	CMA	ONC	OID21267	Q13145	0.728713
BAMBI	TR20073	-0.612462	Visit 3	CMA	ONC	OID21267	Q13145	0.728713
BAMBI	TR20074	-0.679428	Visit 3	CMA	ONC	OID21267	Q13145	0.728713
BAMBI	TR20035	0.187147	Visit 3	CMA	ONC	OID21267	Q13145	0.408708
BAMBI	TR20071	-0.398924	Visit 3	CMA	ONC	OID21267	Q13145	0.408708
BAMBI	TR20006	-0.380955	Visit 3	CMA	ONC	OID21267	Q13145	0.408708
BAMBI	TR20067	0.238913	Visit 3	CMA	ONC	OID21267	Q13145	0.408708
BAMBI	TR20030	0.431393	Visit 3	CMA	ONC	OID21267	Q13145	0.408708
BAMBI	TR20046	-0.56414	Visit 3	CMA	ONC	OID21267	Q13145	0.408708
BAMBI	TR20070	0.261973	Visit 3	CMA	ONC	OID21267	Q13145	0.177477
BAMBI	TR20049	0.15513	Visit 3	CMA	ONC	OID21267	Q13145	0.177477
BGN	TR20115	1.06605	Visit 1	CMA	ONC	OID21198	P21810	-4.94657
BGN	TR20054	-1.49438	Visit 1	CMA	ONC	OID21198	P21810	-4.94657
BGN	TR20085	-1.60864	Visit 1	CMA	ONC	OID21198	P21810	-4.94657
BGN	TR20049	-1.01837	Visit 1	CMA	ONC	OID21198	P21810	-4.94657
BGN	TR20116	-2.64593	Visit 1	CMA	ONC	OID21198	P21810	-4.94657
BGN	TR20073	-1.18908	Visit 1	CMA	ONC	OID21198	P21810	-4.94657
BGN	TR20046	-3.00956	Visit 1	CMA	ONC	OID21198	P21810	-4.76491
BGN	TR20008	-1.76359	Visit 1	CMA	ONC	OID21198	P21810	-4.76491
BGN	TR20051	-1.98918	Visit 1	CMA	ONC	OID21198	P21810	-4.76491
BGN	TR20053	-1.13105	Visit 1	CMA	ONC	OID21198	P21810	-4.76491
BGN	TR20004	-0.422061	Visit 1	CMA	ONC	OID21198	P21810	-4.76491
BGN	TR20030	-0.378591	Visit 1	CMA	ONC	OID21198	P21810	-4.76491
BGN	TR20002	-0.293763	Visit 1	CMA	ONC	OID21198	P21810	-4.76491
BGN	TR20067	-1.37387	Visit 1	CMA	ONC	OID21198	P21810	-4.76491
BGN	TR20035	0.554106	Visit 1	CMA	ONC	OID21198	P21810	-4.76491
BGN	TR20006	-1.15658	Visit 1	CMA	ONC	OID21198	P21810	-4.76491
BGN	TR20112	0.0287877	Visit 1	CMA	ONC	OID21198	P21810	-4.76491
BGN	TR20059	0.263295	Visit 1	CMA	ONC	OID21198	P21810	-4.76491
BGN	TR20089	0.113523	Visit 1	CMA	ONC	OID21198	P21810	-4.0345
BGN	TR20071	2.8336	Visit 1	CMA	ONC	OID21198	P21810	-4.0345
BGN	TR20010	0.952261	Visit 1	CMA	ONC	OID21198	P21810	-4.0345
BGN	TR20070	0.475903	Visit 1	CMA	ONC	OID21198	P21810	-4.0345
BGN	TR20026	-0.066685	Visit 1	CMA	ONC	OID21198	P21810	-4.0345
BGN	TR20097	0.496519	Visit 1	CMA	ONC	OID21198	P21810	-4.0345
BGN	TR20074	-0.974735	Visit 1	CMA	ONC	OID21198	P21810	-4.0345
BGN	TR20110	-0.706545	Visit 1	CMA	ONC	OID21198	P21810	-4.0345
BGN	TR20100	-0.119724	Visit 1	CMA	ONC	OID21198	P21810	-4.0345
BGN	TR20010	0.388562	Visit 3	CMA	ONC	OID21198	P21810	-4.94657
BGN	TR20085	1.0037	Visit 3	CMA	ONC	OID21198	P21810	-4.94657
BGN	TR20004	-0.866924	Visit 3	CMA	ONC	OID21198	P21810	-4.94657
BGN	TR20054	-0.658329	Visit 3	CMA	ONC	OID21198	P21810	-4.94657
BGN	TR20008	-1.75179	Visit 3	CMA	ONC	OID21198	P21810	-4.94657
BGN	TR20002	0.19246	Visit 3	CMA	ONC	OID21198	P21810	-4.94657
BGN	TR20059	0.148661	Visit 3	CMA	ONC	OID21198	P21810	-4.94657
BGN	TR20053	-0.915699	Visit 3	CMA	ONC	OID21198	P21810	-4.94657
BGN	TR20073	-1.21314	Visit 3	CMA	ONC	OID21198	P21810	-4.94657
BGN	TR20074	-0.873506	Visit 3	CMA	ONC	OID21198	P21810	-4.94657
BGN	TR20035	-0.0423583	Visit 3	CMA	ONC	OID21198	P21810	-4.76491
BGN	TR20071	0.640635	Visit 3	CMA	ONC	OID21198	P21810	-4.76491
BGN	TR20006	-0.236439	Visit 3	CMA	ONC	OID21198	P21810	-4.76491
BGN	TR20067	0.358559	Visit 3	CMA	ONC	OID21198	P21810	-4.76491
BGN	TR20030	0.661161	Visit 3	CMA	ONC	OID21198	P21810	-4.76491
BGN	TR20046	-0.268156	Visit 3	CMA	ONC	OID21198	P21810	-4.76491
BGN	TR20070	0.745477	Visit 3	CMA	ONC	OID21198	P21810	-4.0345
BGN	TR20049	0.634097	Visit 3	CMA	ONC	OID21198	P21810	-4.0345
BIRC2	TR20115	-1.20322	Visit 1	CMA	ONC	OID21217	Q13490	-0.335975
BIRC2	TR20054	-0.893907	Visit 1	CMA	ONC	OID21217	Q13490	-0.335975
BIRC2	TR20085	-0.907201	Visit 1	CMA	ONC	OID21217	Q13490	-0.335975
BIRC2	TR20049	-0.128459	Visit 1	CMA	ONC	OID21217	Q13490	-0.335975
BIRC2	TR20116	-1.2302	Visit 1	CMA	ONC	OID21217	Q13490	-0.335975
BIRC2	TR20073	-1.51622	Visit 1	CMA	ONC	OID21217	Q13490	-0.335975
BIRC2	TR20046	-0.476877	Visit 1	CMA	ONC	OID21217	Q13490	-0.236453
BIRC2	TR20008	-0.979018	Visit 1	CMA	ONC	OID21217	Q13490	-0.236453
BIRC2	TR20051	-0.0778664	Visit 1	CMA	ONC	OID21217	Q13490	-0.236453
BIRC2	TR20053	-0.400591	Visit 1	CMA	ONC	OID21217	Q13490	-0.236453
BIRC2	TR20004	-0.377274	Visit 1	CMA	ONC	OID21217	Q13490	-0.236453
BIRC2	TR20030	-0.797719	Visit 1	CMA	ONC	OID21217	Q13490	-0.236453
BIRC2	TR20002	-1.16151	Visit 1	CMA	ONC	OID21217	Q13490	-0.236453
BIRC2	TR20067	-1.10557	Visit 1	CMA	ONC	OID21217	Q13490	-0.236453
BIRC2	TR20035	-0.507081	Visit 1	CMA	ONC	OID21217	Q13490	-0.236453
BIRC2	TR20006	-0.637553	Visit 1	CMA	ONC	OID21217	Q13490	-0.236453
BIRC2	TR20112	-1.35179	Visit 1	CMA	ONC	OID21217	Q13490	-0.236453
BIRC2	TR20059	-0.86556	Visit 1	CMA	ONC	OID21217	Q13490	-0.236453
BIRC2	TR20089	-0.878501	Visit 1	CMA	ONC	OID21217	Q13490	-0.239032
BIRC2	TR20071	-0.305313	Visit 1	CMA	ONC	OID21217	Q13490	-0.239032
BIRC2	TR20010	-1.0365	Visit 1	CMA	ONC	OID21217	Q13490	-0.239032
BIRC2	TR20070	-0.57947	Visit 1	CMA	ONC	OID21217	Q13490	-0.239032
BIRC2	TR20026	-0.254951	Visit 1	CMA	ONC	OID21217	Q13490	-0.239032
BIRC2	TR20097	-0.328237	Visit 1	CMA	ONC	OID21217	Q13490	-0.239032
BIRC2	TR20074	-0.146664	Visit 1	CMA	ONC	OID21217	Q13490	-0.239032
BIRC2	TR20110	-0.807775	Visit 1	CMA	ONC	OID21217	Q13490	-0.239032
BIRC2	TR20100	-0.841287	Visit 1	CMA	ONC	OID21217	Q13490	-0.239032
BIRC2	TR20010	-0.633827	Visit 3	CMA	ONC	OID21217	Q13490	-0.335975
BIRC2	TR20085	-1.3351	Visit 3	CMA	ONC	OID21217	Q13490	-0.335975
BIRC2	TR20004	-0.500543	Visit 3	CMA	ONC	OID21217	Q13490	-0.335975
BIRC2	TR20054	-0.898175	Visit 3	CMA	ONC	OID21217	Q13490	-0.335975
BIRC2	TR20008	0.360872	Visit 3	CMA	ONC	OID21217	Q13490	-0.335975
BIRC2	TR20002	-1.54102	Visit 3	CMA	ONC	OID21217	Q13490	-0.335975
BIRC2	TR20059	-1.21024	Visit 3	CMA	ONC	OID21217	Q13490	-0.335975
BIRC2	TR20053	0.0254923	Visit 3	CMA	ONC	OID21217	Q13490	-0.335975
BIRC2	TR20073	-0.751247	Visit 3	CMA	ONC	OID21217	Q13490	-0.335975
BIRC2	TR20074	-1.4966	Visit 3	CMA	ONC	OID21217	Q13490	-0.335975
BIRC2	TR20035	-0.252775	Visit 3	CMA	ONC	OID21217	Q13490	-0.236453
BIRC2	TR20071	-1.2181	Visit 3	CMA	ONC	OID21217	Q13490	-0.236453
BIRC2	TR20006	-0.589122	Visit 3	CMA	ONC	OID21217	Q13490	-0.236453
BIRC2	TR20067	-1.49551	Visit 3	CMA	ONC	OID21217	Q13490	-0.236453
BIRC2	TR20030	-0.303389	Visit 3	CMA	ONC	OID21217	Q13490	-0.236453
BIRC2	TR20046	-0.913477	Visit 3	CMA	ONC	OID21217	Q13490	-0.236453
BIRC2	TR20070	-0.728584	Visit 3	CMA	ONC	OID21217	Q13490	-0.239032
BIRC2	TR20049	-1.18307	Visit 3	CMA	ONC	OID21217	Q13490	-0.239032
BTC	TR20115	-0.112052	Visit 1	CMA	ONC	OID21199	P35070	-0.67478
BTC	TR20054	-0.255551	Visit 1	CMA	ONC	OID21199	P35070	-0.67478
BTC	TR20085	-0.204071	Visit 1	CMA	ONC	OID21199	P35070	-0.67478
BTC	TR20049	0.661998	Visit 1	CMA	ONC	OID21199	P35070	-0.67478
BTC	TR20116	2.03678	Visit 1	CMA	ONC	OID21199	P35070	-0.67478
BTC	TR20073	0.0376832	Visit 1	CMA	ONC	OID21199	P35070	-0.67478
BTC	TR20046	0.174119	Visit 1	CMA	ONC	OID21199	P35070	-0.511774
BTC	TR20008	0.259478	Visit 1	CMA	ONC	OID21199	P35070	-0.511774
BTC	TR20051	0.397941	Visit 1	CMA	ONC	OID21199	P35070	-0.511774
BTC	TR20053	0.244733	Visit 1	CMA	ONC	OID21199	P35070	-0.511774
BTC	TR20004	0.205126	Visit 1	CMA	ONC	OID21199	P35070	-0.511774
BTC	TR20030	0.064023	Visit 1	CMA	ONC	OID21199	P35070	-0.511774
BTC	TR20002	0.306015	Visit 1	CMA	ONC	OID21199	P35070	-0.511774
BTC	TR20067	0.0325969	Visit 1	CMA	ONC	OID21199	P35070	-0.511774
BTC	TR20035	0.24833	Visit 1	CMA	ONC	OID21199	P35070	-0.511774
BTC	TR20006	-0.138462	Visit 1	CMA	ONC	OID21199	P35070	-0.511774
BTC	TR20112	0.276589	Visit 1	CMA	ONC	OID21199	P35070	-0.511774
BTC	TR20059	0.370579	Visit 1	CMA	ONC	OID21199	P35070	-0.511774
BTC	TR20089	-0.339721	Visit 1	CMA	ONC	OID21199	P35070	-0.727106
BTC	TR20071	-0.564841	Visit 1	CMA	ONC	OID21199	P35070	-0.727106
BTC	TR20010	-0.0929819	Visit 1	CMA	ONC	OID21199	P35070	-0.727106
BTC	TR20070	-0.735656	Visit 1	CMA	ONC	OID21199	P35070	-0.727106
BTC	TR20026	-0.0324548	Visit 1	CMA	ONC	OID21199	P35070	-0.727106
BTC	TR20097	0.436918	Visit 1	CMA	ONC	OID21199	P35070	-0.727106
BTC	TR20074	-0.466606	Visit 1	CMA	ONC	OID21199	P35070	-0.727106
BTC	TR20110	-0.379868	Visit 1	CMA	ONC	OID21199	P35070	-0.727106
BTC	TR20100	-0.288583	Visit 1	CMA	ONC	OID21199	P35070	-0.727106
BTC	TR20010	-0.323849	Visit 3	CMA	ONC	OID21199	P35070	-0.67478
BTC	TR20085	-0.719522	Visit 3	CMA	ONC	OID21199	P35070	-0.67478
BTC	TR20004	0.685938	Visit 3	CMA	ONC	OID21199	P35070	-0.67478
BTC	TR20054	-0.439356	Visit 3	CMA	ONC	OID21199	P35070	-0.67478
BTC	TR20008	0.19136	Visit 3	CMA	ONC	OID21199	P35070	-0.67478
BTC	TR20002	-0.740248	Visit 3	CMA	ONC	OID21199	P35070	-0.67478
BTC	TR20059	-0.289905	Visit 3	CMA	ONC	OID21199	P35070	-0.67478
BTC	TR20053	0.165495	Visit 3	CMA	ONC	OID21199	P35070	-0.67478
BTC	TR20073	-0.364512	Visit 3	CMA	ONC	OID21199	P35070	-0.67478
BTC	TR20074	-0.854568	Visit 3	CMA	ONC	OID21199	P35070	-0.67478
BTC	TR20035	0.369418	Visit 3	CMA	ONC	OID21199	P35070	-0.511774
BTC	TR20071	-0.25614	Visit 3	CMA	ONC	OID21199	P35070	-0.511774
BTC	TR20006	0.502294	Visit 3	CMA	ONC	OID21199	P35070	-0.511774
BTC	TR20067	-0.385632	Visit 3	CMA	ONC	OID21199	P35070	-0.511774
BTC	TR20030	0.869359	Visit 3	CMA	ONC	OID21199	P35070	-0.511774
BTC	TR20046	-0.310956	Visit 3	CMA	ONC	OID21199	P35070	-0.511774
BTC	TR20070	-0.384068	Visit 3	CMA	ONC	OID21199	P35070	-0.727106
BTC	TR20049	0.156739	Visit 3	CMA	ONC	OID21199	P35070	-0.727106
C4BPB	TR20115	-2.02568	Visit 1	CMA	ONC	OID21481	P20851	-4.13969
C4BPB	TR20054	0.270554	Visit 1	CMA	ONC	OID21481	P20851	-4.13969
C4BPB	TR20085	0.877212	Visit 1	CMA	ONC	OID21481	P20851	-4.13969
C4BPB	TR20049	0.530475	Visit 1	CMA	ONC	OID21481	P20851	-4.13969
C4BPB	TR20116	0.133556	Visit 1	CMA	ONC	OID21481	P20851	-4.13969
C4BPB	TR20073	1.36241	Visit 1	CMA	ONC	OID21481	P20851	-4.13969
C4BPB	TR20046	-0.0634077	Visit 1	CMA	ONC	OID21481	P20851	-4.55528
C4BPB	TR20008	-1.33925	Visit 1	CMA	ONC	OID21481	P20851	-4.55528
C4BPB	TR20051	0.473238	Visit 1	CMA	ONC	OID21481	P20851	-4.55528
C4BPB	TR20053	0.613502	Visit 1	CMA	ONC	OID21481	P20851	-4.55528
C4BPB	TR20004	0.363314	Visit 1	CMA	ONC	OID21481	P20851	-4.55528
C4BPB	TR20030	5.83428e-05	Visit 1	CMA	ONC	OID21481	P20851	-4.55528
C4BPB	TR20002	0.827541	Visit 1	CMA	ONC	OID21481	P20851	-4.55528
C4BPB	TR20067	0.225383	Visit 1	CMA	ONC	OID21481	P20851	-4.55528
C4BPB	TR20035	0.73999	Visit 1	CMA	ONC	OID21481	P20851	-4.55528
C4BPB	TR20006	-1.44433	Visit 1	CMA	ONC	OID21481	P20851	-4.55528
C4BPB	TR20112	0.562881	Visit 1	CMA	ONC	OID21481	P20851	-4.55528
C4BPB	TR20059	0.0260155	Visit 1	CMA	ONC	OID21481	P20851	-4.55528
C4BPB	TR20089	0.179779	Visit 1	CMA	ONC	OID21481	P20851	-4.89626
C4BPB	TR20071	1.01292	Visit 1	CMA	ONC	OID21481	P20851	-4.89626
C4BPB	TR20010	0.283548	Visit 1	CMA	ONC	OID21481	P20851	-4.89626
C4BPB	TR20070	-0.0365597	Visit 1	CMA	ONC	OID21481	P20851	-4.89626
C4BPB	TR20026	0.606647	Visit 1	CMA	ONC	OID21481	P20851	-4.89626
C4BPB	TR20097	1.32854	Visit 1	CMA	ONC	OID21481	P20851	-4.89626
C4BPB	TR20074	0.101555	Visit 1	CMA	ONC	OID21481	P20851	-4.89626
C4BPB	TR20110	1.16786	Visit 1	CMA	ONC	OID21481	P20851	-4.89626
C4BPB	TR20100	0.465684	Visit 1	CMA	ONC	OID21481	P20851	-4.89626
C4BPB	TR20010	0.021579	Visit 3	CMA	ONC	OID21481	P20851	-4.13969
C4BPB	TR20085	0.507289	Visit 3	CMA	ONC	OID21481	P20851	-4.13969
C4BPB	TR20004	0.353291	Visit 3	CMA	ONC	OID21481	P20851	-4.13969
C4BPB	TR20054	0.888704	Visit 3	CMA	ONC	OID21481	P20851	-4.13969
C4BPB	TR20008	0.848215	Visit 3	CMA	ONC	OID21481	P20851	-4.13969
C4BPB	TR20002	0.596714	Visit 3	CMA	ONC	OID21481	P20851	-4.13969
C4BPB	TR20059	0.393592	Visit 3	CMA	ONC	OID21481	P20851	-4.13969
C4BPB	TR20053	1.57973	Visit 3	CMA	ONC	OID21481	P20851	-4.13969
C4BPB	TR20073	1.48752	Visit 3	CMA	ONC	OID21481	P20851	-4.13969
C4BPB	TR20074	0.441262	Visit 3	CMA	ONC	OID21481	P20851	-4.13969
C4BPB	TR20035	-2.90117	Visit 3	CMA	ONC	OID21481	P20851	-4.55528
C4BPB	TR20071	1.39538	Visit 3	CMA	ONC	OID21481	P20851	-4.55528
C4BPB	TR20006	0.380067	Visit 3	CMA	ONC	OID21481	P20851	-4.55528
C4BPB	TR20067	0.97901	Visit 3	CMA	ONC	OID21481	P20851	-4.55528
C4BPB	TR20030	1.38514	Visit 3	CMA	ONC	OID21481	P20851	-4.55528
C4BPB	TR20046	0.0703307	Visit 3	CMA	ONC	OID21481	P20851	-4.55528
C4BPB	TR20070	0.0360286	Visit 3	CMA	ONC	OID21481	P20851	-4.89626
C4BPB	TR20049	0.157446	Visit 3	CMA	ONC	OID21481	P20851	-4.89626
CA11	TR20115	-0.530058	Visit 1	CMA	ONC	OID21195	O75493	-2.36481
CA11	TR20054	-0.781358	Visit 1	CMA	ONC	OID21195	O75493	-2.36481
CA11	TR20085	-1.28603	Visit 1	CMA	ONC	OID21195	O75493	-2.36481
CA11	TR20049	-0.979866	Visit 1	CMA	ONC	OID21195	O75493	-2.36481
CA11	TR20116	-0.823674	Visit 1	CMA	ONC	OID21195	O75493	-2.36481
CA11	TR20073	-0.617184	Visit 1	CMA	ONC	OID21195	O75493	-2.36481
CA11	TR20046	-0.219782	Visit 1	CMA	ONC	OID21195	O75493	-2.47455
CA11	TR20008	-0.667534	Visit 1	CMA	ONC	OID21195	O75493	-2.47455
CA11	TR20051	-0.396962	Visit 1	CMA	ONC	OID21195	O75493	-2.47455
CA11	TR20053	-0.491246	Visit 1	CMA	ONC	OID21195	O75493	-2.47455
CA11	TR20004	-0.538013	Visit 1	CMA	ONC	OID21195	O75493	-2.47455
CA11	TR20030	-0.136393	Visit 1	CMA	ONC	OID21195	O75493	-2.47455
CA11	TR20002	-0.20053	Visit 1	CMA	ONC	OID21195	O75493	-2.47455
CA11	TR20067	-0.741167	Visit 1	CMA	ONC	OID21195	O75493	-2.47455
CA11	TR20035	-0.467001	Visit 1	CMA	ONC	OID21195	O75493	-2.47455
CA11	TR20006	-0.108608	Visit 1	CMA	ONC	OID21195	O75493	-2.47455
CA11	TR20112	-0.669715	Visit 1	CMA	ONC	OID21195	O75493	-2.47455
CA11	TR20059	-0.160933	Visit 1	CMA	ONC	OID21195	O75493	-2.47455
CA11	TR20089	-0.909858	Visit 1	CMA	ONC	OID21195	O75493	-1.89243
CA11	TR20071	-0.697226	Visit 1	CMA	ONC	OID21195	O75493	-1.89243
CA11	TR20010	0.0129332	Visit 1	CMA	ONC	OID21195	O75493	-1.89243
CA11	TR20070	-0.562734	Visit 1	CMA	ONC	OID21195	O75493	-1.89243
CA11	TR20026	-0.269573	Visit 1	CMA	ONC	OID21195	O75493	-1.89243
CA11	TR20097	-0.270826	Visit 1	CMA	ONC	OID21195	O75493	-1.89243
CA11	TR20074	-0.334949	Visit 1	CMA	ONC	OID21195	O75493	-1.89243
CA11	TR20110	-0.690112	Visit 1	CMA	ONC	OID21195	O75493	-1.89243
CA11	TR20100	-0.435217	Visit 1	CMA	ONC	OID21195	O75493	-1.89243
CA11	TR20010	-0.739849	Visit 3	CMA	ONC	OID21195	O75493	-2.36481
CA11	TR20085	-1.2773	Visit 3	CMA	ONC	OID21195	O75493	-2.36481
CA11	TR20004	-0.49172	Visit 3	CMA	ONC	OID21195	O75493	-2.36481
CA11	TR20054	-0.812299	Visit 3	CMA	ONC	OID21195	O75493	-2.36481
CA11	TR20008	-0.858283	Visit 3	CMA	ONC	OID21195	O75493	-2.36481
CA11	TR20002	-0.479932	Visit 3	CMA	ONC	OID21195	O75493	-2.36481
CA11	TR20059	-0.645642	Visit 3	CMA	ONC	OID21195	O75493	-2.36481
CA11	TR20053	-0.917775	Visit 3	CMA	ONC	OID21195	O75493	-2.36481
CA11	TR20073	-0.246296	Visit 3	CMA	ONC	OID21195	O75493	-2.36481
CA11	TR20074	-0.908282	Visit 3	CMA	ONC	OID21195	O75493	-2.36481
CA11	TR20035	-0.431455	Visit 3	CMA	ONC	OID21195	O75493	-2.47455
CA11	TR20071	-0.613588	Visit 3	CMA	ONC	OID21195	O75493	-2.47455
CA11	TR20006	-0.0697672	Visit 3	CMA	ONC	OID21195	O75493	-2.47455
CA11	TR20067	-0.461108	Visit 3	CMA	ONC	OID21195	O75493	-2.47455
CA11	TR20030	-0.309713	Visit 3	CMA	ONC	OID21195	O75493	-2.47455
CA11	TR20046	-0.345723	Visit 3	CMA	ONC	OID21195	O75493	-2.47455
CA11	TR20070	-0.23092	Visit 3	CMA	ONC	OID21195	O75493	-1.89243
CA11	TR20049	-0.425173	Visit 3	CMA	ONC	OID21195	O75493	-1.89243
CA12	TR20115	-0.239223	Visit 1	CMA	ONC	OID21344	O43570	-3.91029
CA12	TR20054	-0.556102	Visit 1	CMA	ONC	OID21344	O43570	-3.91029
CA12	TR20085	0.311805	Visit 1	CMA	ONC	OID21344	O43570	-3.91029
CA12	TR20049	0.436967	Visit 1	CMA	ONC	OID21344	O43570	-3.91029
CA12	TR20116	0.392608	Visit 1	CMA	ONC	OID21344	O43570	-3.91029
CA12	TR20073	0.428319	Visit 1	CMA	ONC	OID21344	O43570	-3.91029
CA12	TR20046	0.48986	Visit 1	CMA	ONC	OID21344	O43570	-4.12232
CA12	TR20008	-0.736888	Visit 1	CMA	ONC	OID21344	O43570	-4.12232
CA12	TR20051	0.134044	Visit 1	CMA	ONC	OID21344	O43570	-4.12232
CA12	TR20053	0.726576	Visit 1	CMA	ONC	OID21344	O43570	-4.12232
CA12	TR20004	0.432064	Visit 1	CMA	ONC	OID21344	O43570	-4.12232
CA12	TR20030	0.704476	Visit 1	CMA	ONC	OID21344	O43570	-4.12232
CA12	TR20002	0.404745	Visit 1	CMA	ONC	OID21344	O43570	-4.12232
CA12	TR20067	0.0859919	Visit 1	CMA	ONC	OID21344	O43570	-4.12232
CA12	TR20035	1.06417	Visit 1	CMA	ONC	OID21344	O43570	-4.12232
CA12	TR20006	-0.112715	Visit 1	CMA	ONC	OID21344	O43570	-4.12232
CA12	TR20112	-0.0264815	Visit 1	CMA	ONC	OID21344	O43570	-4.12232
CA12	TR20059	0.114338	Visit 1	CMA	ONC	OID21344	O43570	-4.12232
CA12	TR20089	0.283512	Visit 1	CMA	ONC	OID21344	O43570	-4.09154
CA12	TR20071	0.229476	Visit 1	CMA	ONC	OID21344	O43570	-4.09154
CA12	TR20010	0.959816	Visit 1	CMA	ONC	OID21344	O43570	-4.09154
CA12	TR20070	-0.0652132	Visit 1	CMA	ONC	OID21344	O43570	-4.09154
CA12	TR20026	0.39086	Visit 1	CMA	ONC	OID21344	O43570	-4.09154
CA12	TR20097	0.731523	Visit 1	CMA	ONC	OID21344	O43570	-4.09154
CA12	TR20074	0.78294	Visit 1	CMA	ONC	OID21344	O43570	-4.09154
CA12	TR20110	0.860059	Visit 1	CMA	ONC	OID21344	O43570	-4.09154
CA12	TR20100	1.06285	Visit 1	CMA	ONC	OID21344	O43570	-4.09154
CA12	TR20010	0.358106	Visit 3	CMA	ONC	OID21344	O43570	-3.91029
CA12	TR20085	0.0289727	Visit 3	CMA	ONC	OID21344	O43570	-3.91029
CA12	TR20004	0.526692	Visit 3	CMA	ONC	OID21344	O43570	-3.91029
CA12	TR20054	-0.162227	Visit 3	CMA	ONC	OID21344	O43570	-3.91029
CA12	TR20008	0.0885338	Visit 3	CMA	ONC	OID21344	O43570	-3.91029
CA12	TR20002	0.120732	Visit 3	CMA	ONC	OID21344	O43570	-3.91029
CA12	TR20059	0.425925	Visit 3	CMA	ONC	OID21344	O43570	-3.91029
CA12	TR20053	0.413235	Visit 3	CMA	ONC	OID21344	O43570	-3.91029
CA12	TR20073	-0.452046	Visit 3	CMA	ONC	OID21344	O43570	-3.91029
CA12	TR20074	0.501795	Visit 3	CMA	ONC	OID21344	O43570	-3.91029
CA12	TR20035	1.06342	Visit 3	CMA	ONC	OID21344	O43570	-4.12232
CA12	TR20071	0.423014	Visit 3	CMA	ONC	OID21344	O43570	-4.12232
CA12	TR20006	0.290944	Visit 3	CMA	ONC	OID21344	O43570	-4.12232
CA12	TR20067	0.483845	Visit 3	CMA	ONC	OID21344	O43570	-4.12232
CA12	TR20030	1.0774	Visit 3	CMA	ONC	OID21344	O43570	-4.12232
CA12	TR20046	0.516413	Visit 3	CMA	ONC	OID21344	O43570	-4.12232
CA12	TR20070	0.325215	Visit 3	CMA	ONC	OID21344	O43570	-4.09154
CA12	TR20049	0.509544	Visit 3	CMA	ONC	OID21344	O43570	-4.09154
CA14	TR20115	-0.988253	Visit 1	CMA	ONC	OID21401	Q9ULX7	-6.03556
CA14	TR20054	-0.681243	Visit 1	CMA	ONC	OID21401	Q9ULX7	-6.03556
CA14	TR20085	-0.226959	Visit 1	CMA	ONC	OID21401	Q9ULX7	-6.03556
CA14	TR20049	-0.636576	Visit 1	CMA	ONC	OID21401	Q9ULX7	-6.03556
CA14	TR20116	-0.986444	Visit 1	CMA	ONC	OID21401	Q9ULX7	-6.03556
CA14	TR20073	-1.65356	Visit 1	CMA	ONC	OID21401	Q9ULX7	-6.03556
CA14	TR20046	-0.592937	Visit 1	CMA	ONC	OID21401	Q9ULX7	-6.28814
CA14	TR20008	-0.639907	Visit 1	CMA	ONC	OID21401	Q9ULX7	-6.28814
CA14	TR20051	-0.552392	Visit 1	CMA	ONC	OID21401	Q9ULX7	-6.28814
CA14	TR20053	-1.00693	Visit 1	CMA	ONC	OID21401	Q9ULX7	-6.28814
CA14	TR20004	-0.66431	Visit 1	CMA	ONC	OID21401	Q9ULX7	-6.28814
CA14	TR20030	0.258707	Visit 1	CMA	ONC	OID21401	Q9ULX7	-6.28814
CA14	TR20002	-1.06348	Visit 1	CMA	ONC	OID21401	Q9ULX7	-6.28814
CA14	TR20067	-1.04278	Visit 1	CMA	ONC	OID21401	Q9ULX7	-6.28814
CA14	TR20035	-0.42223	Visit 1	CMA	ONC	OID21401	Q9ULX7	-6.28814
CA14	TR20006	-1.05942	Visit 1	CMA	ONC	OID21401	Q9ULX7	-6.28814
CA14	TR20112	-1.6823	Visit 1	CMA	ONC	OID21401	Q9ULX7	-6.28814
CA14	TR20059	-0.777315	Visit 1	CMA	ONC	OID21401	Q9ULX7	-6.28814
CA14	TR20089	0.0982958	Visit 1	CMA	ONC	OID21401	Q9ULX7	-5.89598
CA14	TR20071	-0.824593	Visit 1	CMA	ONC	OID21401	Q9ULX7	-5.89598
CA14	TR20010	-0.368264	Visit 1	CMA	ONC	OID21401	Q9ULX7	-5.89598
CA14	TR20070	-0.440612	Visit 1	CMA	ONC	OID21401	Q9ULX7	-5.89598
CA14	TR20026	-0.236024	Visit 1	CMA	ONC	OID21401	Q9ULX7	-5.89598
CA14	TR20097	-0.0473493	Visit 1	CMA	ONC	OID21401	Q9ULX7	-5.89598
CA14	TR20074	-0.676989	Visit 1	CMA	ONC	OID21401	Q9ULX7	-5.89598
CA14	TR20110	0.166665	Visit 1	CMA	ONC	OID21401	Q9ULX7	-5.89598
CA14	TR20100	-0.236082	Visit 1	CMA	ONC	OID21401	Q9ULX7	-5.89598
CA14	TR20010	-0.752282	Visit 3	CMA	ONC	OID21401	Q9ULX7	-6.03556
CA14	TR20085	-0.28529	Visit 3	CMA	ONC	OID21401	Q9ULX7	-6.03556
CA14	TR20004	-0.228972	Visit 3	CMA	ONC	OID21401	Q9ULX7	-6.03556
CA14	TR20054	-0.311822	Visit 3	CMA	ONC	OID21401	Q9ULX7	-6.03556
CA14	TR20008	-0.357729	Visit 3	CMA	ONC	OID21401	Q9ULX7	-6.03556
CA14	TR20002	-1.03252	Visit 3	CMA	ONC	OID21401	Q9ULX7	-6.03556
CA14	TR20059	-0.694495	Visit 3	CMA	ONC	OID21401	Q9ULX7	-6.03556
CA14	TR20053	-0.886607	Visit 3	CMA	ONC	OID21401	Q9ULX7	-6.03556
CA14	TR20073	-2.61164	Visit 3	CMA	ONC	OID21401	Q9ULX7	-6.03556
CA14	TR20074	-0.730373	Visit 3	CMA	ONC	OID21401	Q9ULX7	-6.03556
CA14	TR20035	-0.7009	Visit 3	CMA	ONC	OID21401	Q9ULX7	-6.28814
CA14	TR20071	-0.831121	Visit 3	CMA	ONC	OID21401	Q9ULX7	-6.28814
CA14	TR20006	-0.902092	Visit 3	CMA	ONC	OID21401	Q9ULX7	-6.28814
CA14	TR20067	-0.405104	Visit 3	CMA	ONC	OID21401	Q9ULX7	-6.28814
CA14	TR20030	0.255348	Visit 3	CMA	ONC	OID21401	Q9ULX7	-6.28814
CA14	TR20046	-0.653864	Visit 3	CMA	ONC	OID21401	Q9ULX7	-6.28814
CA14	TR20070	0.204485	Visit 3	CMA	ONC	OID21401	Q9ULX7	-5.89598
CA14	TR20049	-0.613441	Visit 3	CMA	ONC	OID21401	Q9ULX7	-5.89598
CA9	TR20115	0.137239	Visit 1	CMA	ONC	OID21417	Q16790	-4.93276
CA9	TR20054	0.0718274	Visit 1	CMA	ONC	OID21417	Q16790	-4.93276
CA9	TR20085	0.929866	Visit 1	CMA	ONC	OID21417	Q16790	-4.93276
CA9	TR20049	0.867576	Visit 1	CMA	ONC	OID21417	Q16790	-4.93276
CA9	TR20116	-0.427142	Visit 1	CMA	ONC	OID21417	Q16790	-4.93276
CA9	TR20073	0.332475	Visit 1	CMA	ONC	OID21417	Q16790	-4.93276
CA9	TR20046	-0.219701	Visit 1	CMA	ONC	OID21417	Q16790	-4.75126
CA9	TR20008	-1.00625	Visit 1	CMA	ONC	OID21417	Q16790	-4.75126
CA9	TR20051	0.45655	Visit 1	CMA	ONC	OID21417	Q16790	-4.75126
CA9	TR20053	0.568984	Visit 1	CMA	ONC	OID21417	Q16790	-4.75126
CA9	TR20004	0.591658	Visit 1	CMA	ONC	OID21417	Q16790	-4.75126
CA9	TR20030	0.873196	Visit 1	CMA	ONC	OID21417	Q16790	-4.75126
CA9	TR20002	0.821055	Visit 1	CMA	ONC	OID21417	Q16790	-4.75126
CA9	TR20067	-0.191061	Visit 1	CMA	ONC	OID21417	Q16790	-4.75126
CA9	TR20035	-0.118021	Visit 1	CMA	ONC	OID21417	Q16790	-4.75126
CA9	TR20006	-0.29054	Visit 1	CMA	ONC	OID21417	Q16790	-4.75126
CA9	TR20112	0.368005	Visit 1	CMA	ONC	OID21417	Q16790	-4.75126
CA9	TR20059	-0.747668	Visit 1	CMA	ONC	OID21417	Q16790	-4.75126
CA9	TR20089	-0.0716708	Visit 1	CMA	ONC	OID21417	Q16790	-4.49314
CA9	TR20071	-0.297493	Visit 1	CMA	ONC	OID21417	Q16790	-4.49314
CA9	TR20010	0.190189	Visit 1	CMA	ONC	OID21417	Q16790	-4.49314
CA9	TR20070	-0.310891	Visit 1	CMA	ONC	OID21417	Q16790	-4.49314
CA9	TR20026	1.85488	Visit 1	CMA	ONC	OID21417	Q16790	-4.49314
CA9	TR20097	0.0533883	Visit 1	CMA	ONC	OID21417	Q16790	-4.49314
CA9	TR20074	0.756667	Visit 1	CMA	ONC	OID21417	Q16790	-4.49314
CA9	TR20110	0.433458	Visit 1	CMA	ONC	OID21417	Q16790	-4.49314
CA9	TR20100	0.704461	Visit 1	CMA	ONC	OID21417	Q16790	-4.49314
CA9	TR20010	0.476695	Visit 3	CMA	ONC	OID21417	Q16790	-4.93276
CA9	TR20085	0.436953	Visit 3	CMA	ONC	OID21417	Q16790	-4.93276
CA9	TR20004	0.224309	Visit 3	CMA	ONC	OID21417	Q16790	-4.93276
CA9	TR20054	0.348361	Visit 3	CMA	ONC	OID21417	Q16790	-4.93276
CA9	TR20008	-0.365661	Visit 3	CMA	ONC	OID21417	Q16790	-4.93276
CA9	TR20002	1.68265	Visit 3	CMA	ONC	OID21417	Q16790	-4.93276
CA9	TR20059	-0.292397	Visit 3	CMA	ONC	OID21417	Q16790	-4.93276
CA9	TR20053	0.776532	Visit 3	CMA	ONC	OID21417	Q16790	-4.93276
CA9	TR20073	-0.53829	Visit 3	CMA	ONC	OID21417	Q16790	-4.93276
CA9	TR20074	0.101749	Visit 3	CMA	ONC	OID21417	Q16790	-4.93276
CA9	TR20035	0.759152	Visit 3	CMA	ONC	OID21417	Q16790	-4.75126
CA9	TR20071	0.00260833	Visit 3	CMA	ONC	OID21417	Q16790	-4.75126
CA9	TR20006	0.393768	Visit 3	CMA	ONC	OID21417	Q16790	-4.75126
CA9	TR20067	0.655964	Visit 3	CMA	ONC	OID21417	Q16790	-4.75126
CA9	TR20030	0.419869	Visit 3	CMA	ONC	OID21417	Q16790	-4.75126
CA9	TR20046	-0.471643	Visit 3	CMA	ONC	OID21417	Q16790	-4.75126
CA9	TR20070	0.551662	Visit 3	CMA	ONC	OID21417	Q16790	-4.49314
CA9	TR20049	0.733431	Visit 3	CMA	ONC	OID21417	Q16790	-4.49314
CALB1	TR20115	0.353767	Visit 1	CMA	ONC	OID21306	P05937	-6.15308
CALB1	TR20054	-0.307676	Visit 1	CMA	ONC	OID21306	P05937	-6.15308
CALB1	TR20085	0.00399689	Visit 1	CMA	ONC	OID21306	P05937	-6.15308
CALB1	TR20049	-0.120074	Visit 1	CMA	ONC	OID21306	P05937	-6.15308
CALB1	TR20116	0.167037	Visit 1	CMA	ONC	OID21306	P05937	-6.15308
CALB1	TR20073	0.0208624	Visit 1	CMA	ONC	OID21306	P05937	-6.15308
CALB1	TR20046	-0.37989	Visit 1	CMA	ONC	OID21306	P05937	-6.28887
CALB1	TR20008	-0.532098	Visit 1	CMA	ONC	OID21306	P05937	-6.28887
CALB1	TR20051	0.244986	Visit 1	CMA	ONC	OID21306	P05937	-6.28887
CALB1	TR20053	0.148869	Visit 1	CMA	ONC	OID21306	P05937	-6.28887
CALB1	TR20004	0.141357	Visit 1	CMA	ONC	OID21306	P05937	-6.28887
CALB1	TR20030	0.753343	Visit 1	CMA	ONC	OID21306	P05937	-6.28887
CALB1	TR20002	0.234454	Visit 1	CMA	ONC	OID21306	P05937	-6.28887
CALB1	TR20067	-0.202458	Visit 1	CMA	ONC	OID21306	P05937	-6.28887
CALB1	TR20035	0.70428	Visit 1	CMA	ONC	OID21306	P05937	-6.28887
CALB1	TR20006	-0.130842	Visit 1	CMA	ONC	OID21306	P05937	-6.28887
CALB1	TR20112	-0.45605	Visit 1	CMA	ONC	OID21306	P05937	-6.28887
CALB1	TR20059	-0.47983	Visit 1	CMA	ONC	OID21306	P05937	-6.28887
CALB1	TR20089	0.339405	Visit 1	CMA	ONC	OID21306	P05937	-6.77206
CALB1	TR20071	0.0966666	Visit 1	CMA	ONC	OID21306	P05937	-6.77206
CALB1	TR20010	0.315437	Visit 1	CMA	ONC	OID21306	P05937	-6.77206
CALB1	TR20070	-0.239819	Visit 1	CMA	ONC	OID21306	P05937	-6.77206
CALB1	TR20026	1.10663	Visit 1	CMA	ONC	OID21306	P05937	-6.77206
CALB1	TR20097	-0.736052	Visit 1	CMA	ONC	OID21306	P05937	-6.77206
CALB1	TR20074	0.193503	Visit 1	CMA	ONC	OID21306	P05937	-6.77206
CALB1	TR20110	0.468005	Visit 1	CMA	ONC	OID21306	P05937	-6.77206
CALB1	TR20100	0.714344	Visit 1	CMA	ONC	OID21306	P05937	-6.77206
CALB1	TR20010	0.180959	Visit 3	CMA	ONC	OID21306	P05937	-6.15308
CALB1	TR20085	0.156614	Visit 3	CMA	ONC	OID21306	P05937	-6.15308
CALB1	TR20004	0.661497	Visit 3	CMA	ONC	OID21306	P05937	-6.15308
CALB1	TR20054	-0.0137287	Visit 3	CMA	ONC	OID21306	P05937	-6.15308
CALB1	TR20008	-0.0671784	Visit 3	CMA	ONC	OID21306	P05937	-6.15308
CALB1	TR20002	0.183762	Visit 3	CMA	ONC	OID21306	P05937	-6.15308
CALB1	TR20059	-0.130241	Visit 3	CMA	ONC	OID21306	P05937	-6.15308
CALB1	TR20053	0.338858	Visit 3	CMA	ONC	OID21306	P05937	-6.15308
CALB1	TR20073	-0.909156	Visit 3	CMA	ONC	OID21306	P05937	-6.15308
CALB1	TR20074	-0.0848398	Visit 3	CMA	ONC	OID21306	P05937	-6.15308
CALB1	TR20035	0.22993	Visit 3	CMA	ONC	OID21306	P05937	-6.28887
CALB1	TR20071	0.138437	Visit 3	CMA	ONC	OID21306	P05937	-6.28887
CALB1	TR20006	0.467495	Visit 3	CMA	ONC	OID21306	P05937	-6.28887
CALB1	TR20067	0.419003	Visit 3	CMA	ONC	OID21306	P05937	-6.28887
CALB1	TR20030	0.684684	Visit 3	CMA	ONC	OID21306	P05937	-6.28887
CALB1	TR20046	-0.217483	Visit 3	CMA	ONC	OID21306	P05937	-6.28887
CALB1	TR20070	0.6589	Visit 3	CMA	ONC	OID21306	P05937	-6.77206
CALB1	TR20049	0.439746	Visit 3	CMA	ONC	OID21306	P05937	-6.77206
CALCOCO1	TR20115	1.51898	Visit 1	CMA	ONC	OID21387	Q9P1Z2	-2.4075
CALCOCO1	TR20054	3.12934	Visit 1	CMA	ONC	OID21387	Q9P1Z2	-2.4075
CALCOCO1	TR20085	1.97244	Visit 1	CMA	ONC	OID21387	Q9P1Z2	-2.4075
CALCOCO1	TR20049	5.48734	Visit 1	CMA	ONC	OID21387	Q9P1Z2	-2.4075
CALCOCO1	TR20116	1.17206	Visit 1	CMA	ONC	OID21387	Q9P1Z2	-2.4075
CALCOCO1	TR20073	3.23145	Visit 1	CMA	ONC	OID21387	Q9P1Z2	-2.4075
CALCOCO1	TR20046	3.55277	Visit 1	CMA	ONC	OID21387	Q9P1Z2	-2.67137
CALCOCO1	TR20008	3.06735	Visit 1	CMA	ONC	OID21387	Q9P1Z2	-2.67137
CALCOCO1	TR20051	4.56944	Visit 1	CMA	ONC	OID21387	Q9P1Z2	-2.67137
CALCOCO1	TR20053	4.3366	Visit 1	CMA	ONC	OID21387	Q9P1Z2	-2.67137
CALCOCO1	TR20004	4.24583	Visit 1	CMA	ONC	OID21387	Q9P1Z2	-2.67137
CALCOCO1	TR20030	3.10691	Visit 1	CMA	ONC	OID21387	Q9P1Z2	-2.67137
CALCOCO1	TR20002	2.91079	Visit 1	CMA	ONC	OID21387	Q9P1Z2	-2.67137
CALCOCO1	TR20067	4.83441	Visit 1	CMA	ONC	OID21387	Q9P1Z2	-2.67137
CALCOCO1	TR20035	2.28014	Visit 1	CMA	ONC	OID21387	Q9P1Z2	-2.67137
CALCOCO1	TR20006	2.47898	Visit 1	CMA	ONC	OID21387	Q9P1Z2	-2.67137
CALCOCO1	TR20112	1.64344	Visit 1	CMA	ONC	OID21387	Q9P1Z2	-2.67137
CALCOCO1	TR20059	2.26683	Visit 1	CMA	ONC	OID21387	Q9P1Z2	-2.67137
CALCOCO1	TR20089	2.29998	Visit 1	CMA	ONC	OID21387	Q9P1Z2	-2.72755
CALCOCO1	TR20071	5.32872	Visit 1	CMA	ONC	OID21387	Q9P1Z2	-2.72755
CALCOCO1	TR20010	2.15482	Visit 1	CMA	ONC	OID21387	Q9P1Z2	-2.72755
CALCOCO1	TR20070	3.89944	Visit 1	CMA	ONC	OID21387	Q9P1Z2	-2.72755
CALCOCO1	TR20026	3.42343	Visit 1	CMA	ONC	OID21387	Q9P1Z2	-2.72755
CALCOCO1	TR20097	5.09745	Visit 1	CMA	ONC	OID21387	Q9P1Z2	-2.72755
CALCOCO1	TR20074	3.60407	Visit 1	CMA	ONC	OID21387	Q9P1Z2	-2.72755
CALCOCO1	TR20110	3.20737	Visit 1	CMA	ONC	OID21387	Q9P1Z2	-2.72755
CALCOCO1	TR20100	4.13198	Visit 1	CMA	ONC	OID21387	Q9P1Z2	-2.72755
CALCOCO1	TR20010	4.27987	Visit 3	CMA	ONC	OID21387	Q9P1Z2	-2.4075
CALCOCO1	TR20085	2.29564	Visit 3	CMA	ONC	OID21387	Q9P1Z2	-2.4075
CALCOCO1	TR20004	5.532	Visit 3	CMA	ONC	OID21387	Q9P1Z2	-2.4075
CALCOCO1	TR20054	3.85714	Visit 3	CMA	ONC	OID21387	Q9P1Z2	-2.4075
CALCOCO1	TR20008	5.68586	Visit 3	CMA	ONC	OID21387	Q9P1Z2	-2.4075
CALCOCO1	TR20002	3.10236	Visit 3	CMA	ONC	OID21387	Q9P1Z2	-2.4075
CALCOCO1	TR20059	3.74409	Visit 3	CMA	ONC	OID21387	Q9P1Z2	-2.4075
CALCOCO1	TR20053	5.75665	Visit 3	CMA	ONC	OID21387	Q9P1Z2	-2.4075
CALCOCO1	TR20073	1.08165	Visit 3	CMA	ONC	OID21387	Q9P1Z2	-2.4075
CALCOCO1	TR20074	1.98234	Visit 3	CMA	ONC	OID21387	Q9P1Z2	-2.4075
CALCOCO1	TR20035	4.38732	Visit 3	CMA	ONC	OID21387	Q9P1Z2	-2.67137
CALCOCO1	TR20071	1.40117	Visit 3	CMA	ONC	OID21387	Q9P1Z2	-2.67137
CALCOCO1	TR20006	4.9592	Visit 3	CMA	ONC	OID21387	Q9P1Z2	-2.67137
CALCOCO1	TR20067	1.79143	Visit 3	CMA	ONC	OID21387	Q9P1Z2	-2.67137
CALCOCO1	TR20030	4.88632	Visit 3	CMA	ONC	OID21387	Q9P1Z2	-2.67137
CALCOCO1	TR20046	2.26438	Visit 3	CMA	ONC	OID21387	Q9P1Z2	-2.67137
CALCOCO1	TR20070	1.48757	Visit 3	CMA	ONC	OID21387	Q9P1Z2	-2.72755
CALCOCO1	TR20049	3.25411	Visit 3	CMA	ONC	OID21387	Q9P1Z2	-2.72755
CAMKK1	TR20115	-1.17421	Visit 1	CMA	ONC	OID21182	Q8N5S9	-0.2776
CAMKK1	TR20054	-0.307202	Visit 1	CMA	ONC	OID21182	Q8N5S9	-0.2776
CAMKK1	TR20085	-0.724734	Visit 1	CMA	ONC	OID21182	Q8N5S9	-0.2776
CAMKK1	TR20049	-0.49104	Visit 1	CMA	ONC	OID21182	Q8N5S9	-0.2776
CAMKK1	TR20116	-0.707454	Visit 1	CMA	ONC	OID21182	Q8N5S9	-0.2776
CAMKK1	TR20073	-0.154115	Visit 1	CMA	ONC	OID21182	Q8N5S9	-0.2776
CAMKK1	TR20046	-0.290519	Visit 1	CMA	ONC	OID21182	Q8N5S9	-0.822267
CAMKK1	TR20008	-0.636755	Visit 1	CMA	ONC	OID21182	Q8N5S9	-0.822267
CAMKK1	TR20051	-0.0529165	Visit 1	CMA	ONC	OID21182	Q8N5S9	-0.822267
CAMKK1	TR20053	-0.302935	Visit 1	CMA	ONC	OID21182	Q8N5S9	-0.822267
CAMKK1	TR20004	-0.607133	Visit 1	CMA	ONC	OID21182	Q8N5S9	-0.822267
CAMKK1	TR20030	-0.60695	Visit 1	CMA	ONC	OID21182	Q8N5S9	-0.822267
CAMKK1	TR20002	-0.391772	Visit 1	CMA	ONC	OID21182	Q8N5S9	-0.822267
CAMKK1	TR20067	-0.288224	Visit 1	CMA	ONC	OID21182	Q8N5S9	-0.822267
CAMKK1	TR20035	-0.303182	Visit 1	CMA	ONC	OID21182	Q8N5S9	-0.822267
CAMKK1	TR20006	-0.428349	Visit 1	CMA	ONC	OID21182	Q8N5S9	-0.822267
CAMKK1	TR20112	-0.456968	Visit 1	CMA	ONC	OID21182	Q8N5S9	-0.822267
CAMKK1	TR20059	-0.582195	Visit 1	CMA	ONC	OID21182	Q8N5S9	-0.822267
CAMKK1	TR20089	-0.637228	Visit 1	CMA	ONC	OID21182	Q8N5S9	-0.155449
CAMKK1	TR20071	-0.598475	Visit 1	CMA	ONC	OID21182	Q8N5S9	-0.155449
CAMKK1	TR20010	0.322287	Visit 1	CMA	ONC	OID21182	Q8N5S9	-0.155449
CAMKK1	TR20070	-0.65808	Visit 1	CMA	ONC	OID21182	Q8N5S9	-0.155449
CAMKK1	TR20026	-0.918294	Visit 1	CMA	ONC	OID21182	Q8N5S9	-0.155449
CAMKK1	TR20097	0.337605	Visit 1	CMA	ONC	OID21182	Q8N5S9	-0.155449
CAMKK1	TR20074	-0.586833	Visit 1	CMA	ONC	OID21182	Q8N5S9	-0.155449
CAMKK1	TR20110	-0.234232	Visit 1	CMA	ONC	OID21182	Q8N5S9	-0.155449
CAMKK1	TR20100	-0.832205	Visit 1	CMA	ONC	OID21182	Q8N5S9	-0.155449
CAMKK1	TR20010	-0.498027	Visit 3	CMA	ONC	OID21182	Q8N5S9	-0.2776
CAMKK1	TR20085	-1.47703	Visit 3	CMA	ONC	OID21182	Q8N5S9	-0.2776
CAMKK1	TR20004	-0.360437	Visit 3	CMA	ONC	OID21182	Q8N5S9	-0.2776
CAMKK1	TR20054	-0.753264	Visit 3	CMA	ONC	OID21182	Q8N5S9	-0.2776
CAMKK1	TR20008	-0.305655	Visit 3	CMA	ONC	OID21182	Q8N5S9	-0.2776
CAMKK1	TR20002	-0.476739	Visit 3	CMA	ONC	OID21182	Q8N5S9	-0.2776
CAMKK1	TR20059	-0.832222	Visit 3	CMA	ONC	OID21182	Q8N5S9	-0.2776
CAMKK1	TR20053	-0.167425	Visit 3	CMA	ONC	OID21182	Q8N5S9	-0.2776
CAMKK1	TR20073	-0.251703	Visit 3	CMA	ONC	OID21182	Q8N5S9	-0.2776
CAMKK1	TR20074	-1.16142	Visit 3	CMA	ONC	OID21182	Q8N5S9	-0.2776
CAMKK1	TR20035	-0.176863	Visit 3	CMA	ONC	OID21182	Q8N5S9	-0.822267
CAMKK1	TR20071	-0.680522	Visit 3	CMA	ONC	OID21182	Q8N5S9	-0.822267
CAMKK1	TR20006	-0.622812	Visit 3	CMA	ONC	OID21182	Q8N5S9	-0.822267
CAMKK1	TR20067	-0.696011	Visit 3	CMA	ONC	OID21182	Q8N5S9	-0.822267
CAMKK1	TR20030	-0.175336	Visit 3	CMA	ONC	OID21182	Q8N5S9	-0.822267
CAMKK1	TR20046	-0.715358	Visit 3	CMA	ONC	OID21182	Q8N5S9	-0.822267
CAMKK1	TR20070	-0.878602	Visit 3	CMA	ONC	OID21182	Q8N5S9	-0.155449
CAMKK1	TR20049	-0.171457	Visit 3	CMA	ONC	OID21182	Q8N5S9	-0.155449
CAPG	TR20115	-0.235755	Visit 1	CMA	ONC	OID21431	P40121	-5.37371
CAPG	TR20054	0.0962574	Visit 1	CMA	ONC	OID21431	P40121	-5.37371
CAPG	TR20085	0.165861	Visit 1	CMA	ONC	OID21431	P40121	-5.37371
CAPG	TR20049	0.761393	Visit 1	CMA	ONC	OID21431	P40121	-5.37371
CAPG	TR20116	-0.833876	Visit 1	CMA	ONC	OID21431	P40121	-5.37371
CAPG	TR20073	0.287869	Visit 1	CMA	ONC	OID21431	P40121	-5.37371
CAPG	TR20046	-0.114487	Visit 1	CMA	ONC	OID21431	P40121	-4.91178
CAPG	TR20008	0.0400063	Visit 1	CMA	ONC	OID21431	P40121	-4.91178
CAPG	TR20051	-0.617637	Visit 1	CMA	ONC	OID21431	P40121	-4.91178
CAPG	TR20053	0.524248	Visit 1	CMA	ONC	OID21431	P40121	-4.91178
CAPG	TR20004	-0.00130542	Visit 1	CMA	ONC	OID21431	P40121	-4.91178
CAPG	TR20030	-0.19822	Visit 1	CMA	ONC	OID21431	P40121	-4.91178
CAPG	TR20002	0.236829	Visit 1	CMA	ONC	OID21431	P40121	-4.91178
CAPG	TR20067	-0.291094	Visit 1	CMA	ONC	OID21431	P40121	-4.91178
CAPG	TR20035	1.11986	Visit 1	CMA	ONC	OID21431	P40121	-4.91178
CAPG	TR20006	-1.02739	Visit 1	CMA	ONC	OID21431	P40121	-4.91178
CAPG	TR20112	-5.44898	Visit 1	CMA	ONC	OID21431	P40121	-4.91178
CAPG	TR20059	-0.883187	Visit 1	CMA	ONC	OID21431	P40121	-4.91178
CAPG	TR20089	-1.52859	Visit 1	CMA	ONC	OID21431	P40121	-5.55841
[truncated: 118,704 more rows]
