# Supplementary material for: Multi-omics characterization of improved cognitive functions in Parkinson’s disease patients after the combined metabolic activator treatment: a randomized, double-blinded, placebo-controlled phase II trial
Source: Brain Commun. 2025 Jan 6;7(1):fcae478. doi: 10.1093/braincomms/fcae478 (PMC11733689; doi:10.1093/braincomms/fcae478)
Supplement: fcae478_Supplementary_Data [file fcae478_supplementary_data.zip › Supplementary Dataset 8.xlsx]

## Sheet: clinical_fMRI group
Clinical Measurements	Log2FoldChange (Visit 2 vs Visit 1 - Placebo)	Log2FoldChange (Visit 3 vs Visit 1 - Placebo)	Log2FoldChange (Visit 3 vs Visit 2 - Placebo)	P value (Visit 2 vs Visit 1 - Placebo)	P value (Visit 3 vs Visit 1- Placebo)	P value (Visit 3 vs Visit 2 - Placebo)	Log2FoldChange (Visit 2 vs Visit 1 - CMA)	Log2FoldChange (Visit 3 vs Visit 1 - CMA)	Log2FoldChange (Visit 3 vs Visit 2 - CMA)	P value (Visit 2 vs Visit 1 - CMA)	P value (Visit 3 vs Visit 1 - CMA)	P value (Visit 3 vs Visit 2 - CMA)	Log2FoldChange (CMA vs Placebo - Visit 1)	Log2FoldChange (CMA vs Placebo - Visit 2)	Log2FoldChange (CMA vs Placebo - Visit 3)	P value (CMA vs Placebo - Visit 1)	P value (CMA vs Placebo - Visit 2)	P value (CMA vs Placebo - Visit 3)
Alanine aminotransferase (ALT) (IU/L)	0.256418	0.096798	0.189069	0.929	0.993	0.883	0.0777204	-0.245458	-0.140094	0.655	0.285	0.785	-0.203665	-0.269921	-0.51866	0.595	0.41	0.123
Albumin (g/dL)	-0.0260005	-0.0424231	-0.006457	0.349	0.204	0.938	-0.0233776	-0.0337681	-0.00853398	0.471	0.19	0.826	-0.0156244	-0.00136168	-0.00548554	0.749	0.969	0.878
Alkaline phosphatase (ALP) (IU/L)	-0.074177	-0.0549621	0.0307185	0.417	0.61	0.955	0.00449189	0.0832158	0.0884509	0.927	0.109	0.22	0.0556917	0.024342	0.0778088	0.772	0.887	0.655
Aspartate aminotransferase (AST) (IU/L)	-0.0453243	0.0858376	0.120922	0.773	0.926	0.544	-0.0588534	-0.0698355	0.0180771	0.666	0.404	0.903	0.0506261	0.04637	-0.114643	0.782	0.81	0.543
Basophil %	0.0838212	-0.185954	-0.239357	0.96	0.111	0.188	0.0165076	-0.0496501	0.114288	0.97	0.97	1	-0.302563	-0.29956	-0.0122783	0.203	0.219	0.963
Basophil Absolute (cells/nL)	-0.0867116	2.08605	2.11224	0.998	0.192	0.171	-0.0419307	-0.156184	0.0588937	1	0.998	0.999	-0.36059	-0.234465	-2.82811	0.911	0.948	0.044
Body Mass Index (BMI)	-0.000509512	0.00222637	0.00273048	1	0.937	0.926	0.00152824	0.00433954	0.00348206	0.997	0.969	0.985	0.136955	0.138433	0.134292	0.068	0.066	0.073
Creatine Kinase (CK) (U/L)	0.0724501	0.807481	0.729224	0.98	0.526	0.372	0.492749	0.402215	0.114448	0.561	0.948	0.753	0.320606	0.867177	0.0115718	0.492	0.111	0.976
Creatinine (mg/dL)	0.020411	-0.0144861	-0.0181481	0.986	0.852	0.765	-0.0445435	-0.0365377	0.0134741	0.333	0.501	0.951	0.0519229	-0.00420375	0.0351418	0.574	0.964	0.709
Diastolic blood pressure (mmHg)	0.0452905	0.0094143	-0.0422182	0.912	0.881	0.65	0.0187731	-0.0100044	-0.00824782	0.988	0.808	0.882	0.0200577	-0.011751	0.016831	0.777	0.867	0.816
Eosinophil %	-0.122163	-0.0546947	0.19928	0.883	0.894	1	0.425943	0.337985	0.109393	0.18	0.083	0.92	0.25826	0.682184	0.732472	0.577	0.12	0.089
Eosinophil Absolute (cells/nL)	-0.231619	-0.052727	0.358075	0.77	0.965	0.901	0.32697	0.17391	0.0128911	0.48	0.253	0.899	0.220447	0.605427	0.556204	0.651	0.213	0.223
Gamma-Glutamyl Transferase (GGT) (U/L)	0.145722	0.152915	0.0374875	0.387	0.496	0.979	0.0790804	0.104721	0.0681608	0.466	0.402	0.993	-0.255166	-0.254828	-0.231591	0.339	0.282	0.328
Glucose (mg/dL)	-0.0924557	-0.0422274	0.147178	0.237	0.913	0.438	0.0625422	0.249263	0.246643	0.982	0.074	0.099	-0.275949	-0.0705635	0.00625899	0.139	0.731	0.972
HbA1c %	-0.048781	-0.0426149	0.0868814	0.454	0.486	0.998	-0.00306992	0.0163982	0.0222796	0.997	0.908	0.874	-0.0946491	-0.0312524	-0.0146519	0.273	0.676	0.843
Hematocrit %	-0.00510441	0.0236605	0.0292795	0.946	0.555	0.37	-0.0367065	-0.0205565	0.0177854	0.129	0.426	0.753	-0.0132525	-0.0447515	-0.0603214	0.775	0.344	0.198
Hemoglobin (g/dL)	-0.0152275	0.0072095	0.0234868	0.652	0.943	0.452	-0.0484047	-0.0296115	0.0209762	0.016	0.15	0.6	-0.0479244	-0.0793693	-0.0853138	0.344	0.129	0.1
High Density Lipoprotein (HDL) (mg/dL)	0.0128814	0.0536063	0.0428849	0.849	0.995	0.895	0.0944759	0.0643796	-0.0130665	0.304	0.45	0.959	-0.14604	-0.0221073	-0.0672452	0.34	0.882	0.651
Hip circumference (cm)	-0.00439864	-0.0264864	-0.017222	0.97	0.742	0.87	0.0338886	0.027153	-0.00386862	0.613	0.77	0.965	0.0325743	0.0725295	0.0840201	0.519	0.151	0.101
Insulin (mIU/L)	0.525703	0.245715	-0.0842457	0.912	0.4	0.192	0.679315	0.928974	0.708635	0.904	0.291	0.524	-0.720153	-0.70384	0.582448	0.325	0.303	0.452
Low Density Lipoprotein (LDL) (mg/dL)	0.00751119	-0.093825	-0.0903032	0.999	0.24	0.222	0.0428954	-0.0138218	-0.0420752	0.836	0.74	0.395	-0.0321145	-0.00191988	0.036697	0.818	0.989	0.803
Lymphocyte %	0.0313243	0.0381883	0.0245189	0.967	0.984	0.908	0.127331	0.102948	0.0028268	0.551	0.83	0.889	-0.047337	0.0405892	-0.0213243	0.772	0.801	0.894
Lymphocyte Absolute (cells/nL)	-0.0914005	0.0353145	0.139194	0.524	0.927	0.318	0.016881	-0.0343889	-0.0169313	0.973	0.477	0.615	-0.139963	-0.0683145	-0.259712	0.482	0.74	0.205
MoCA	0.16963	0.173978	0.00686785	0.021	0.027	0.994	0.14711	0.296113	0.158672	0.052	0	0.134	-0.293408	-0.306427	-0.184154	0.111	0.064	0.241
Monocyte %	0.0561016	-0.0293518	-0.0689106	0.932	0.633	0.416	0.122817	0.0239933	-0.0739671	0.177	0.93	0.325	-0.00712629	0.0800115	0.0869081	0.957	0.526	0.518
Monocyte Absolute (cells/nL)	-0.0500662	0.0257728	0.0945867	0.811	0.937	0.959	0.0466809	-0.112108	-0.088963	0.986	0.344	0.269	-0.0688045	0.00391505	-0.161565	0.639	0.979	0.299
Neutrophil %	0.0237673	0.0117384	-0.00441248	0.971	0.971	1	-0.0479206	-0.0203896	0.0372712	0.216	0.571	0.774	0.0169592	-0.0533435	-0.0285593	0.849	0.556	0.75
Neutrophil Absolute (cells/nL)	-0.0504475	0.0065455	0.0987752	0.981	1	0.983	-0.219878	-0.243805	0.0344767	0.178	0.156	0.997	0.648571	-0.0461073	-0.205993	0.168	0.944	0.746
Platelet (cells/nL)	-0.00187856	0.00176448	0.0157144	0.999	1	0.998	-0.0542368	-0.0777222	-0.000578909	0.58	0.332	0.902	0.133611	0.0799582	0.060969	0.267	0.512	0.62
Potassium (mmol/L)	-0.00635181	-0.0131561	-0.00149633	0.87	0.763	0.978	-0.0251537	-0.0397225	-0.00670173	0.644	0.452	0.947	-0.0345941	-0.0459097	-0.0490758	0.497	0.376	0.347
Pulse (beats per minute)	-0.0682025	0.0411205	0.134026	0.621	0.835	0.296	-0.0166949	-0.00343918	0.0228343	0.858	0.896	0.996	-0.0358382	0.00196098	-0.111147	0.708	0.984	0.246
Red Blood Cells ( × 10 6/uL)	-0.00514569	0.0177705	0.0235616	0.966	0.639	0.484	-0.0371195	-0.0109367	0.0288031	0.069	0.689	0.326	0.0757605	0.0411827	0.0424326	0.29	0.568	0.55
Sistolic blood pressure (mmHg)	-0.00226242	-0.00407265	-0.00131088	0.998	0.403	0.37	-0.00356688	-0.00183971	0.00207747	0.935	0.999	0.946	-0.0038489	-0.0051433	-0.00150002	0.424	0.546	0.78
Sodium (mmol/L)	0.0266737	-0.0470966	-0.0821089	0.953	0.875	0.979	0.043396	0.0146968	0.0121619	0.865	0.964	0.964	-0.0672898	-0.0502906	0.024204	0.687	0.592	0.876
Total Bilirubin (mg/dL)	0.170046	0.107281	-0.0359694	0.895	1	0.882	-0.15898	-0.243752	-0.051739	0.081	0.012	0.714	0.523366	0.187815	0.188285	0.1	0.549	0.609
Total cholesterol (mg/dL)	-0.019424	-0.049956	-0.0332651	0.687	0.22	0.67	0.0133076	-0.031143	-0.0377718	0.964	0.493	0.348	-0.072139	-0.0277436	-0.0443572	0.498	0.795	0.688
Triglycerides (mg/dL)	0.013896	0.0278445	0.210593	0.551	0.945	0.365	-0.184874	-0.132231	0.100209	0.389	0.326	0.992	-0.104718	-0.135725	-0.366066	0.667	0.623	0.159
TSH(uIU/mL)	0.294511	-0.0152056	-0.0931102	0.632	0.994	0.694	0.0179739	0.0352555	0.14638	0.992	1	0.992	0.218646	-0.0661471	0.18816	0.644	0.88	0.688
UPDRS	-0.0931637	-0.0176219	0.127026	0.443	0.347	0.983	-0.124298	-0.0670182	0.120255	0.198	0.428	0.875	0.0227389	-0.00934651	0.0634254	0.923	0.972	0.807
Urea (BUN) (mg/dL)	0.227233	0.0815116	-0.0593267	0.541	0.992	0.466	0.24532	0.116319	-0.0584219	0.252	0.785	0.616	-0.115881	-0.0639631	-0.0205457	0.465	0.652	0.894
Uric acid (mg/dL)	0.124526	0.0559072	-0.0622856	0.172	0.687	0.511	-0.0980548	-0.0617417	0.0374955	0.292	0.679	0.747	-0.0883149	-0.278575	-0.171422	0.661	0.053	0.228
Waist circumference (cm)	-0.00647341	-0.0156778	-0.00888085	0.94	0.617	0.818	0.0232501	0.0441354	0.0219413	0.293	0.011	0.293	0.0273257	0.0554951	0.0880913	0.61	0.301	0.104
White Blood Cell (cells/nL)	-0.0917565	0.0532801	0.160267	0.346	0.89	0.159	-0.0859206	-0.127585	-0.00936179	0.6	0.192	0.709	-0.0759008	-0.0348834	-0.234543	0.583	0.812	0.105

## Sheet: metabolites_fMRI group
Metabolites	LogFC (CMA vs Placebo - Visit 1)	P-Value (CMA vs Placebo - Visit 1)	FDR (CMA vs Placebo - Visit 1)	LogFC (CMA vs Placebo - Visit 3)	P-Value (CMA vs Placebo - Visit 3)	FDR (CMA vs Placebo - Visit 3)	LogFC (CMA - Visit 3 vs CMA - Visit 1)	P-Value (CMA - Visit 3 vs CMA - Visit 1)	FDR (CMA - Visit 3 vs CMA - Visit 1)	LogFC (Placebo - Visit 3 vs Placebo - Visit 1)	P-Value (Placebo - Visit 3 vs Placebo - Visit 1)	FDR (Placebo - Visit 3 vs Placebo - Visit 1)
(12 or 13)-methylmyristate (a15:0 or i15:0)	1.020102164	0.225087579	0.450964939	1.434367773	0.092276392	0.260840692	0.21676384076684502	0.44624758884042004	0.8193163126298387	-0.1975017684279986	0.5469946396083305	1.0
(14 or 15)-methylpalmitate (a17:0 or i17:0)	-0.016256237	0.975596566	1	0.13094343	0.805480162	0.982754642	-0.14497819334608597	0.4269171775221253	0.8085230791546718	-0.29217786070733287	0.17063651935307755	1.0
(16 or 17)-methylstearate (a19:0 or i19:0)	-0.237882439	0.645865976	0.886513154	-0.298477469	0.564681627	0.814225276	-0.07102063842462747	0.6875980839654103	0.9763865318667584	-0.010425608600751812	0.959167388084396	1.0
(2 or 3)-decenoate (10:1n7 or n8)	1.015085585	0.162444134	0.365899805	0.559900623	0.435111278	0.684695515	-0.5176639057010528	0.041087914729469356	0.34757332311891853	-0.06247894328662035	0.8241931017760538	1.0
(2,4 or 2,5)-dimethylphenol sulfate	-0.192892085	0.832210768	1	-0.615141274	0.500926319	0.748766828	-0.3294476738248524	0.2939447584912579	0.7022696949728379	0.09280151560752012	0.7959698797015835	1.0
(N(1) + N(8))-acetylspermidine	0.654691738	0.005543125	0.04587137	0.828818215	0.000720973	0.010833568	0.08799780659324385	0.245196557655332	0.6542394131831522	-0.08612867023757065	0.3228811305115741	1.0
(R)-3-hydroxybutyrylcarnitine	1.737291444	0.001622529	0.018716449	1.970612092	0.000476628	0.00823382	0.29825471011659443	0.08919846208071922	0.4547528736436667	0.06493406216176267	0.7420613739488611	1.0
(S)-3-hydroxybutyrylcarnitine	1.133408145	0.004973473	0.042385869	1.351229996	0.001121947	0.014849655	0.1821710816227442	0.16101268781357309	0.5931499660745176	-0.03565076978494186	0.8088355991599135	1.0
1-(1-enyl-oleoyl)-GPE (P-18:1)*	0.445449225	0.235353736	0.462605795	0.466273808	0.214754133	0.445907673	-0.17613609321715368	0.17112779853718252	0.6031726726217976	-0.19696067670355832	0.18457513660506203	1.0
1-(1-enyl-palmitoyl)-2-arachidonoyl-GPC (P-16:0/20:4)*	-0.106009706	0.436620043	0.692379596	-0.031595987	0.815702832	0.987286959	0.0013546340489462572	0.9766324438253163	1.0	-0.0730590849349285	0.17873335183864655	1.0
1-(1-enyl-palmitoyl)-2-arachidonoyl-GPE (P-16:0/20:4)*	-0.087964763	0.726175097	0.951022891	0.098876917	0.693918943	0.919321847	0.030573090010522164	0.7213930709671206	0.9932761599375937	-0.15626858958170467	0.12242105216168965	1.0
1-(1-enyl-palmitoyl)-2-linoleoyl-GPC (P-16:0/18:2)*	0.447302301	0.000891031	0.013045611	0.503963987	0.000256351	0.005227722	0.01069321575488301	0.7954389867139399	1.0	-0.045968470124352456	0.3383684281613225	1.0
1-(1-enyl-palmitoyl)-2-linoleoyl-GPE (P-16:0/18:2)*	0.276324834	0.17606355	0.385920488	0.293749408	0.151251458	0.368292463	0.050428336493091634	0.46391737663822397	0.8317011681646025	0.033003762049559904	0.6770011340974733	1.0
1-(1-enyl-palmitoyl)-2-oleoyl-GPC (P-16:0/18:1)*	0.681227508	4.53E-07	4.31E-05	0.809928343	2.03E-08	4.64E-06	0.014728171904767162	0.6787180499796053	0.9763865318667584	-0.11397266279705098	0.00923070952300485	0.9599646840393276
1-(1-enyl-palmitoyl)-2-oleoyl-GPE (P-16:0/18:1)*	0.282812579	0.07589835	0.232375108	0.371178188	0.022418664	0.103234331	0.037754975528602575	0.4764033344534955	0.8421866996066437	-0.05061063354771696	0.40919526583183263	1.0
1-(1-enyl-palmitoyl)-2-palmitoleoyl-GPC (P-16:0/16:1)*	0.639914	0.000161138	0.003345809	0.574008282	0.000533119	0.008763688	-0.05857730851829157	0.24975971739500918	0.6599708304506267	0.007328408885446749	0.8995212293680991	1.0
1-(1-enyl-palmitoyl)-2-palmitoyl-GPC (P-16:0/16:0)*	0.031045218	0.754240722	0.963470811	0.087123314	0.38267031	0.631516611	-0.007056632784011405	0.8347759334391814	1.0	-0.06313472940603247	0.11441735864048949	1.0
1-(1-enyl-palmitoyl)-GPC (P-16:0)*	-0.003883633	0.990123948	1	0.005490083	0.986039132	1	-0.09171602894570621	0.39502307018606997	0.7791301315241657	-0.10108974565016307	0.4165811635947472	1.0
1-(1-enyl-palmitoyl)-GPE (P-16:0)*	0.227588371	0.48343036	0.74408118	0.266011113	0.413516074	0.66512022	-0.11399945772979773	0.30631608366541474	0.7097451618302674	-0.15242219937300133	0.23776527860281305	1.0
1-(1-enyl-stearoyl)-2-arachidonoyl-GPE (P-18:0/20:4)*	0.228915821	0.380772399	0.635734035	0.41355384	0.119144645	0.315691845	0.02023596824891627	0.8192196476880094	1.0	-0.164402050400405	0.11613161790425242	1.0
1-(1-enyl-stearoyl)-2-linoleoyl-GPE (P-18:0/18:2)*	0.368413792	0.089074041	0.256228097	0.431173505	0.048740474	0.175036545	0.07104031475783185	0.3277814949464357	0.7294124646392004	0.008280601825780665	0.9205972673265201	1.0
1-(1-enyl-stearoyl)-2-oleoyl-GPE (P-18:0/18:1)	0.436529851	0.096875706	0.271727394	0.576388677	0.031362274	0.13023897	0.08102171132225683	0.3578339331728767	0.7457050213201191	-0.05883711528164948	0.5611856287446371	1.0
1-(1-enyl-stearoyl)-GPE (P-18:0)*	0.360390351	0.273313586	0.514207768	0.435461361	0.187876227	0.413535921	-0.08512596812655228	0.4457166467776328	0.8193163126298387	-0.16019697804678212	0.2180481283435175	1.0
1-arachidonoyl-GPC (20:4n6)*	0.120984105	0.686882299	0.922846571	0.080784711	0.787633159	0.972819461	-0.10567137068789556	0.30639611627173535	0.7097451618302674	-0.06547197668278942	0.5804630967082338	1.0
1-arachidonoyl-GPE (20:4n6)*	-0.083244101	0.722283347	0.949191694	-0.106804349	0.64864449	0.889258113	-0.0352783731103794	0.6592196224150161	0.9704754665107396	-0.011718124934496088	0.8988841837729582	1.0
1-arachidonoyl-GPI (20:4)*	0.436679832	0.310093597	0.551774349	0.347910108	0.417041128	0.667032169	-0.09131265977011027	0.5315531932294779	0.8891522972849796	-0.0025429357700280375	0.9879163566746334	1.0
1-arachidonylglycerol (20:4)	-0.311577754	0.744059854	0.957966576	-0.008323878	0.993033851	1	0.006177575563453219	0.9848542313575541	1.0	-0.29707629993866935	0.43188720189868046	1.0
1-carboxyethylisoleucine	-0.773370869	0.085901923	0.248984761	-0.896050483	0.04863168	0.175036545	-0.058987762658958845	0.6934259239226159	0.980064857821321	0.06369185214204853	0.7123591566040064	1.0
1-carboxyethylleucine	-0.896978132	0.010809185	0.073476724	-1.161816019	0.001455459	0.017722433	-0.13285306934583352	0.24489960565826088	0.6542394131831522	0.13198481708305532	0.3154924097224706	1.0
1-carboxyethylphenylalanine	-0.50365834	0.121180919	0.310444523	-0.763757491	0.022228542	0.103234331	-0.12278857582917622	0.26302508823947435	0.6743413916219627	0.13731057436309801	0.27803427525973584	1.0
1-carboxyethyltyrosine	-0.285244805	0.484110134	0.744083141	-0.311697379	0.444920543	0.694209388	-0.05906945012717746	0.6702824854747771	0.9763865318667584	-0.03261687641491018	0.8384553877809013	1.0
1-carboxyethylvaline	-0.526975906	0.065865316	0.213082692	-0.722202507	0.014040663	0.078350305	-0.10915367905417608	0.2547546658128009	0.6657433143208663	0.08607292158273716	0.4337166682548089	1.0
1-cerotoyl-GPC (26:0)*	1.054854268	0.043585632	0.15953459	1.13292847	0.031136303	0.129772474	-0.039043731835989214	0.8200539976470442	1.0	-0.11711793451266705	0.5556787989814334	1.0
1-dihomo-linolenylglycerol (20:3)	0.26927344	0.773580301	0.970800774	0.016591125	0.985846225	1	0.0708846133262977	0.8243520743009105	1.0	0.32356692840281154	0.38348929906606566	1.0
1-hydroxy-2-naphthalenecarboxylate	3.89E-16	1	1	3.33E-16	1	1	-5.551115123125783e-17	0.9999999999999929	1.0	0.0	1.0	1.0
1-lignoceroyl-GPC (24:0)	0.324808972	0.136818151	0.334574579	0.336807839	0.123478245	0.324165875	0.0020398413747984012	0.9776947571670761	1.0	-0.009959025152348422	0.9059086289265454	1.0
1-linolenoyl-GPC (18:3)*	-0.65934251	0.078803737	0.235449184	-0.897111289	0.019449819	0.098119487	-0.09500648244521757	0.44716829355976795	0.8196889105060272	0.1427622962684132	0.32438041191843925	1.0
1-linoleoyl-2-arachidonoyl-GPC (18:2/20:4n6)*	0.044741454	0.78770063	0.980237474	0.12432503	0.456344847	0.707117796	0.035760944434714156	0.529562863318997	0.8891522972849796	-0.0438226318264615	0.5048559563167168	1.0
1-linoleoyl-2-linolenoyl-GPC (18:2/18:3)*	-0.160841829	0.667097078	0.908015331	0.19051234	0.610666059	0.853587074	0.3354219380628042	0.013127608910736156	0.17829580417362612	-0.015932230711353496	0.9137717741499304	1.0
1-linoleoyl-GPA (18:2)*	0.798330196	0.098793736	0.274507169	1.165638267	0.018985752	0.097056813	0.1030427274776707	0.5233011447193869	0.8840383243632247	-0.2642653440387006	0.16247383189235093	1.0
1-linoleoyl-GPC (18:2)	0.117706172	0.595264344	0.840286626	0.069177134	0.754467892	0.955657203	-0.01253071416900943	0.8680890983675281	1.0	0.035998323800422116	0.6798635362614818	1.0
1-linoleoyl-GPE (18:2)*	-0.286815742	0.319147726	0.565064656	-0.475837688	0.103805282	0.284633738	-0.04222980551212685	0.6649836247612511	0.9761070687369521	0.1467921398121797	0.1986278702569619	1.0
1-linoleoyl-GPG (18:2)*	-0.017491693	0.962898467	1	-0.023901096	0.949320266	1	0.028758472025255666	0.8227877537628014	1.0	0.035167874784531844	0.8125256805351175	1.0
1-linoleoyl-GPI (18:2)*	0.692825879	0.139893145	0.337996921	0.623549113	0.18229837	0.409007344	-0.014981750919666803	0.923930631246281	1.0	0.054295015757324455	0.7645965658425102	1.0
1-linoleoylglycerol (18:2)	-0.617363502	0.294388715	0.536317356	-0.361285062	0.536684446	0.790300214	0.019628602222703906	0.9213836770380802	1.0	-0.23644983773643896	0.3079600261279562	1.0
1-methyl-4-imidazoleacetate	0.72035415	0.063634869	0.208003314	0.474906075	0.213031463	0.44394513	-0.23751010321992228	0.07259239562575241	0.4139732762391393	0.007937971661431086	0.957255638466284	1.0
1-methyl-5-imidazoleacetate	0.840263319	0.278139415	0.515647644	0.669391199	0.385681521	0.633738557	-0.34127907645567834	0.19891929122247629	0.617802934039175	-0.1704069569388259	0.5736813439394135	1.0
1-methyl-5-imidazolelactate	-0.078677114	0.896739581	1	-0.20167942	0.739600529	0.951152933	-0.31369903896052703	0.13764829555275604	0.5574267855363383	-0.19069673272117207	0.4275045491269811	1.0
1-methylguanidine	0.773330035	0.105874949	0.285163189	0.596210308	0.207999748	0.439880949	-0.20324207384670706	0.2085668421493013	0.6243463767918768	-0.026122346684064768	0.8870199815677363	1.0
1-methylhistidine	0.391578895	0.053327486	0.180177482	0.238951686	0.228055146	0.467574465	-0.17353092752978366	0.01415950682032096	0.18368193662224047	-0.020903718191068746	0.7863186418519472	1.0
1-methylnicotinamide	0.936736282	0.283787695	0.522718626	2.965256604	0.001816935	0.020543958	2.0134788395183225	2.2419389320912038e-07	8.534314201493849e-05	-0.015041482466233796	0.9647858621802685	1.0
1-methylurate	-0.590706928	0.300706322	0.54256185	-0.504170123	0.375762654	0.626867854	-0.005520329176119776	0.9771628461055353	1.0	-0.09205713400475307	0.6797919586531243	1.0
1-methylxanthine	-0.77029128	0.111188178	0.294609976	-0.721943967	0.134350385	0.341239557	0.02122089522871584	0.8952168023418561	1.0	-0.027126418167914335	0.8840815478955535	1.0
1-myristoyl-2-arachidonoyl-GPC (14:0/20:4)*	-0.411523243	0.115471275	0.300383134	-0.389622091	0.135217128	0.341632655	-0.0391681744890163	0.6537132348740922	0.9676041324062874	-0.06106932734987508	0.5453148403884485	1.0
1-myristoyl-2-palmitoyl-GPC (14:0/16:0)	-0.055330429	0.86947101	1	-0.285816651	0.399030461	0.650061036	-0.13071500767929548	0.2609960437952895	0.6743413916219627	0.09977121417242057	0.4544460860488805	1.0
1-myristoylglycerol (14:0)	-0.346824696	0.708855338	0.940200692	-0.114668259	0.901633184	1	0.2571766396318884	0.4195346421271495	0.8052244727885794	0.025020203499916405	0.9454412561811427	1.0
1-oleoyl-2-arachidonoyl-GPE (18:1/20:4)*	0.006050999	0.976307883	1	0.169462262	0.408618606	0.658452513	0.004299092934151816	0.950710232216917	1.0	-0.15911216944971882	0.05576448563101524	1.0
1-oleoyl-2-docosahexaenoyl-GPC (18:1/22:6)*	0.811248157	6.97E-05	0.001768939	0.871234584	2.75E-05	0.000826951	-0.11830024636790015	0.054815964074581815	0.3793929149889238	-0.17828667272382312	0.014280145712456446	0.9599646840393276
1-oleoyl-2-docosahexaenoyl-GPE (18:1/22:6)*	0.375720232	0.516834086	0.777634422	0.601210907	0.302574837	0.556425867	-0.15372325470723902	0.43793790312816505	0.813211520930674	-0.37921393029090716	0.10416186802403542	1.0
1-oleoyl-2-linoleoyl-GPE (18:1/18:2)*	-0.383849707	0.241997581	0.470002105	-0.387373741	0.237812711	0.481023081	0.07542484685295228	0.49687237888963065	0.8644456376313674	0.07894888067860517	0.5376535056630951	1.0
1-oleoyl-GPC (18:1)	0.28086115	0.197088265	0.416034748	0.267677032	0.218288166	0.451603416	-0.04719624315150461	0.5204318020788261	0.8831101307191968	-0.03401212547568752	0.6876394443149663	1.0
1-oleoyl-GPE (18:1)	-0.381351751	0.313830167	0.557377995	-0.385633416	0.308531862	0.561373438	0.035992452226236704	0.7787071793810124	1.0	0.04027411703245509	0.7853767773689075	1.0
1-oleoyl-GPG (18:1)*	-0.129895385	0.860515108	1	-0.332201155	0.65367442	0.892633073	-0.09308037098071564	0.7124758695337511	0.991939691849478	0.10922539957012722	0.7080308429936264	1.0
1-oleoyl-GPI (18:1)	0.806128674	0.112883741	0.296230253	0.879034509	0.085205761	0.245719644	0.08612984366292942	0.6120775410478672	0.940770594719602	0.013224008939496879	0.9461115571766012	1.0
1-oleoyl-GPS (18:1)	0.243690438	0.690959265	0.923975973	0.280631088	0.647243825	0.888404385	-0.03561466089973431	0.864671702991521	1.0	-0.0725553109385273	0.7637849988254485	1.0
1-oleoylglycerol (18:1)	-1.23263166	0.022718084	0.113398252	-1.19663391	0.026586901	0.1149633	-0.05385600760801479	0.7593489229827828	1.0	-0.08985375752858626	0.6583506693304351	1.0
1-palmitoleoyl-2-linolenoyl-GPC (16:1/18:3)*	0.079806174	0.847128215	1	0.093447623	0.821429073	0.987286959	0.13634877830105094	0.33860784107876896	0.7407857366129389	0.122707328977208	0.4542533748603216	1.0
1-palmitoleoyl-GPC (16:1)*	0.196478516	0.505862818	0.767908299	0.010951791	0.970293787	1	-0.1833988901936426	0.07626848968450112	0.4211920586808858	0.0021278339760801013	0.9853533330773097	1.0
1-palmitoleoylglycerol (16:1)*	-1.070698537	0.154050238	0.359765588	-1.031586037	0.169081508	0.391777859	-0.10567824677823212	0.6748108438795279	0.9763865318667584	-0.14479074743980047	0.6188479566128954	1.0
1-palmitoyl-2-arachidonoyl-GPC (16:0/20:4n6)	-0.052446348	0.555657276	0.810786498	-0.038375724	0.665841186	0.904150577	-0.012220090485417235	0.6869576849183101	0.9763865318667584	-0.026290714345634868	0.4544550937722003	1.0
1-palmitoyl-2-arachidonoyl-GPE (16:0/20:4)*	-0.683182043	0.004102463	0.036317931	-0.71425625	0.002870714	0.029419929	-0.03165834854076838	0.6733588930578868	0.9763865318667584	-0.000584142280642741	0.9946163951809547	1.0
1-palmitoyl-2-arachidonoyl-GPI (16:0/20:4)*	-0.01366896	0.967857296	1	-0.32483359	0.342405422	0.590154691	-0.12719211576262662	0.2773686169529064	0.6916047173803911	0.18397251338835122	0.1763023849358394	1.0
1-palmitoyl-2-dihomo-linolenoyl-GPC (16:0/20:3n3 or 6)*	-0.280768305	0.008477608	0.062460829	-0.332714126	0.002311612	0.02490435	-0.032373436991271876	0.3456120230259039	0.7429774149063327	0.019572384130816745	0.6192974604393188	1.0
1-palmitoyl-2-docosahexaenoyl-GPC (16:0/22:6)	0.229611891	0.102426191	0.281696015	0.194454545	0.163659627	0.384566448	-0.14439784453010118	0.004348093913175736	0.08253057712575732	-0.10924049898622752	0.05119003785894784	1.0
1-palmitoyl-2-docosahexaenoyl-GPE (16:0/22:6)*	-0.652496923	0.022447497	0.113398252	-0.666271546	0.020002384	0.098664424	-0.11563737512208205	0.2192314007147308	0.637054095715579	-0.10186275243965337	0.34577126780643297	1.0
1-palmitoyl-2-linoleoyl-GPC (16:0/18:2)	0.001123996	0.985534766	1	-0.001871863	0.97591258	1	0.013154726474632186	0.5356541941933464	0.8899816127971112	0.01615058518192137	0.5103673261983392	1.0
1-palmitoyl-2-linoleoyl-GPE (16:0/18:2)	-1.014345639	0.000733469	0.011168288	-1.142255259	0.000206234	0.004361476	-0.007874017899269503	0.9315353512936806	1.0	0.12003560182040218	0.2623729293648296	1.0
1-palmitoyl-2-linoleoyl-GPI (16:0/18:2)	-0.279235328	0.29853137	0.541147341	-0.505483318	0.065691955	0.2137328	0.04749108635869265	0.6016605772981761	0.9394457770180062	0.2737390763037494	0.013762899197703075	0.9599646840393276
1-palmitoyl-2-oleoyl-GPC (16:0/18:1)	0.013533088	0.912125334	1	-0.039904867	0.745088301	0.953426929	-0.03289254016451448	0.4345839537876067	0.813211520930674	0.020545414897605085	0.6712656539860622	1.0
1-palmitoyl-2-oleoyl-GPE (16:0/18:1)	-0.813449541	0.016026601	0.09105661	-0.95262759	0.005627872	0.045817257	-0.08111502793578637	0.4591002128689712	0.8307088496397371	0.05806302127920204	0.6452218483913801	1.0
1-palmitoyl-2-oleoyl-GPI (16:0/18:1)*	-0.001598102	0.995479576	1	-0.203022925	0.473841174	0.724399759	0.05514323219503799	0.5680231098630929	0.9146045613486183	0.2565680545715861	0.027646429299377755	0.9599646840393276
1-palmitoyl-2-palmitoleoyl-GPC (16:0/16:1)*	-0.013243063	0.965908174	1	-0.344724305	0.271411912	0.526814366	-0.16038886887375375	0.13757022399165203	0.5574267855363383	0.17109237331164995	0.16885120920301672	1.0
1-palmitoyl-2-stearoyl-GPC (16:0/18:0)	0.215857289	0.087332072	0.252489181	0.200918718	0.11025155	0.298358461	-0.05416942084699653	0.20307275667835042	0.617802934039175	-0.039230849608974216	0.4203693258986174	1.0
1-palmitoyl-2-stearoyl-GPE (16:0/18:0)*	-0.850744594	0.180810587	0.391071384	-1.405028792	0.031532259	0.130470433	-0.4407293566164744	0.046697704464978014	0.35552518999336596	0.11355484173890973	0.6454325659508235	1.0
1-palmitoyl-GPA (16:0)	1.447369534	0.007648933	0.058850398	1.433487435	0.008175534	0.058745289	0.012842422159640376	0.9407768959408442	1.0	0.02672452090905897	0.8935030289055623	1.0
1-palmitoyl-GPC (16:0)	0.070852465	0.681526491	0.917838146	0.012881046	0.940434867	1	-0.06180744317212393	0.29846785467169146	0.7067074321968455	-0.003836024493846249	0.954973917564006	1.0
1-palmitoyl-GPE (16:0)	-0.239266017	0.392589463	0.643238403	-0.428517482	0.131396292	0.337191166	-0.14468226771831155	0.13544523364857172	0.5574267855363383	0.04456919694342226	0.6845637971215761	1.0
1-palmitoyl-GPG (16:0)*	-0.071221438	0.846746552	1	-0.118284922	0.748372734	0.953426929	-0.031945250213016085	0.7995655540752121	1.0	0.015118233585138696	0.9170757401913082	1.0
1-palmitoyl-GPI (16:0)	0.299188656	0.597855957	0.842903091	0.054646402	0.923050813	1	0.03161082888116418	0.8699909345405115	1.0	0.2761530822889655	0.22206053313511775	1.0
1-palmitoylglycerol (16:0)	0.82073083	0.406842294	0.657162517	0.771391643	0.435279286	0.684695515	0.2688062569405575	0.4258465243398416	0.807835100990198	0.31814544423668534	0.41451875490097645	1.0
1-ribosyl-imidazoleacetate*	0.697534639	0.063377585	0.208003314	0.470025618	0.202927804	0.435608181	-0.16418801010383943	0.19287344339555534	0.617802934039175	0.06332101116669658	0.6590771371321724	1.0
1-stearoyl-2-arachidonoyl-GPC (18:0/20:4)	-0.025346191	0.805890782	0.993492863	-0.019528691	0.849799499	0.994439915	-0.03186295072686403	0.36886453285429266	0.7508793164342286	-0.03768045090901928	0.35759571039120674	1.0
1-stearoyl-2-arachidonoyl-GPE (18:0/20:4)	-0.613248366	0.001992676	0.021672721	-0.534282484	0.005997922	0.047238803	0.0034957387684411145	0.9547933936429833	1.0	-0.0754701431295558	0.29424336522866057	1.0
1-stearoyl-2-arachidonoyl-GPI (18:0/20:4)	0.173428635	0.279797599	0.517808879	0.089831584	0.572499521	0.816222788	-0.08292632621916554	0.13401897898393464	0.5574267855363383	0.0006707246312470244	0.9914436488377858	1.0
1-stearoyl-2-arachidonoyl-GPS (18:0/20:4)	-0.021017619	0.960515787	1	0.021017619	0.960515787	1	-0.24387167896702078	0.10097923319712766	0.4804928512963325	-0.2859069170523858	0.09612244550618455	1.0
1-stearoyl-2-docosahexaenoyl-GPC (18:0/22:6)	0.229688393	0.229962032	0.456131637	0.088664013	0.639184952	0.882647177	-0.24649818076736757	0.000644806215821257	0.02945474793871502	-0.10547380020470434	0.16392283104981084	1.0
1-stearoyl-2-docosahexaenoyl-GPE (18:0/22:6)*	-0.642182983	0.019733136	0.104815075	-0.71787928	0.01000759	0.064205998	-0.1101911229410519	0.2232744141463559	0.6386220726230972	-0.03449482569344975	0.737983796153628	1.0
1-stearoyl-2-linoleoyl-GPC (18:0/18:2)*	0.044666961	0.551035724	0.808846782	0.053488948	0.475892523	0.726563183	0.015115186772522	0.5544374318805815	0.9061787496360585	0.006293199520750456	0.8307356520956196	1.0
1-stearoyl-2-linoleoyl-GPE (18:0/18:2)*	-0.96967542	0.00028151	0.005358068	-1.032903344	0.000136428	0.003116015	0.03400330967051213	0.6712633765139915	0.9763865318667584	0.09723123391661892	0.29742911326039	1.0
1-stearoyl-2-linoleoyl-GPI (18:0/18:2)	0.476414276	0.003318513	0.031581186	0.453104318	0.004910658	0.041850534	-0.009467548003098958	0.8525016475165934	1.0	0.013842409418370283	0.8139168588625111	1.0
1-stearoyl-2-oleoyl-GPC (18:0/18:1)	-0.071645536	0.761735128	0.964954859	-0.181183991	0.445347987	0.694209388	-0.04782800251256697	0.5541551298548324	0.9061787496360585	0.06171045299717498	0.508966924891519	1.0
1-stearoyl-2-oleoyl-GPE (18:0/18:1)	-1.206644647	0.002753333	0.027341798	-1.168204168	0.003583951	0.034107268	0.06851231948195113	0.5877290063740181	0.9270532117115038	0.030071840781106918	0.836346997315488	1.0
1-stearoyl-2-oleoyl-GPI (18:0/18:1)*	0.482082065	0.127523862	0.319379962	0.540284213	0.089383303	0.25391973	0.04905050521818566	0.6429762087482505	0.9636205123234935	-0.009151643080521216	0.9401764797269963	1.0
1-stearoyl-2-oleoyl-GPS (18:0/18:1)	-0.045892997	0.947490221	1	-0.149826087	0.829827631	0.987286959	-0.43463379503900557	0.07621486166842469	0.4211920586808858	-0.3307007047077999	0.23482298372433386	1.0
1-stearoyl-GPC (18:0)	-0.006817573	0.976709975	1	-0.059741717	0.798208706	0.979113149	-0.08297875199153255	0.30276098692062275	0.709715823816546	-0.03005460757970564	0.7442664868974602	1.0
1-stearoyl-GPE (18:0)	-0.31721649	0.26761903	0.508520687	-0.408242324	0.156755101	0.376872264	-0.07969517877712573	0.41204401818598124	0.7962001163593749	0.01133065494805835	0.9190416693960456	1.0
1-stearoyl-GPG (18:0)	-0.495646201	0.223032409	0.450005321	-0.427595717	0.291443378	0.542375974	-0.0016058949962371727	0.9906397249961438	1.0	-0.0696563791227856	0.6600241204389777	1.0
1-stearoyl-GPI (18:0)	0.357109796	0.470018603	0.73128235	0.269688899	0.584548223	0.827657016	0.08550953531507693	0.6113911092201887	0.940770594719602	0.1729304323491743	0.37593045993953544	1.0
1-stearoyl-GPS (18:0)*	0.511166615	0.592433977	0.838363819	0.406761965	0.669815755	0.906921599	-0.35245936670953615	0.28349292607409593	0.696388223423454	-0.24805471649643063	0.5104231586260755	1.0
1,2-dilinoleoyl-GPC (18:2/18:2)	0.005266584	0.975025042	1	0.084711327	0.615418884	0.857083373	0.10420478818944977	0.07814843977746924	0.4229645413548335	0.024760044435368556	0.7091884625907587	1.0
1,2-dilinoleoyl-GPE (18:2/18:2)*	-1.89649221	0.00826269	0.061673151	-2.049851299	0.004711389	0.041071807	0.07338409134047308	0.7488978640330544	1.0	0.22674318018528772	0.3945161308071914	1.0
1,2-dipalmitoyl-GPC (16:0/16:0)	0.308783143	0.001412274	0.017723263	0.261773253	0.005525863	0.045399534	-0.06363599687504262	0.0407770804994985	0.3475181039584126	-0.016626107117712507	0.6306070870680432	1.0
1,2-dipalmitoyl-GPE (16:0/16:0)*	-0.91590943	0.19886509	0.419010945	-1.34210142	0.064220131	0.210745371	-0.29413741655656334	0.22591400033023373	0.6386220726230972	0.13205457374014223	0.6337635316617095	1.0
1,2,3-benzenetriol sulfate (1)	-1.020038784	0.487474905	0.746241744	-0.656230996	0.654232821	0.892633073	0.7626404362587347	0.13477900173201032	0.5574267855363383	0.39883264749563097	0.4909120544962212	1.0
1,2,3-benzenetriol sulfate (2)	-1.919291216	0.095348065	0.270192285	-1.735106395	0.129800672	0.336891744	0.3772839493939708	0.3282994805819168	0.7294124646392004	0.1930991280863099	0.6624993122832263	1.0
1,3-dimethylurate	-0.82757812	0.112358008	0.296230253	-0.930899689	0.075889886	0.234160983	-0.0586987616207868	0.7356481631659958	1.0	0.04462280763614271	0.8239941810658313	1.0
1,3,7-trimethylurate	-1.540068244	0.060255155	0.199453297	-1.469681926	0.072141887	0.227440221	0.2120050632040289	0.43573716824837894	0.813211520930674	0.14161874500600893	0.6508187128968794	1.0
1,5-anhydroglucitol (1,5-AG)	0.194560762	0.20034806	0.419662846	0.063136513	0.673461202	0.909093018	-0.14485628074692847	0.008044199110650175	0.12780897254672205	-0.013432031506328435	0.8198496249357774	1.0
1,7-dimethylurate	-0.712676694	0.184502679	0.396802372	-0.579969317	0.277497602	0.531715204	0.06403253977268114	0.7227271020808187	0.9932761599375937	-0.06867483720062645	0.7416934098121868	1.0
10-heptadecenoate (17:1n7)	0.648021452	0.253586922	0.488237288	0.436173603	0.439140225	0.687926114	-0.38545417419473915	0.05205874639548618	0.3740100487151022	-0.17360632496968426	0.4346889535212426	1.0
10-hydroxywarfarin	5.55E-17	1	1	0	1	1	-5.551115123125783e-17	0.9999999999999929	1.0	0.0	1.0	1.0
10-nonadecenoate (19:1n9)	0.692086263	0.177456512	0.388228615	0.518943536	0.30828065	0.561373438	-0.29003914250184204	0.10061252002790748	0.4804928512963325	-0.11689641560870509	0.5577611800178406	1.0
10-undecenoate (11:1n1)	0.904785681	0.048122765	0.170143025	0.855866539	0.060595002	0.20174779	-0.4269265859306725	0.00805800877702626	0.12780897254672205	-0.37800744321293556	0.0369945336304412	0.9732260395941289
11-ketoetiocholanolone glucuronide	1.327229485	0.015166276	0.089261492	1.445178986	0.008815103	0.06108036	-0.0716303954221359	0.6848206145476194	0.9763865318667584	-0.18957989605217923	0.3553640856162841	1.0
11beta-hydroxyandrosterone glucuronide	-0.037024618	0.846442458	1	0.037863544	0.843010343	0.991470455	-0.03866771578099554	0.5546575709243475	0.9061787496360585	-0.11355587781651366	0.13983099231666277	1.0
11beta-hydroxyetiocholanolone glucuronide*	0.060024827	0.894688602	1	0.08262811	0.855430385	0.995262737	-0.03337723250433322	0.8293068160539709	1.0	-0.055980515097866945	0.7542860339006017	1.0
12,13-DiHOME	0.462459996	0.565613644	0.818489188	0.586702226	0.46692607	0.717671026	-0.08703225612115265	0.7508941506616794	1.0	-0.2112744855220216	0.5059014434378539	1.0
13-HODE + 9-HODE	0.698964472	0.243233936	0.471601282	0.632855114	0.289597492	0.542375974	-0.1956249997151217	0.33661198538552295	0.7402575110103493	-0.12951564078806355	0.5794546947049748	1.0
16a-hydroxy DHEA 3-sulfate	1.491024739	0.000917184	0.013258528	1.145290725	0.008058209	0.058614488	-0.15439766200937377	0.26815181540819494	0.6805097182136859	0.19133635249858627	0.2354876313939649	1.0
17alpha-hydroxypregnanolone glucuronide	-0.043946822	0.902497129	1	-0.344076928	0.341574351	0.590154691	-0.28124312169957616	0.02830289048678372	0.27979749151766353	0.018886983974970895	0.8937339246934985	1.0
17alpha-hydroxypregnenolone 3-sulfate	0.078324112	0.848902619	1	-0.150325874	0.714871762	0.939451728	-0.22269982412159228	0.12080242990753849	0.5205900941675811	0.005950161895629913	0.9706967055401209	1.0
1H-indole-7-acetic acid	-0.269089457	0.653338734	0.894619706	0.24831606	0.678453539	0.911604726	0.263965639141731	0.202887041017877	0.617802934039175	-0.2534398782057466	0.28742773878478445	1.0
2-acetamidophenol sulfate	0.567285859	0.48106966	0.742407502	0.635826629	0.430248794	0.679952043	0.15195780251600877	0.5796170257431555	0.9221867149360258	0.08341703184828131	0.7918244535347253	1.0
2-aminoadipate	-0.407472046	0.363708497	0.615340894	-0.592640754	0.190241578	0.416199007	0.024271651374963676	0.8730959764746336	1.0	0.20944035909853947	0.23871623825915173	1.0
2-aminobutyrate	-0.191665358	0.39545614	0.646081419	-0.242731308	0.283815267	0.538874001	-0.15977471740218852	0.044435006938373316	0.35552518999336596	-0.10870876712499064	0.22471195185190299	1.0
2-aminoheptanoate	0.23982581	0.383857778	0.638175025	0.598515592	0.035900201	0.142804002	0.28715535139543635	0.0044596316180636406	0.08253057712575732	-0.07153443080535266	0.508581535109979	1.0
2-aminooctanoate	0.966657573	0.008235886	0.061673151	1.11217029	0.002859173	0.029419929	0.171418262047615	0.14981381136416905	0.5753449622162199	0.025905545279456085	0.8475858184688523	1.0
2-aminophenol sulfate	0.317555547	0.566205305	0.818489188	0.318102979	0.565540345	0.81443515	0.1279473463508068	0.4988350921182759	0.8644456376313674	0.12739991441739862	0.5593174571139377	1.0
2-arachidonoylglycerol (20:4)	-0.036200379	0.979165716	1	-0.093954951	0.945963657	1	-0.522479472477452	0.27492993242434954	0.6914755707044906	-0.46472490058217775	0.39819571302652335	1.0
2-butenoylglycine	2.252770961	0.000167117	0.003408002	2.055814976	0.000460346	0.008214304	-0.03836263426393849	0.8289401683079219	1.0	0.15859335085705606	0.441577317267681	1.0
2-ethylphenylsulfate	-0.198891145	0.859705017	1	0.105563721	0.925242689	1	0.1262753437335673	0.7425121527197585	1.0	-0.17817952274259286	0.6882303253791626	1.0
2-hydroxy-3-methylvalerate	-0.301308578	0.300080791	0.54256185	-0.303455046	0.296720458	0.54869821	0.019537386627528394	0.8424117887164886	1.0	0.021683854932775415	0.8484508833755289	1.0
2-hydroxy-4-(methylthio)butanoic acid	0.280106317	0.342013613	0.587337664	0.283261655	0.33669638	0.586870415	0.04508665531924258	0.6519247908981334	0.9676041324062874	0.04193131716120024	0.7161848569777556	1.0
2-hydroxyacetaminophen sulfate*	0.130292581	0.84119532	1	-0.130292581	0.84119532	0.991002188	-0.3987327439433379	0.08092547821885483	0.42704074799190317	-0.13814758287907392	0.5907548429036593	1.0
2-hydroxyarachidate*	-0.241020303	0.629791875	0.876032059	-0.136237136	0.784951475	0.972171014	0.02690705226757667	0.8744839617814217	1.0	-0.07787611482956841	0.6925130996963191	1.0
2-hydroxybehenate	0.574200394	0.015334711	0.089261492	0.597352053	0.01202357	0.070414958	-0.010897972619095975	0.8865490993818552	1.0	-0.03404963184118095	0.6998129752586029	1.0
2-hydroxybutyrate/2-hydroxyisobutyrate	-0.316286239	0.30909914	0.551548778	-0.45256841	0.149615537	0.367442888	-0.128040530401738	0.22951663395468064	0.6387062739120399	0.008241640504127512	0.9458580213639298	1.0
2-hydroxycarbamazepine	0	1	1	0	1	1	0.0	1.0	1.0	0.0	1.0	1.0
2-hydroxydecanoate	1.73783769	0.000630668	0.009954142	1.977906749	0.000153224	0.003431024	0.1589630074341355	0.30884072623999737	0.71113666844811	-0.08110605182865749	0.6503742361508147	1.0
2-hydroxyfluorene sulfate	1.134143038	0.083009759	0.24244794	0.676772365	0.2921281	0.542455757	-0.08899641659381125	0.6821526348436041	0.9763865318667584	0.36837425637876786	0.14946733083690913	1.0
2-hydroxyglutarate	0.2327794	0.277692468	0.515647644	0.202964374	0.342620456	0.590154691	-0.0450246843462887	0.5353759358032921	0.8899816127971112	-0.015209658078214047	0.8556335617007703	1.0
2-hydroxyhippurate (salicylurate)	-2.801058078	0.033651774	0.138238583	-2.297280623	0.077401264	0.235902291	0.5373858823325952	0.2190026365545315	0.637054095715579	0.03360842692722832	0.9461521446494732	1.0
2-hydroxyibuprofen	0	1	1	0	1	1	0.0	1.0	1.0	0.0	1.0	1.0
2-hydroxylaurate	0.599012118	0.129872632	0.323830885	0.728146959	0.068320377	0.217331115	0.098346903454626	0.45879314531890436	0.8307088496397371	-0.030787937864045878	0.8400538553851062	1.0
2-hydroxynervonate*	1.048458193	0.000524651	0.00868335	1.308809777	3.88E-05	0.001107675	0.11456256842835066	0.2179623982078976	0.6366062883719157	-0.14578901565468083	0.17585595332929752	1.0
2-hydroxyoctanoate	0.161379368	0.62851328	0.876032059	0.331385519	0.323877344	0.577017047	0.09979066652329571	0.3831458372606308	0.7662916745212616	-0.07021548402147074	0.5934470498516735	1.0
2-hydroxypalmitate	0.521353729	0.026630802	0.123482837	0.586200239	0.013724717	0.077209985	-0.03819326814775037	0.6186651583562586	0.9430719774328081	-0.1030397779851557	0.2497217853412415	1.0
2-hydroxyphenylacetate	-0.445893469	0.180798511	0.391071384	-0.281033376	0.394135495	0.643923798	0.004331130271560069	0.9690961032892795	1.0	-0.16052896240492803	0.220255169110548	1.0
2-hydroxysebacate	2.074045582	0.001953909	0.021663732	1.71724394	0.008453845	0.060308845	-0.042819856544845214	0.8370256871381957	1.0	0.3139817854245036	0.19834962341166162	1.0
2-hydroxystearate	0.183809225	0.42247643	0.67857677	0.158061243	0.489651189	0.737706672	-0.03764363880980848	0.628978482780953	0.9539089340449514	-0.011895656336981045	0.8945890087541375	1.0
2-isopropylmalate	0.438283147	0.681681174	0.917838146	0.518145228	0.627958533	0.871359228	0.23439867199838288	0.5213983068406869	0.8834374872582558	0.15453659050042995	0.7135738958776199	1.0
2-keto-3-deoxy-gluconate	0.410559043	0.142329153	0.342189248	0.175138761	0.524486595	0.777874923	-0.10864026539434402	0.25153692965817553	0.6603567210796241	0.12678001699835817	0.24665818719800262	1.0
2-ketocaprylate	0.60793107	0.193606292	0.410963541	0.819734072	0.083460591	0.244820817	0.13393039047767408	0.39704529189035065	0.7817684885151387	-0.07787261141021459	0.6681925294925264	1.0
2-linoleoylglycerol (18:2)	0.113453701	0.903485523	1	1.065959122	0.260268021	0.508078769	0.3458243215786656	0.28406213202474306	0.696388223423454	-0.6066811001033454	0.10843164531145029	1.0
2-methoxyacetaminophen glucuronide*	0.127503697	0.86765331	1	-0.127503697	0.86765331	1	-0.44994990520731726	0.09345895517643003	0.4605998056177642	-0.19494251069962898	0.519541177662888	1.0
2-methoxyacetaminophen sulfate*	0.172444747	0.80274362	0.993492863	-0.172444747	0.80274362	0.981513078	-0.4420401215817886	0.06900090045982911	0.4120266007804317	-0.09715062671552399	0.7212107927289781	1.0
2-methoxyhydroquinone sulfate (1)	0.864744445	0.215806897	0.442462256	1.422870353	0.046655577	0.17022578	0.003141954134417535	0.9893326415110177	1.0	-0.5549839540263481	0.04881048823559812	1.0
2-methoxyhydroquinone sulfate (2)	1.757448198	0.028465348	0.125997781	2.64050632	0.001737586	0.019999836	0.20166036621154776	0.4430227650846176	0.8186601904961703	-0.6813977559737421	0.030914672896618447	0.9599646840393276
2-methoxyresorcinol sulfate	-0.714299966	0.53970592	0.797340441	-0.871887531	0.454910511	0.705852994	0.008212460554778644	0.9834603816773637	1.0	0.16580002532801918	0.7173455761210428	1.0
2-methylbutyrylcarnitine (C5)	-0.095608941	0.737405253	0.955920385	0.045931449	0.871928258	1	0.2013756214555697	0.046209001137736745	0.35552518999336596	0.05983523112023041	0.5950443234125633	1.0
2-methylcitrate/homocitrate	1.822883433	0.337128279	0.584219264	1.377519424	0.466576923	0.717671026	-0.06609788793823296	0.918076543772111	1.0	0.37926612044785535	0.6101175430838659	1.0
2-methylserine	1.368046937	0.016133983	0.091212915	1.43766818	0.011904831	0.070414958	-0.1357272959661473	0.4618543459586312	0.8307088496397371	-0.2053485386996813	0.336765742394322	1.0
2-naphthol sulfate	0.091368707	0.902180065	1	-0.020818919	0.977654877	1	0.07111275252158777	0.7794092348344682	1.0	0.18330037851659498	0.5330280509356734	1.0
2-O-methylascorbic acid	-0.080766392	0.712581691	0.942952829	-0.225100049	0.308706234	0.561373438	-0.20771106061467495	0.009257570937689611	0.13910718435317812	-0.06337740398361252	0.46497793235812623	1.0
2-oleoylglycerol (18:1)	-0.980660041	0.347904028	0.592994626	-0.248630594	0.810439646	0.985038047	-0.11420236384529348	0.746971385038479	1.0	-0.8462318110531597	0.04608622960504682	1.0
2-oxindole-3-acetate	-0.112050151	0.921630662	1	-0.709405155	0.534840224	0.790152051	0.017961262591333238	0.9631467889275998	1.0	0.6153162670301847	0.17789397700641546	1.0
2-oxoarginine*	1.045326883	0.113096664	0.296230253	0.675229847	0.299425893	0.551523178	-0.19317231412449065	0.38301859833863505	0.7662916745212616	0.17692472093879294	0.4878188298275046	1.0
2-palmitoleoyl-GPC (16:1)*	1.297328449	0.084360458	0.245139041	0.650300987	0.376897702	0.626867854	-0.16736611025355874	0.5038802403680224	0.8692314720548059	0.4796613519078701	0.10428891608592453	1.0
2-palmitoyl-GPC (16:0)*	0.372298647	0.327704521	0.574867225	0.432222801	0.257318145	0.506726216	0.0031020348568226996	0.9807639160628676	1.0	-0.05682211988163548	0.7024897658051185	1.0
2-piperidinone	0.667827309	0.300736997	0.54256185	0.609663212	0.34399018	0.590732009	-0.29473163998800195	0.183800629870539	0.617802934039175	-0.2365675429783748	0.35138759959204824	1.0
2-propyl-2-pentenoate (2-ene-valproate)	0	1	1	0	1	1	0.0	1.0	1.0	0.0	1.0	1.0
2-propyl-4-pentenoate (4-ene-valproate)	0	1	1	0	1	1	0.0	1.0	1.0	0.0	1.0	1.0
2-pyrrolidinone	0.555772069	0.019100007	0.102406386	0.623340137	0.009423286	0.061953026	0.0070228853894496734	0.9271060741056232	1.0	-0.06054518239965674	0.4964404340039916	1.0
2-stearoyl-GPE (18:0)*	-0.126241632	0.865743247	1	-0.127011284	0.864933015	0.999750509	-0.08984014885163266	0.7247044828482894	0.9940505194358982	-0.08907049753761848	0.7622890880897256	1.0
2,2'-Methylenebis(6-tert-butyl-p-cresol)	0.50736946	0.64768047	0.887936491	0.375924846	0.734686643	0.948424485	0.4162788406269504	0.276465183171004	0.6914755707044906	0.5477234549333754	0.21645233572078487	1.0
2,3-dihydroxy-2-methylbutyrate	0.775196447	0.041944325	0.158508054	0.934222455	0.015892568	0.084809875	0.03218324812161444	0.7969458976398831	1.0	-0.1268427593148096	0.3829718609836089	1.0
2,3-dihydroxy-5-methylthio-4-pentenoate (DMTPA)*	0.708971009	0.000115384	0.002534013	0.564219104	0.00130677	0.016936016	-0.15174100723228123	0.008740706924845562	0.1348903690293734	-0.00698910250024759	0.9109842130822143	1.0
2,3-dihydroxyisovalerate	0.848750357	0.449879984	0.709037348	0.391164927	0.726538892	0.946074588	-0.4080398047968301	0.2897408975672734	0.701732743630849	0.04954562459696421	0.9104184743416175	1.0
2,3-dihydroxypyridine	1.280632543	0.160365261	0.365407591	0.415692358	0.643069892	0.884802189	-0.5263760467767152	0.0935719394950274	0.4605998056177642	0.3385641379307275	0.34143407911030543	1.0
2,3-diphosphoglycerate	-0.459831984	0.339065986	0.585799329	-0.545914725	0.258046147	0.506726216	-0.04321015244043447	0.7907621387188998	1.0	0.04287258777909431	0.8196309661183996	1.0
2,4-di-tert-butylphenol	-0.520333861	0.230413965	0.456131637	-0.419146177	0.331711837	0.582792182	0.07338712852494614	0.6162244926532545	0.9414829975570586	-0.02780055597225517	0.869115979094496	1.0
2,4-dichlorophenol sulfate	1.11E-15	1	1	4.44E-16	1	1	-6.661338147750939e-16	0.9999999999999153	1.0	0.0	1.0	1.0
2,6-dihydroxybenzoic acid	0.44524383	0.13254218	0.329050369	0.532006136	0.074831867	0.231605608	0.05125687844414528	0.605084784790934	0.9394457770180062	-0.035505427072414275	0.7560207506352035	1.0
2,8-quinolinediol sulfate	-0.045042061	0.95468586	1	-0.467473235	0.556647113	0.807723305	-0.5397439823440644	0.05421357133761921	0.3793929149889238	-0.11731280837091135	0.7076512770680377	1.0
2'-deoxyuridine	0.046227093	0.877860145	1	-0.006268584	0.98336965	1	0.022738334535509053	0.8247684037183828	1.0	0.07523401102777699	0.5271700663467276	1.0
2'-O-methylcytidine	0.504026124	0.015369198	0.089261492	0.549945371	0.008825096	0.06108036	-0.09970715510920863	0.14514417836813162	0.5660898346685787	-0.14562640197689242	0.06851551770979684	1.0
2'-O-methyluridine	0.428213812	0.067068597	0.216362537	0.447365401	0.056417151	0.194061405	-0.1599956327944616	0.04631077291943719	0.35552518999336596	-0.17914722106452718	0.05282915380157861	1.0
21-hydroxypregnenolone disulfate	0.229476035	0.256222434	0.491774824	0.114048939	0.569017848	0.815982192	-0.0890599078587957	0.19829523059468612	0.617802934039175	0.02636718841916763	0.7378247901554043	1.0
21-hydroxypregnenolone monosulfate (1)	-0.369102898	0.179279751	0.390350269	-0.624262073	0.027457861	0.116568315	-0.10412154796132689	0.2644741706780844	0.6743413916219627	0.15103762777513097	0.16376778156208183	1.0
2R,3R-dihydroxybutyrate	0.236096426	0.425156015	0.680544968	-0.213970821	0.469344247	0.719204082	-0.4187982730703144	0.0002587160912122594	0.014069227436400012	0.03126897382097353	0.7875971865138577	1.0
2S,3R-dihydroxybutyrate	0.172480169	0.578835045	0.827815447	-0.118386157	0.702766885	0.928888638	-0.40818408040500215	0.0005905615068991937	0.02932266264690779	-0.11731775448810183	0.3408475123181399	1.0
3-(3-amino-3-carboxypropyl)uridine*	0.543606509	0.001711001	0.019262724	0.435190706	0.009583865	0.061953026	-0.1351914709381421	0.017222530642598464	0.20873400958532567	-0.026775668562604077	0.666579953198603	1.0
3-(3-hydroxyphenyl)propionate	0.855305418	0.489415706	0.748209821	0.920496347	0.457243429	0.70755013	0.43800093044326327	0.3024061598953793	0.709715823816546	0.37281000191268143	0.4450529662048869	1.0
3-(3-hydroxyphenyl)propionate sulfate	1.563522621	0.112870809	0.296230253	1.430885393	0.145274639	0.359877739	0.4534737479086527	0.17511367289333046	0.6119988753311455	0.5861109756737792	0.1307205113505132	1.0
3-(4-hydroxyphenyl)lactate	0.284313123	0.17261297	0.379815051	0.227360604	0.272406723	0.527268607	-0.10753719536397754	0.1322145504936894	0.5551066789110047	-0.05058467623526852	0.53236568604435	1.0
3-(4-hydroxyphenyl)propionate	0.459076705	0.406588427	0.657162517	0.345234225	0.531393494	0.786076904	-0.0514807415894476	0.7838865627228048	1.0	0.06236173843665038	0.7735805071807245	1.0
3-(cystein-S-yl)acetaminophen*	0.10825011	0.741947417	0.957966576	-0.10825011	0.741947417	0.953097806	-0.21650022027940397	0.06180465847962539	0.39211622213184555	0.0	1.0	1.0
3-(methylthio)acetaminophen sulfate*	0.021175831	0.974063496	1	-0.021175831	0.974063496	1	-0.2975492516783138	0.1880228931247325	0.617802934039175	-0.2551975904588182	0.32463199121995023	1.0
3-(N-acetyl-L-cystein-S-yl) acetaminophen	0.1575633	0.809111962	0.994624177	-0.1575633	0.809111962	0.985038047	-0.4155577960627461	0.07032727840932301	0.41224857923315716	-0.10043119624595498	0.6962937603345646	1.0
3-acetylphenol sulfate	-0.350817826	0.625679155	0.873503172	-0.632158957	0.381780811	0.630960472	-0.12166158590950504	0.6201813091523983	0.9430719774328081	0.15967954497514286	0.5734801289774669	1.0
3-amino-2-piperidone	0.002209793	0.996138755	1	-0.767915141	0.101222727	0.279218246	-0.7891353131732713	2.3304127322176012e-05	0.0024566750543965664	-0.019010379231197402	0.9158848933557118	1.0
3-aminoisobutyrate	0.873049247	0.00016045	0.003345809	0.840748512	0.0002471	0.005130685	-0.09417234285367815	0.1769424550347643	0.6140121158773719	-0.06187160776128228	0.4369939286880943	1.0
3-bromo-5-chloro-2,6-dihydroxybenzoic acid*	1.279615895	2.08E-06	0.000113382	1.348151546	9.01E-07	5.71E-05	-0.0007601635604661539	0.9917152823171592	1.0	-0.06929581436177479	0.41531546450111834	1.0
3-carboxy-4-methyl-5-pentyl-2-furanpropionate (3-CMPFP)**	0.025320307	0.954761375	1	0.017261941	0.969149528	1	-0.019608094192740178	0.8976037131526075	1.0	-0.011549728721615082	0.9476535412871128	1.0
3-carboxy-4-methyl-5-propyl-2-furanpropanoate (CMPF)	0.044966156	0.954745896	1	-0.042311108	0.957415178	1	-0.20772471836326345	0.4449844484180938	0.8193163126298387	-0.12044745358028286	0.7001314749795378	1.0
3-decenoylcarnitine	1.314044872	0.161265697	0.365407591	1.669212488	0.078400095	0.236922073	-0.1583280111328349	0.615208595996404	0.9414829975570586	-0.5134956270189561	0.16473388188562707	1.0
3-ethylcatechol sulfate (1)	2.135192436	0.018449493	0.100330098	1.817661272	0.041947379	0.158417913	0.11115689641156967	0.7048934149178621	0.987036135837067	0.4286880598068272	0.2120581380240805	1.0
3-formylindole	0.063452726	0.739508133	0.956419352	-0.15976496	0.405090637	0.654333108	-0.2991988442481977	8.170645267784509e-05	0.007177597612161467	-0.0759811583694793	0.3165155425589058	1.0
3-hydroxy-2-ethylpropionate	0.447884707	0.134120737	0.331527882	0.393540454	0.185979059	0.413115777	0.016928759312694552	0.8654478682440836	1.0	0.07127301231822918	0.5380574882605158	1.0
3-hydroxy-2-methylpyridine sulfate	-0.034492158	0.975657818	1	-0.308870043	0.784816709	0.972171014	0.1734618851393297	0.653637316286503	0.9676041324062874	0.4478397695623917	0.31937730452331187	1.0
3-hydroxy-3-methylglutarate	0.965271375	0.008820758	0.063755101	0.955003008	0.009476845	0.061953026	0.1570997595120862	0.1892014921854318	0.617802934039175	0.16736812631831066	0.2246456473925324	1.0
3-hydroxybutyrate (BHBA)	1.672875942	0.024066862	0.115967748	1.681367263	0.02342292	0.106386848	-0.04163673014384828	0.8628481589491321	1.0	-0.050128050971699506	0.8570650276475069	1.0
3-hydroxybutyroylglycine**	1.67447022	1.24E-05	0.0005061	1.636220556	1.72E-05	0.000560635	-0.05531625149066022	0.6090625600724763	0.940770594719602	-0.01706658732018651	0.8910611506522826	1.0
3-hydroxycarbamazepine	0	1	1	0	1	1	0.0	1.0	1.0	0.0	1.0	1.0
3-hydroxycotinine glucuronide	0.040975829	0.779559298	0.976158682	-0.040975829	0.779559298	0.968723306	-0.08195165821511763	0.10928738250872826	0.4888352262979604	0.0	1.0	1.0
3-hydroxydecanoate	0.750001024	0.109994461	0.293489895	0.546490103	0.238915365	0.481023081	-0.2996440878541263	0.06363382476489424	0.39744837205120176	-0.09613316772426833	0.5952698253853252	1.0
3-hydroxydecanoylcarnitine	1.024146548	0.039695223	0.153667607	1.068090452	0.032513218	0.131882765	-0.2157438740973021	0.19324296215902886	0.617802934039175	-0.25968777747834354	0.1756109984205768	1.0
3-hydroxydodecanedioate*	1.241312706	0.057151435	0.190839002	0.553227677	0.383519407	0.631552885	-0.46842875395638583	0.03681114814877314	0.32842446238983536	0.21965627576601338	0.3800641057731714	1.0
3-hydroxyhexanoate	0.684694144	0.160268509	0.365407591	0.397831137	0.408794073	0.658452513	-0.35761033086149063	0.035856875004969174	0.32629945235360563	-0.0707473239007934	0.7079356428167002	1.0
3-hydroxyhexanoylcarnitine (1)	0.690969924	0.014583012	0.08673854	0.781732002	0.006451268	0.048790382	0.02595000012877946	0.7760125351641824	1.0	-0.06481207809087292	0.5394301721545776	1.0
3-hydroxyhippurate	0.64502264	0.479783315	0.741424284	0.732361422	0.422990672	0.67328235	0.4033423387872265	0.20035661742967237	0.617802934039175	0.3160035565996885	0.380959141815579	1.0
3-hydroxyhippurate sulfate	-0.51862102	0.590513673	0.836683145	-0.383823131	0.690093316	0.918164466	0.6242808675148306	0.06549623899139631	0.4065038311313836	0.48948297874884983	0.20327441340860528	1.0
3-hydroxyisobutyrate	0.160541291	0.786955608	0.980237474	0.809393402	0.180142634	0.406318099	-0.04275161190043708	0.8329552427972038	1.0	-0.6916037221357131	0.00601699941999245	0.9599646840393276
3-hydroxylaurate	0.673590096	0.274042128	0.514569597	0.417420962	0.494877066	0.742640748	-0.39271370524755667	0.06726046509778578	0.4086791701308103	-0.13654457081528645	0.5705182451534081	1.0
3-hydroxymyristate	0.536000944	0.324680706	0.57219964	0.321112557	0.552830665	0.804245375	-0.36229664845602094	0.05727099687112574	0.3873235863345486	-0.14740826203704646	0.4898974790018682	1.0
3-hydroxyoctanoate	1.033718282	0.044446925	0.161218888	0.992187656	0.05302935	0.184632674	-0.23671090892680674	0.16861838587160952	0.6017203412334468	-0.19518028344932037	0.3213528311266999	1.0
3-hydroxyoctanoylcarnitine (1)	0.916662071	0.022263632	0.113398252	0.885369819	0.026777444	0.1149633	-0.18847491953527684	0.15544511929218519	0.5801252491231225	-0.1571826668396341	0.3005083147792694	1.0
3-hydroxyoctanoylcarnitine (2)	0.894584315	0.017393108	0.096754204	0.933371417	0.013492526	0.076279528	-0.12102801628619464	0.32389162165020013	0.7266880784371877	-0.15981511865942316	0.26060213036191654	1.0
3-hydroxyoleate*	1.175847469	0.153670355	0.359765588	0.729348114	0.370536306	0.620458154	-0.5735213410960766	0.045472242994608475	0.35552518999336596	-0.12702198571478235	0.6905392956232501	1.0
3-hydroxyoleoylcarnitine	0.829428806	0.20771842	0.428959196	0.944448759	0.153193806	0.371438061	-0.2196553666733584	0.3254486620890432	0.728749749226838	-0.33467531943406653	0.19743386915447161	1.0
3-hydroxyphenylacetoylglutamine	2.907534088	6.34E-05	0.001762453	2.426040085	0.000510231	0.008568887	-0.34693196085431266	0.10948854375291747	0.4888352262979604	0.13456204251142023	0.5827409582181706	1.0
3-hydroxypyridine sulfate	0.98633419	0.27558272	0.514569597	0.850981681	0.345491436	0.591531064	0.015262116118761715	0.9601307258522978	1.0	0.1506146249871445	0.6697421484355439	1.0
3-hydroxysebacate	2.312600665	0.012219151	0.078837685	1.865612509	0.039201797	0.151136924	-0.21611769122307808	0.4681718652805119	0.8365849721183014	0.2308704654233682	0.5018177428065057	1.0
3-hydroxystachydrine*	3.040960481	0.200093228	0.419662846	1.166253291	0.618494432	0.860317468	-1.0005309526878698	0.21630370878249527	0.6359743284224524	0.8741762380788236	0.34654084498770055	1.0
3-hydroxystearate	-0.072740254	0.944372728	1	0.484556174	0.642737756	0.884802189	0.20344879672664884	0.568668205385614	0.9146045613486183	-0.35384763146424447	0.39241255481374804	1.0
3-hydroxyvalproate	0	1	1	0	1	1	0.0	1.0	1.0	0.0	1.0	1.0
3-indoleglyoxylic acid	-0.010837959	0.979416643	1	0.011728498	0.977725787	1	-0.17083670745312401	0.23965103289361064	0.64888991974403	-0.19340316466913482	0.248739528135457	1.0
3-indoxyl sulfate	-0.41723514	0.405218418	0.656935228	-0.381972595	0.445582733	0.694209388	-0.0714207209520273	0.674865909361613	0.9763865318667584	-0.10668326577175208	0.5877955745466453	1.0
3-methoxycatechol sulfate (1)	0.001130258	0.998932659	1	0.345151921	0.683378183	0.914527935	0.4464037400456286	0.12995503874932185	0.5496616824137983	0.1023820776125367	0.7587142068779763	1.0
3-methoxycatechol sulfate (2)	0.146547398	0.863358575	1	-0.036944389	0.9653845	1	-0.3281804809108622	0.2643786843697122	0.6743413916219627	-0.14468869408097118	0.6668459226212833	1.0
3-methoxytyramine sulfate	0.059129094	0.944548299	1	-0.494741701	0.561821754	0.811125718	-0.10681804626310587	0.7131195157691956	0.991939691849478	0.44705274896572633	0.18934071452061998	1.0
3-methoxytyrosine	-0.186840962	0.83507628	1	-0.95152652	0.293889822	0.544841196	-0.12565306199053472	0.6820121984510985	0.9763865318667584	0.6390324953419235	0.07929611984908404	1.0
3-methyl catechol sulfate (1)	0.094267775	0.88978442	1	-0.268817818	0.693094674	0.919296304	-0.03147279688024595	0.8921782361776345	1.0	0.33161279588016035	0.22260633004571345	1.0
3-methyl-2-oxobutyrate	-0.087230952	0.498964325	0.759756346	-0.162189098	0.21347463	0.444058337	-0.05342981812751947	0.22940691315678713	0.6387062739120399	0.02152832815807299	0.6712081412054622	1.0
3-methyl-2-oxovalerate	-0.19361486	0.351294823	0.596992095	-0.220203374	0.290259796	0.542375974	-0.00745626358640028	0.9155613369948132	1.0	0.01913225058173397	0.8138138290541921	1.0
3-methyladipate	1.291120515	0.155087569	0.36007185	0.954065364	0.289270479	0.542375974	0.032617452006070136	0.9145709524344879	1.0	0.36967260322465956	0.2973273374755141	1.0
3-methylcrotonylglycine	2.047274835	0.152969362	0.359446526	2.007112758	0.160880222	0.381172642	0.39695922177216825	0.4107729157170067	0.7950892707607146	0.4371212996085567	0.43253615371286713	1.0
3-methylcytidine	0.461500116	0.107272609	0.287576739	0.254399314	0.366462293	0.616811496	-0.08496519136480696	0.37670920862134494	0.7600740569709822	0.12213561076996876	0.2730595958067382	1.0
3-methylglutaconate	0.530816939	0.072043985	0.224753058	0.363806841	0.210257993	0.441045257	-0.0701877150064959	0.47439553256356215	0.841241767372031	0.09682238270247395	0.39374809727253357	1.0
3-methylglutarylcarnitine (2)	1.156656456	1.11E-05	0.00048646	1.30295482	1.83E-06	0.000110169	0.14007722698469038	0.0666170376028354	0.4086791701308103	-0.006221137258198176	0.9419152056302307	1.0
3-methylhistidine	-1.240863889	0.303443341	0.546580908	-1.389870844	0.250245528	0.495332702	-0.22492171761887592	0.582010729906755	0.9221867149360258	-0.07591476221182947	0.8718414000517287	1.0
3-methylxanthine	0.456377381	0.534390933	0.793322012	0.078903091	0.914151917	1	-0.25991453562871447	0.3029973171302983	0.709715823816546	0.11755975411543262	0.6840603742569268	1.0
3-phenylpropionate (hydrocinnamate)	0.427084021	0.483457299	0.74408118	0.422625108	0.487993616	0.736180594	0.06297930890968267	0.7612062916747204	1.0	0.06743822197077542	0.7780581779468662	1.0
3-phosphoglycerate	-0.07763218	0.86566799	1	-0.300529484	0.514146352	0.766521062	-0.5209532557967074	0.0023714067160169714	0.05709724706050299	-0.2980559514857588	0.10784164718554674	1.0
3-sulfo-L-alanine	-0.658810379	0.437132827	0.692379596	-0.274177584	0.745240329	0.953426929	0.3245273268074613	0.2650285405551958	0.6743413916219627	-0.06010546860517496	0.8564847093683435	1.0
3-ureidopropionate	1.130504573	0.000388427	0.006824368	1.203195175	0.000194585	0.004192761	-0.03742979259085777	0.6971640165995989	0.9841301692913992	-0.11012039425497944	0.32520256697282013	1.0
3,4-dihydroxybutyrate	0.200861994	0.463967342	0.723839761	0.260475571	0.34393284	0.590732009	0.04678570249690195	0.6162958319122793	0.9414829975570586	-0.012827874566801678	0.9050722677091301	1.0
3,5-dichloro-2,6-dihydroxybenzoic acid	0.599608996	0.004659035	0.040004651	0.688954813	0.001458764	0.017722433	-0.012099344710083282	0.8565189705130557	1.0	-0.1014451621561111	0.1961973070311435	1.0
3,7-dimethylurate	-0.586244329	0.333523837	0.579732454	-1.067877221	0.084141813	0.245127424	-0.3054703214481509	0.1444472495377384	0.5660898346685787	0.17616257065343568	0.45928556389561703	1.0
3b-hydroxy-5-cholenoic acid	0.941857714	0.009523141	0.067549238	1.071907836	0.003716377	0.034504903	0.03512766951702151	0.7625494755396978	1.0	-0.09492245317810966	0.4812271778902574	1.0
3beta-hydroxy-5-cholestenoate	0.790771698	0.028324646	0.125997781	0.881636922	0.015532772	0.084179966	-0.08009036993815588	0.49741015510117315	0.8644456376313674	-0.17095559383277112	0.21443012244173232	1.0
3beta,7alpha-dihydroxy-5-cholestenoate	1.297114576	0.023622064	0.114793177	1.453425904	0.012173441	0.070928929	-0.17441809802215663	0.3528166129941297	0.7457050213201191	-0.3307294253779717	0.13222806991316674	1.0
4-acetamidobutanoate	1.227280092	1.12E-06	7.51E-05	1.099782606	6.16E-06	0.00027038	-0.10309403547161011	0.13508742937967186	0.5574267855363383	0.02440345023880819	0.7545362121564045	1.0
4-acetamidophenol	0.193100078	0.830808028	1	-0.193100078	0.830808028	0.987286959	-0.5621325794431975	0.07687321918474399	0.4211920586808858	-0.1759324244160716	0.622017763113156	1.0
4-acetamidophenylglucuronide	0.116246126	0.895478471	1	-0.116246126	0.895478471	1	-0.49990079716837865	0.10639582018933438	0.4888352262979604	-0.2674085442830876	0.44566269900805	1.0
4-acetaminophen sulfate	0.125999015	0.846669874	1	-0.125999015	0.846669874	0.992707388	-0.39924757330977156	0.08114522094066812	0.42704074799190317	-0.14724954355666275	0.5674649569186346	1.0
4-acetylcatechol sulfate (1)	0.956804495	0.221617659	0.447942242	1.242021661	0.116011436	0.310269461	0.1806489212845446	0.4947614449967208	0.8639412388169039	-0.10456824460789149	0.7312973844254812	1.0
4-acetylphenol sulfate	-0.385775745	0.427844869	0.682276577	-0.338917841	0.485475546	0.735111389	0.19500378744436764	0.24360250533961664	0.6532489676883204	0.1481458835962911	0.4396546298715456	1.0
4-allylcatechol sulfate	1.789596524	0.097032044	0.271727394	1.509771509	0.158447464	0.3787655	-0.33326663140038826	0.3564882629162792	0.7457050213201191	-0.05344161638445369	0.89729959352444	1.0
4-allylphenol sulfate	-0.304115914	0.734243107	0.955575657	-0.494968942	0.581260586	0.826370801	-0.16877963325204082	0.5816324742309111	0.9221867149360258	0.022073394573675298	0.950096863299055	1.0
4-cholesten-3-one	0.317944211	0.162122876	0.365899805	0.302155831	0.18322572	0.410281907	0.01729757969130377	0.8204890933326346	1.0	0.03308595964110765	0.7072409785869477	1.0
4-ethyl-2-methoxyphenol sulfate	-0.063967214	0.941862463	1	0.063967214	0.941862463	1	0.15888262022354294	0.5965883628330904	0.9394457770180062	0.030948192393135177	0.9286675660268822	1.0
4-ethylcatechol sulfate	-0.924499697	0.451995787	0.709037348	-1.603750276	0.196706708	0.426260076	-0.28362012774726153	0.49861672617136255	0.8644456376313674	0.3956304507330368	0.4145988556257696	1.0
4-ethylphenylsulfate	-1.707562805	0.018048705	0.098620196	-1.960659129	0.007503366	0.055641842	-0.226034879657462	0.3372853054074896	0.7402575110103493	0.027061444343295715	0.9200620621014757	1.0
4-guanidinobutanoate	-0.102375149	0.815671107	1	-0.112438253	0.797948124	0.979113149	-0.014196298575306354	0.9245152543565711	1.0	-0.004133194279318686	0.9809391039312683	1.0
4-hydroxy duloxetine glucuronide*	-0.00605588	0.85238491	1	0.00605588	0.85238491	0.994439915	0.012111760828480533	0.2807543240366709	0.696388223423454	0.0	1.0	1.0
4-hydroxy-2-oxoglutaric acid	-0.917315877	0.122794697	0.312599987	-0.809072567	0.171384942	0.395397179	0.013802705610840876	0.9445175274528759	1.0	-0.09444060374174468	0.6805383355434457	1.0
4-hydroxychlorothalonil	0.676103466	0.009241615	0.065962028	0.651467014	0.011773777	0.07039609	-0.07847158527643794	0.3485498102868251	0.7457050213201191	-0.0538351335792194	0.5755094708303683	1.0
4-hydroxycoumarin	0.560555948	0.559056468	0.813302531	-0.21787659	0.819871646	0.987286959	-0.45539751016843777	0.17060225976821958	0.6031726726217976	0.32303502855785426	0.3946967471126983	1.0
4-hydroxyglutamate	-1.404481775	0.029834886	0.128571471	-1.439115668	0.026339755	0.1149633	0.4149956954903212	0.05731846417735439	0.3873235863345486	0.44962958853268603	0.07334920409245098	1.0
4-hydroxyhippurate	1.396803214	0.010905049	0.073657719	1.238186231	0.022322178	0.103234331	-0.02052322377264859	0.9071143072233944	1.0	0.13809375862458817	0.49838155841044174	1.0
4-hydroxyphenylacetate	0.346572438	0.454434107	0.711884431	0.437107903	0.346945084	0.593130667	-0.28394943891609437	0.07965143490268244	0.42704074799190317	-0.3744849031174873	0.047139407195108514	1.0
4-hydroxyphenylacetoylcarnitine	0.914113179	0.025717028	0.120364121	1.234295535	0.003621408	0.034178908	0.01343437692723004	0.9197466028850229	1.0	-0.30674797972648	0.05449529404853219	1.0
4-hydroxyphenylacetylglutamine	1.726063484	1.78E-05	0.000635158	1.71250437	1.99E-05	0.000629167	-0.2276014119628218	0.05425353777293703	0.3793929149889238	-0.21404229757466547	0.11278208669290514	1.0
4-hydroxyphenylpyruvate	-1.306562788	0.03392484	0.138364881	-1.489332836	0.016887829	0.088875121	0.018367879807814402	0.927317775882254	1.0	0.20113792757773447	0.3902939145191515	1.0
4-imidazoleacetate	2.326919984	0.188307155	0.404223254	1.881523553	0.284716637	0.539214594	-0.020019448937323103	0.9731056157453857	1.0	0.42537698186374495	0.5364880170063031	1.0
4-methoxyphenol sulfate	-0.303709973	0.669803668	0.908451056	-0.454664745	0.524123415	0.777874923	-0.365281491641971	0.1404343694938945	0.5642215275588471	-0.21432671923636187	0.4468827084866902	1.0
4-methyl-2-oxopentanoate	-0.245650818	0.215129411	0.441866525	-0.294193605	0.140098905	0.349410613	-0.04196083139570472	0.5305543331270789	0.8891522972849796	0.006581955210685518	0.9318561461029775	1.0
4-methylbenzenesulfonate	-0.365640555	0.183712584	0.396211709	-0.266590707	0.328635183	0.580961888	0.0955009167553622	0.3056889489882991	0.7097451618302674	-0.003548931541092426	0.9734384463954555	1.0
4-methylcatechol sulfate	1.456418532	0.078956783	0.235449184	1.1114958	0.174804502	0.398456568	-0.25324408891890005	0.36043667789511546	0.7478317416528105	0.09167864371170409	0.7727447937307581	1.0
4-methylguaiacol sulfate	1.204001973	0.275758838	0.514569597	1.006398365	0.36066655	0.612007727	-0.5279384930825	0.16448037690628947	0.600116902322628	-0.3303348851001996	0.44540002090235875	1.0
4-methylhexanoylglutamine	1.340113281	0.063748827	0.208003314	1.256068126	0.081102739	0.24182592	-0.2180673357358729	0.36473098455812925	0.7480838617208784	-0.13402218073147953	0.6275837204493894	1.0
4-methylnonanoylcarnitine	-0.578095972	0.523595146	0.785736737	-0.409149854	0.651063278	0.891503913	-0.061662221628386915	0.8414707046823733	1.0	-0.23060833987097573	0.518612525108423	1.0
4-oxo-retinoic acid	-0.647810054	0.219711198	0.447255237	-0.440869392	0.399986785	0.650127034	0.11026131570374761	0.5361710591982596	0.8899816127971112	-0.09667934620204238	0.6380223724248721	1.0
4-vinylcatechol sulfate	-0.696912235	0.639563609	0.881039375	-1.094932275	0.4632305	0.714877339	-0.11726667851642902	0.8171368663324919	1.0	0.28075336161846276	0.6322036618665836	1.0
4-vinylguaiacol sulfate	-1.825285449	0.040056069	0.153738208	-1.559477496	0.076297384	0.234224765	0.39545963072342305	0.18209242821748642	0.617802934039175	0.1296516784436358	0.7003734754899978	1.0
4-vinylphenol sulfate	-1.280265964	0.068153132	0.217404682	-0.671121502	0.327961143	0.580961888	0.20978033582806577	0.3696407494454039	0.7511205264531162	-0.3993641267267318	0.14418594611889946	1.0
5-(galactosylhydroxy)-L-lysine	0.852977936	0.033911952	0.138364881	0.692812146	0.08059431	0.241232561	-0.012044301994409534	0.926991792240667	1.0	0.14812148811434664	0.33338852272603847	1.0
5-acetylamino-6-amino-3-methyluracil	-0.656174427	0.142720942	0.342410327	-0.564406173	0.205034461	0.437697987	-0.020249678981829167	0.8924145231207734	1.0	-0.11201793251558656	0.5186101223834858	1.0
5-dodecenoate (12:1n7)	1.477605217	0.06847469	0.217821996	0.848068757	0.285586568	0.539966657	-0.44193111454332146	0.10788145104603662	0.4888352262979604	0.1876053458554173	0.5459680994659111	1.0
5-dodecenoylcarnitine (C12:1)	1.074380018	0.298099741	0.541147341	1.411516077	0.174746875	0.398456568	-0.07360739738007882	0.8329404090511974	1.0	-0.41074345682482	0.31253983014326064	1.0
5-hydroxy-2-methylpyridine sulfate	-0.662032262	0.64131748	0.882391038	-0.43751837	0.757907526	0.955866025	0.5814934084020744	0.23591044434526448	0.6463797843543937	0.3569795163595937	0.5246407371469727	1.0
5-hydroxy-6-methoxy duloxetine sulfate*	-0.004164076	0.87303382	1	0.004164076	0.87303382	1	0.008328151110168824	0.3529238234623139	0.7457050213201191	0.0	1.0	1.0
5-hydroxyhexanoate	1.596942693	0.019319394	0.103096952	1.74121126	0.011481496	0.069743982	0.05061104036229436	0.8189506436197957	1.0	-0.0936575263490863	0.7139595897876992	1.0
5-hydroxyindole sulfate	-0.835346748	0.183881091	0.396211709	-0.599026155	0.336710317	0.586870415	0.11868883722068285	0.5748576852182261	0.9194502472257903	-0.11763175582568693	0.6299368375784118	1.0
5-hydroxyindoleacetate	0.743259964	0.083872958	0.244344179	0.671595626	0.116438949	0.310633057	-0.09372894266203352	0.512752550193729	0.8763399401523715	-0.02206460480247116	0.893428569612041	1.0
5-hydroxylysine	0.333768	0.166235165	0.37078234	0.132331845	0.577261443	0.821985745	-0.017292294809458958	0.8306023261483664	1.0	0.18414386055484389	0.0566492985080718	1.0
5-hydroxyvalproate	0	1	1	0	1	1	0.0	1.0	1.0	0.0	1.0	1.0
5-methylthioadenosine (MTA)	0.708212219	0.028077731	0.125997781	0.628402271	0.049188903	0.175542897	0.006327210504596059	0.9519796114866208	1.0	0.08613715888889757	0.4797813977810734	1.0
5-methyluridine (ribothymidine)	0.043975047	0.734672003	0.955575657	0.080095082	0.5380632	0.790300214	0.017047767710563988	0.7003785914140628	0.9850152110774134	-0.019072267138941154	0.709250865629271	1.0
5-oxoproline	0.260327265	0.032837007	0.136860812	0.208850003	0.082240334	0.243260345	-0.14992224383205105	0.000764275009720588	0.03232600226299672	-0.09844498165038534	0.03994888971901203	1.0
5,6-dihydrothymine	1.119921278	4.45E-05	0.001302178	0.936600569	0.000371822	0.007196956	-0.2057095493688298	0.014314967039736778	0.18368193662224047	-0.0223888406265437	0.8068220383894829	1.0
5,6-dihydrouracil	0.962518915	0.225784553	0.45117812	0.932033646	0.240423927	0.481691447	-0.2463532543269747	0.36081899268887796	0.7478317416528105	-0.21586798588038186	0.48656925702516507	1.0
5,6-dihydrouridine	0.478686316	0.000378912	0.006824368	0.322686594	0.010808849	0.067085358	-0.15579801253134434	0.0006227823472697235	0.02945474793871502	0.000201708929916819	0.9965648364198427	1.0
5alpha-androstan-3alpha,17alpha-diol disulfate	0.380875737	0.178130088	0.388957095	0.400354508	0.157682846	0.378306324	0.10238924555565382	0.2857943549987343	0.696388223423454	0.08291047414393378	0.4516656315836043	1.0
5alpha-androstan-3alpha,17alpha-diol monosulfate	-0.686063066	0.140572793	0.338679599	-0.685135575	0.141088674	0.351031081	-0.09196571006738904	0.5558923345493947	0.9068986372220125	-0.0928932007868567	0.6061403770570258	1.0
5alpha-androstan-3alpha,17beta-diol 17-glucuronide	-0.23805635	0.569726807	0.820229918	-0.066291772	0.873867908	1	0.1752490992062723	0.22526373270796954	0.6386220726230972	0.003484521370541005	0.9831049883522374	1.0
5alpha-androstan-3alpha,17beta-diol disulfate	1.604926228	0.000479789	0.008057634	1.480958125	0.001070271	0.014548571	0.1981154642458165	0.16214182379497274	0.5953889478259128	0.3220835669273914	0.05306436375616348	1.0
5alpha-androstan-3alpha,17beta-diol monosulfate (1)	-1.930367125	1.39E-06	8.80E-05	-2.044514113	5.40E-07	4.11E-05	0.05575022942021479	0.6054571732795557	0.9394457770180062	0.16989721658155765	0.17914016774717959	1.0
5alpha-androstan-3alpha,17beta-diol monosulfate (2)	1.56218988	6.16E-08	1.00E-05	1.56584034	5.90E-08	8.43E-06	0.05689281195361873	0.43639062602985523	0.813211520930674	0.05324235209907455	0.5273713465090062	1.0
5alpha-androstan-3beta,17alpha-diol disulfate	0.320433749	0.506335332	0.767908299	0.438233457	0.365155435	0.615963821	0.24166504668480537	0.14835446961067397	0.5723675820790192	0.12386533903489316	0.5144763409525521	1.0
5alpha-androstan-3beta,17beta-diol disulfate	0.167704724	0.497941533	0.759211255	0.312883493	0.210889454	0.441045257	0.1895869262705403	0.031108993319667537	0.29854176782403635	0.044408157683724525	0.6480819657356581	1.0
5alpha-androstan-3beta,17beta-diol monosulfate (1)	0.500007596	0.149449076	0.353355785	0.706188366	0.045668493	0.168236835	0.2505384401258056	0.03834104837567014	0.33106267519203253	0.044357670110604264	0.7409237227294454	1.0
5alpha-androstan-3beta,17beta-diol monosulfate (2)	-1.716699966	1.40E-05	0.000552948	-1.73876665	1.17E-05	0.000459463	0.08724222877876442	0.43694615152988636	0.813211520930674	0.10930891312452562	0.39942832494534786	1.0
5alpha-pregnan-3beta-ol,20-one sulfate	0.111459938	0.835457011	1	-0.111459938	0.835457011	0.988446381	-0.17186834087744263	0.35185541750403015	0.7457050213201191	0.051051534695168765	0.8092872837150484	1.0
5alpha-pregnan-3beta,20alpha-diol disulfate	0.683817844	0.0284095	0.125997781	0.797989307	0.011769361	0.07039609	-0.012084252850072197	0.9054079395810009	1.0	-0.1262557158861588	0.28741166783790195	1.0
5alpha-pregnan-3beta,20alpha-diol monosulfate (2)	0.693883119	0.080796273	0.237807587	0.914482183	0.024078003	0.10868411	0.06306306620263724	0.632870150731131	0.9566795082342211	-0.15753599751519332	0.3052001871890203	1.0
5alpha-pregnan-3beta,20beta-diol monosulfate (1)	1.282257586	0.007678379	0.058850398	1.217156726	0.010889188	0.067218662	-0.07903014158944699	0.606899189003145	0.9400200983440434	-0.013929281100345525	0.9372497023035513	1.0
5alpha-pregnan-diol disulfate	1.944326306	9.00E-08	1.28E-05	1.848287442	2.21E-07	2.52E-05	-0.08304319318874187	0.3722508204599444	0.7550807050892655	0.012995670049003039	0.9030338915486809	1.0
6-bromotryptophan	0.224106154	0.192560792	0.41024274	0.228144289	0.18491949	0.412674925	0.005247376421434136	0.927617927786458	1.0	0.0012092412650150375	0.9855343384758575	1.0
6-hydroxyindole sulfate	-0.69410064	0.278142687	0.515647644	-0.644412799	0.313261407	0.567797211	-0.07605754110784843	0.7250823841419467	0.9940505194358982	-0.12574538203150704	0.615030174365927	1.0
6-hydroxywarfarin	-8.33E-17	1	1	0	1	1	8.326672684688674e-17	0.9999999999999893	1.0	0.0	1.0	1.0
6-oxopiperidine-2-carboxylate	-0.013003281	0.97194857	1	0.005716373	0.987666143	1	-0.12269806355233065	0.3352675901686748	0.7402319242310608	-0.14141771694265748	0.33614584338294284	1.0
7-alpha-hydroxy-3-oxo-4-cholestenoate (7-Hoca)	0.728783523	0.011243125	0.074649122	0.613542745	0.029968308	0.126287114	-0.18521798678181545	0.052662509456511145	0.3740100487151022	-0.06997720924108888	0.512704106646172	1.0
7-hydroxyindole sulfate	0.177406782	0.771146139	0.969877633	0.214216331	0.725513497	0.945817824	0.0008632103496620247	0.9966889136953728	1.0	-0.03594633820741431	0.8810594497871616	1.0
7-hydroxywarfarin	1.11E-16	1	1	1.67E-16	1	1	5.551115123125783e-17	0.9999999999999929	1.0	0.0	1.0	1.0
7-ketodeoxycholate	0.46806015	0.52310411	0.785736737	0.650927365	0.376223027	0.626867854	0.031976191324098124	0.8979229682858818	1.0	-0.15089102342074545	0.6009899795213951	1.0
7-methylguanine	0.244754396	0.052716505	0.17917336	0.340120172	0.008998829	0.061536905	0.03775283087111264	0.36778260749473135	0.7500138174267557	-0.057612945339595184	0.23657877550522005	1.0
7-methylxanthine	-0.048666377	0.950040991	1	-0.570994276	0.464525237	0.715907991	-0.3263173712519619	0.22487074431028486	0.6386220726230972	0.19601052790734086	0.5235878894239401	1.0
8-methoxykynurenate	-0.715904288	0.168384752	0.373389102	-1.255772637	0.01958953	0.098119487	-0.6374642003042177	0.0010023845206838468	0.0365475480515174	-0.09759585108015761	0.6283341863749781	1.0
9-hydroxystearate	2.286493147	0.024326728	0.116636691	2.240575745	0.027057262	0.115728064	-0.31546239754580885	0.3432377535422372	0.7423816563356721	-0.26954499537387633	0.4814104044001094	1.0
9,10-DiHOME	0.793830033	0.333208224	0.579732454	0.688610823	0.400209549	0.650127034	0.1907589916224251	0.4937774996755193	0.8635434986668348	0.2959782014098757	0.3595279571074955	1.0
acesulfame	-0.392823043	0.74714171	0.959457971	0.392823043	0.74714171	0.953426929	0.5095579144076083	0.22648155815442592	0.6386220726230972	-0.276088171651109	0.5661683038506288	1.0
acetoacetate	1.652418805	0.004625651	0.040004651	1.295996496	0.022389437	0.103234331	-0.03393460860515907	0.8538701414383214	1.0	0.3224877003321514	0.13763446141050276	1.0
acetylcarnitine (C2)	0.739290608	0.00323356	0.031134738	1.053573357	8.89E-05	0.002205816	0.2722595265013071	0.0016928601080730527	0.045889262972918655	-0.04202322264676572	0.6446078006126246	1.0
acisoga	1.370307511	0.000449794	0.007666639	1.287011859	0.000850547	0.012141553	-0.1936226606892817	0.10946960586321342	0.4888352262979604	-0.11032700806834916	0.4211161524809862	1.0
aconitate [cis or trans]	0.635104081	0.152169045	0.358303195	0.67733087	0.127720183	0.334533141	0.10268269885909442	0.49108610331388536	0.8614751612664472	0.06045590996163552	0.7246355649571855	1.0
adenine	0.391232426	0.028109098	0.125997781	0.353636986	0.045425341	0.167882651	-0.00716289189510122	0.9018140121953662	1.0	0.03043254833649711	0.6504683793429941	1.0
adenosine	-0.387024602	0.475300458	0.735492036	-0.723802583	0.187023517	0.413115777	-0.1853827330736879	0.3186766402273714	0.7206509369102141	0.15139524739149324	0.4785843868182392	1.0
adenosine 3',5'-cyclic monophosphate (cAMP)	0.341893399	0.043562983	0.15953459	0.330593994	0.050434527	0.178870279	-0.12340658082632566	0.033578549346338055	0.3143260047968786	-0.11210717650984475	0.08939300877565988	1.0
adenosine 5'-diphosphate (ADP)	-0.009362523	0.988718268	1	0.009362523	0.988718268	1	-0.49359854641722123	0.03628724207435019	0.32629945235360563	-0.5123235918526041	0.057898695991190505	1.0
adenosine 5'-diphosphoribose (ADP-ribose)	-0.011948496	0.970839586	1	0.011948496	0.970839586	1	-0.13642914756017177	0.2278194645651199	0.6387062739120399	-0.16032613999483547	0.21990954893187936	1.0
adenosine 5'-monophosphate (AMP)	-0.089344538	0.904769375	1	0.042258726	0.954869081	1	-0.3875041192093147	0.13661305482383818	0.5574267855363383	-0.5191073829562771	0.08637326572826268	1.0
adipoylcarnitine (C6-DC)	0.747079569	0.035265475	0.141806944	0.735289791	0.038017543	0.149710464	0.04611797005699236	0.6915310417619587	0.9785978310931311	0.05790774810395016	0.6662162224698394	1.0
adrenate (22:4n6)	0.589713805	0.206131613	0.427227408	0.709499151	0.130766385	0.337191166	-0.14540613848381567	0.357625666935233	0.7457050213201191	-0.2651914844843868	0.15097764446368916	1.0
adrenoylcarnitine (C22:4)*	0.656930174	0.079735488	0.235901366	0.853928666	0.025396978	0.112416082	-0.03182099642954428	0.7979965066644957	1.0	-0.22881948814533587	0.11918904034110746	1.0
alanine	-0.126752535	0.38617326	0.639144729	-0.165912117	0.259048449	0.506726216	-0.04526877624559212	0.3648710253752445	0.7480838617208784	-0.006109193886102399	0.9150094550668133	1.0
allantoin	0.080413485	0.634610853	0.879521352	0.171389051	0.314724724	0.567797211	0.0010636252289284998	0.9852750304836955	1.0	-0.08991194097495751	0.18400216882178064	1.0
alliin	1.44951563	0.240387594	0.468468657	1.748365359	0.159167134	0.3787655	0.09425983908592261	0.8207955455017282	1.0	-0.20458988941378675	0.670641089814473	1.0
allopurinol riboside	0	1	1	0	1	1	0.0	1.0	1.0	0.0	1.0	1.0
alpha-CEHC sulfate	1.052104073	0.034691431	0.140987949	0.574947706	0.234566185	0.476645165	-0.1982853031012064	0.22986714411370263	0.6387062739120399	0.278871063057881	0.1462078322168037	1.0
alpha-CMBHC glucuronide	1.588179443	0.006280446	0.050508938	1.117754718	0.046498646	0.170196966	-0.008445691777969555	0.9634826398763948	1.0	0.46197903281506747	0.03749732551851285	0.9732260395941289
alpha-hydroxycaproate	-0.031205287	0.96032389	1	-0.097287327	0.87677194	1	-0.09873912946731533	0.6453379404596084	0.9646281780168492	-0.03265708938137024	0.8949265044141707	1.0
alpha-hydroxyisocaproate	-0.563447084	0.049508326	0.171984908	-0.501135137	0.078420791	0.236922073	0.01942486698426593	0.8369409488767396	1.0	-0.04288707947518597	0.6942491614329023	1.0
alpha-hydroxyisovalerate	-0.244663199	0.159729502	0.365407591	-0.237082051	0.172585435	0.396564521	0.06981906684947833	0.2371907934184893	0.6471267562559601	0.06223791897860634	0.3589394229888322	1.0
alpha-hydroxymetoprolol	0.027865051	0.723818582	0.950115886	-0.027865051	0.723818582	0.945817824	-0.027487181597274146	0.3113097374846424	0.71113666844811	0.028242920392127058	0.36665790773827067	1.0
alpha-ketobutyrate	-0.557340982	0.166223333	0.37078234	-0.612335341	0.129648263	0.336891744	-0.03897549602598473	0.7728398028073478	1.0	0.01601886270995523	0.9181089078849968	1.0
alpha-ketoglutaramate*	-0.224927261	0.24962684	0.482358462	-0.396231884	0.047930342	0.173216617	-0.21769752468531334	0.0024998794684983794	0.05709724706050299	-0.04639290179878108	0.5431843598585784	1.0
alpha-ketoglutarate	0.855760872	0.008200205	0.061673151	0.896277842	0.005909903	0.047196568	0.060201022568544316	0.5610526505843936	0.9101166576241156	0.019684052394986468	0.8688764677941978	1.0
alpha-lipoate	-0.02691112	0.823635623	1	0.02691112	0.823635623	0.987286959	0.053822240682868505	0.1984301056517016	0.617802934039175	0.0	1.0	1.0
alpha-tocopherol	-0.175887674	0.1108082	0.294609976	-0.195838349	0.077463537	0.235902291	-0.05950027895553199	0.11387460905462023	0.5060109087174175	-0.03954960393047645	0.35517641067416805	1.0
andro steroid monosulfate C19H28O6S (1)*	2.066483458	0.000107035	0.002396735	1.440153386	0.003857591	0.035242949	-0.26822641909447176	0.09579026055077529	0.4674892202948094	0.35810365294325885	0.0561868324993908	1.0
androstenediol (3alpha, 17alpha) monosulfate (2)	0.320455128	0.119322602	0.308295049	0.440420134	0.035737731	0.14270101	0.016585346881734964	0.8090888526473596	1.0	-0.1033796585000315	0.19896646898348058	1.0
androstenediol (3alpha, 17alpha) monosulfate (3)	-0.710787904	0.003653921	0.033382223	-0.752869782	0.002273062	0.024722257	-0.10757007737033938	0.16931170704632512	0.6017203412334468	-0.0654881994845315	0.4629053842967946	1.0
androstenediol (3beta,17beta) disulfate (1)	-0.307490391	0.090744025	0.259723501	-0.374958551	0.041652803	0.158417913	-0.010708670278733415	0.8592469562156999	1.0	0.05675948902408828	0.41841320310543617	1.0
androstenediol (3beta,17beta) disulfate (2)	0.539906506	0.003011238	0.029391741	0.526244471	0.003702615	0.034504903	0.021515602431423572	0.7062209930133139	0.987036135837067	0.035177636983405425	0.5940358094299324	1.0
androstenediol (3beta,17beta) monosulfate (1)	-1.068875944	2.24E-05	0.000731226	-1.196813695	4.39E-06	0.000218023	-0.10533353575369153	0.15063760394277562	0.5753449622162199	0.022604214940711076	0.78542693521948	1.0
androstenediol (3beta,17beta) monosulfate (2)	0.746070052	0.167881601	0.372997642	1.040396426	0.058475033	0.197303343	0.1994813129315835	0.2767113273309564	0.6914755707044906	-0.0948450608870095	0.6512035728747068	1.0
androsterone glucuronide	0.438737787	0.205634697	0.426972407	0.526528117	0.131279244	0.337191166	-0.0819219500636641	0.4840637373800226	0.8517731711679288	-0.16971227991514204	0.21391912610479516	1.0
androsterone sulfate	-1.522816552	2.88E-05	0.000912563	-1.610506069	1.33E-05	0.000459463	-0.0417996402655012	0.6889549761818337	0.9763865318667584	0.04588987641629011	0.7034827772311674	1.0
anthranilate	-0.277126416	0.509658708	0.770900986	-0.211453491	0.614275212	0.856535155	-0.0742292028899662	0.6042823100783234	0.9394457770180062	-0.139902127885291	0.39958938185718096	1.0
arabinose	2.314980347	0.077852932	0.235449184	2.872680542	0.031117765	0.129772474	0.26498263744899064	0.5437863907173149	0.898049783467769	-0.2927175568485887	0.5612651783160769	1.0
arabitol/xylitol	0.428785588	0.022529661	0.113398252	0.262832584	0.149432201	0.367442888	-0.06580358956465598	0.285994813297373	0.696388223423454	0.10014941371650676	0.16289242000680876	1.0
arabonate/xylonate	0.284226874	0.374730283	0.629326446	0.322803643	0.314431526	0.567797211	0.08843429534003722	0.41784923852801803	0.8033397818164926	0.04985752631876908	0.6910417267442923	1.0
arachidate (20:0)	0.639800279	0.118068539	0.305746649	0.933387019	0.026070658	0.114510352	0.04910280738931516	0.7193692977043644	0.9932761599375937	-0.24448393187523998	0.1291722645786814	1.0
arachidonate (20:4n6)	0.5411408	0.10313874	0.281696015	0.550647489	0.097514708	0.270295622	-0.16501346408912665	0.14338271853536627	0.5660898346685787	-0.17452015328325582	0.17876108105727934	1.0
arachidonoylcarnitine (C20:4)	0.473903285	0.071751312	0.224493147	0.68715917	0.011363701	0.069743982	0.10465779933040642	0.2356695400928743	0.6463797843543937	-0.10859808585171024	0.2853505786474179	1.0
arachidonoylcholine	1.274345505	0.349410272	0.594674413	1.076343304	0.428233651	0.678284091	0.13072663295242015	0.776894850979437	1.0	0.3287288335229701	0.5383243998608993	1.0
arachidoylcarnitine (C20)*	-0.046012169	0.89095798	1	0.252164691	0.454782907	0.705852994	0.15596029330741526	0.18073101199259145	0.617802934039175	-0.14221656666888255	0.2874440045433122	1.0
argininate*	0.827470356	0.103354317	0.281696015	0.683021962	0.175386364	0.39898651	-0.12244433455625048	0.4710684906142284	0.8379442621206369	0.022004058902120982	0.9102588897739492	1.0
arginine	0.208124872	0.148140388	0.350988223	0.167263446	0.241880761	0.483761523	-0.05644800836426131	0.24709427408809687	0.6568869088143648	-0.015586581828250864	0.7793775214747334	1.0
ascorbic acid 2-sulfate	0.426947892	0.107274686	0.287576739	0.438735751	0.098366118	0.271995417	0.02365989541624386	0.7887897961709548	1.0	0.01187203578758525	0.9072771815958234	1.0
ascorbic acid 3-sulfate*	1.315272987	1.19E-05	0.000504616	1.353623683	7.87E-06	0.000333056	-0.029150870520581407	0.7304522854362328	0.9956155866473729	-0.06750156609250385	0.49109978226932927	1.0
asparagine	0.439519645	0.00874563	0.063614713	0.368105376	0.025304465	0.112416082	-0.056467228199773734	0.2964553922371195	0.7058883706399223	0.014947040737172373	0.8090061850133567	1.0
aspartate	-0.518617891	0.034988822	0.141191641	-0.548088964	0.026554951	0.1149633	-0.14399278778795954	0.08203526532227237	0.42974437155061945	-0.11452171446752708	0.2240744272317937	1.0
atenolol	5.55E-16	1	1	4.44E-16	1	1	-1.1102230246251565e-16	0.9999999999999859	1.0	0.0	1.0	1.0
azelate (C9-DC)	0.047063675	0.943370236	1	0.272118107	0.681747974	0.914527935	0.12476526294313278	0.5822212096925347	0.9221867149360258	-0.10028916900528029	0.701319968114277	1.0
behenoyl dihydrosphingomyelin (d18:0/22:0)*	-0.785870112	0.005645545	0.046382821	-0.674440758	0.015593959	0.084179966	-0.025233036712900725	0.7792473632241976	1.0	-0.13666239085892892	0.1953924574620074	1.0
behenoyl sphingomyelin (d18:1/22:0)*	-0.326470571	0.012651614	0.080145735	-0.340740987	0.009602176	0.061953026	-0.04010214188089967	0.3446727390981551	0.7429774149063327	-0.025831725755660243	0.5959466639022769	1.0
behenoylcarnitine (C22)*	-0.880252462	0.070021046	0.22150702	-0.496010983	0.29706919	0.54869821	0.24131120189239302	0.14130241408216312	0.5642215275588471	-0.14293027759341184	0.44365981489180295	1.0
benzoate	0.187799738	0.357106522	0.605067727	0.380787581	0.068269423	0.217331115	-0.060865558589441565	0.3815225464957278	0.7657271495573307	-0.2538534018491317	0.0034083022259142975	0.9599646840393276
beta-alanine	-0.087597495	0.728437998	0.951803425	-0.042955521	0.86468923	0.999750509	-0.07051934313996255	0.415261568496908	0.8010620122018055	-0.11516131716572861	0.25219243631099614	1.0
beta-citrylglutamate	0.635978806	0.000620861	0.009954142	0.609981928	0.000938972	0.013238341	-0.10164188213308552	0.08070927268799112	0.42704074799190317	-0.07564500437854382	0.2523128782974063	1.0
beta-cryptoxanthin	0.826753583	0.048752929	0.171310291	0.799422141	0.056136587	0.193679704	-0.14091022311439888	0.3117207717931443	0.71113666844811	-0.11357878107729857	0.47790725635757547	1.0
beta-hydroxyisovalerate	-0.482474683	0.100926997	0.279753956	-0.358721667	0.217411119	0.450605259	-0.007768715472535104	0.9367140460738269	1.0	-0.1315217310753834	0.25030593931014783	1.0
beta-hydroxyisovaleroylcarnitine	0.117296497	0.633293914	0.878762636	0.091856867	0.70845335	0.933164621	-0.04796507846529616	0.5679726097776505	0.9146045613486183	-0.022525448201501347	0.8158808282697456	1.0
beta-sitosterol	0.165762849	0.625213417	0.873503172	0.128269562	0.705183753	0.931005602	-0.06588987994410345	0.5697647869600637	0.9146045613486183	-0.02839659330100508	0.8315565378573908	1.0
betaine	-0.150808145	0.32909159	0.576415024	-0.219512707	0.159532579	0.3787655	-0.11723720821418851	0.03190171322541522	0.3035979708618682	-0.04853264597331032	0.42413268813195293	1.0
bilirubin (E,E)*	1.255254645	0.00260724	0.026464975	1.175284498	0.004425328	0.039482223	-0.04073055066634734	0.7547157161596261	1.0	0.039239595957657594	0.7942936019454725	1.0
bilirubin (E,Z or Z,E)*	0.782636935	0.013281819	0.082433899	0.729820594	0.020043911	0.098664424	-0.05550818641109889	0.5861206678022947	0.925795024384814	-0.002691845508357396	0.9817055396986101	1.0
bilirubin (Z,Z)	0.505342978	0.012690762	0.080145735	0.423950192	0.033506818	0.134735163	-0.10410313844219099	0.11859200464697327	0.516916295064288	-0.02271035173407751	0.7629889035907137	1.0
bilirubin degradation product, C16H18N2O5 (1)**	1.395776751	0.00697087	0.054901611	1.191761146	0.019037413	0.097056813	-0.3645179384839572	0.03385472731174787	0.3143260047968786	-0.16050233391622812	0.40128547672629666	1.0
bilirubin degradation product, C16H18N2O5 (2)**	1.381604362	0.002375108	0.025109373	1.188042222	0.007612167	0.055742294	-0.32918440740071064	0.02680071735461861	0.2708532674245527	-0.13562226789183532	0.41047184813629156	1.0
bilirubin degradation product, C16H18N2O5 (3)**	1.247924308	0.003855116	0.034940814	1.087743166	0.01035323	0.064608684	-0.2781639751504702	0.04859740152927037	0.35634024804586734	-0.1179828327230676	0.45444345949658616	1.0
bilirubin degradation product, C16H18N2O5 (4)**	1.316442674	0.015476161	0.089261492	1.073437526	0.044461478	0.164853922	-0.31966155508426797	0.07690177865882006	0.4211920586808858	-0.07665640682914451	0.7053860669558577	1.0
bilirubin degradation product, C17H18N2O4 (1)**	1.013681712	0.035767375	0.143016572	0.937488702	0.0508165	0.179667007	-0.3461925387346273	0.035671805347559364	0.32629945235360563	-0.2699995284802851	0.14679549425859467	1.0
bilirubin degradation product, C17H18N2O4 (2)**	1.030812661	0.025553792	0.120364121	0.856816229	0.059789924	0.199649396	-0.37739519132130317	0.017347930582183126	0.20873400958532567	-0.20339875927067874	0.24682154250774513	1.0
bilirubin degradation product, C17H18N2O4 (3)**	0.976467464	0.022691314	0.113398252	0.797423599	0.05869951	0.197303343	-0.45294933792264036	0.0028404016544827304	0.06120261678149581	-0.27390547298755163	0.09679095278028196	1.0
bilirubin degradation product, C17H20N2O5 (1)**	1.373888412	0.028353053	0.125997781	1.135745184	0.066094736	0.213824896	-0.5077011237568467	0.018460713632327402	0.20873400958532567	-0.26955789528370927	0.2587503572513085	1.0
bilirubin degradation product, C17H20N2O5 (2)**	1.137373826	0.040117326	0.153738208	0.93954469	0.086065038	0.246950437	-0.49722979278829116	0.010226748735672265	0.1459868382017216	-0.29940065654385534	0.16118528650927239	1.0
biliverdin	0.964417351	0.028621505	0.126199839	0.74661881	0.084597034	0.245205546	-0.39488633385146976	0.00993822334845539	0.1443204971427281	-0.17708779303469602	0.29069571169877517	1.0
branched chain 14:0 dicarboxylic acid**	2.093230288	0.138620785	0.337537178	0.836211093	0.547118038	0.80143784	-1.1801473721272304	0.017964255061514278	0.20873400958532567	0.07687182245044327	0.8879559633430045	1.0
branched-chain, straight-chain, or cyclopropyl 10:1 fatty acid (1)*	2.090460662	0.001152764	0.015362742	1.392174326	0.022414015	0.103234331	-0.5522701149623768	0.00900452661313848	0.13710892522938858	0.1460162204320108	0.5244248318349611	1.0
branched-chain, straight-chain, or cyclopropyl 10:1 fatty acid (2)*	0.998027693	0.39684402	0.646499102	0.364101757	0.755847726	0.955866025	-0.7344923768307836	0.07442393971396968	0.4186804884401644	-0.10056644062195463	0.8274254604806794	1.0
branched-chain, straight-chain, or cyclopropyl 12:1 fatty acid*	0.386836299	0.582718626	0.829756448	0.237757358	0.735147417	0.948424485	-0.3986708919463629	0.1047553210300741	0.4888352262979604	-0.2495919510608305	0.3707070378216575	1.0
butyrate/isobutyrate (4:0)	0.265292041	0.306844714	0.550508465	0.455231342	0.085180109	0.245719644	0.211832409234154	0.021752872153943704	0.23658838095051155	0.021893108449174747	0.8289821701247848	1.0
butyrylcarnitine (C4)	1.289849048	9.67E-05	0.002252601	1.367929491	4.61E-05	0.001283143	0.19974108589499284	0.047524904226094865	0.35634024804586734	0.12166064266546392	0.28297965774256295	1.0
butyrylglycine	4.5135515	2.06E-06	0.000113382	4.305587237	4.26E-06	0.000218023	0.0257609679224422	0.9204696454196963	1.0	0.23372523138549495	0.435372270537839	1.0
C-glycosyltryptophan	0.602680436	5.70E-05	0.001626093	0.511015595	0.000394056	0.007500194	-0.12344298647721219	0.008001938373733045	0.12780897254672205	-0.031778146315152286	0.5282621041077734	1.0
caffeic acid sulfate	-0.180008047	0.875398345	1	-0.173344445	0.879973247	1	0.009024237001730606	0.9816215824528489	1.0	0.002360635052261806	0.9958361447751731	1.0
caffeine	-1.796781728	0.023451889	0.114453236	-1.479138314	0.058249272	0.197303343	0.32818905122496744	0.20940058867101582	0.6243746012070498	0.010545637923069784	0.9717135318828412	1.0
candesartan	0.038473223	0.763575652	0.964954859	-0.038473223	0.763575652	0.956144073	0.0	1.0	1.0	0.07694644601066125	0.13483682900678412	1.0
caprate (10:0)	0.813688585	0.068110991	0.217404682	0.735329282	0.097343332	0.270295622	-0.08893094500881092	0.5478142024954806	0.9027472139247315	-0.01057164193614335	0.9504936386588045	1.0
caproate (6:0)	0.028703327	0.900952641	1	0.226523501	0.330296712	0.582096983	0.2468826962395828	0.0038390304566315106	0.07691531195566992	0.049062522480798454	0.5903348635933598	1.0
caprylate (8:0)	0.670888631	0.120297215	0.310111557	0.590810327	0.169130022	0.391777859	-0.018481662898772216	0.8979156187006683	1.0	0.061596641030339905	0.7114732063681319	1.0
carbamazepine	0	1	1	0	1	1	0.0	1.0	1.0	0.0	1.0	1.0
carbamazepine 10,11-epoxide	0	1	1	0	1	1	0.0	1.0	1.0	0.0	1.0	1.0
carbamazepine glucuronide*	0	1	1	0	1	1	0.0	1.0	1.0	0.0	1.0	1.0
carboxyethyl-GABA	-0.320332684	0.625511932	0.873503172	-1.128284535	0.093526465	0.262425609	-0.947489489140253	0.000214945541744541	0.012299045099272975	-0.13953763749959777	0.5897922911891316	1.0
carboxyibuprofen	0	1	1	0	1	1	0.0	1.0	1.0	0.0	1.0	1.0
carnitine	0.194238629	0.162284458	0.365899805	0.408823868	0.005443462	0.045375424	0.23582028320402829	2.3232099730028452e-05	0.0024566750543965664	0.021235044245912937	0.6933267897038768	1.0
carnosine	-0.367806999	0.629438553	0.876032059	-0.262981724	0.729814372	0.946819439	-0.017077620632013124	0.9475531680153235	1.0	-0.12190289615742661	0.6847285562117005	1.0
carotene diol (1)	0.104943361	0.533494393	0.793322012	0.035271409	0.833692327	0.988446381	-0.05565817828736755	0.3357619411135635	0.7402319242310608	0.014013773702534316	0.8323711034222748	1.0
carotene diol (2)	0.280055466	0.318202607	0.564266114	0.146764055	0.598408824	0.840569345	-0.09729248680395741	0.3098264262177457	0.71113666844811	0.03599892464366333	0.7426769293776916	1.0
carotene diol (3)	0.314574913	0.365723482	0.616922034	0.124797994	0.71795103	0.941331889	-0.03526676922910371	0.7648191259719441	1.0	0.1545101500201816	0.26166731354184236	1.0
catechol sulfate	0.340506616	0.451231595	0.709037348	0.825629559	0.074835788	0.231605608	0.1949908929092406	0.21060984069782132	0.6263448908252915	-0.2901320501598888	0.11006131063936737	1.0
celecoxib	0	1	1	0	1	1	0.0	1.0	1.0	0.0	1.0	1.0
ceramide (d16:1/24:1, d18:1/22:1)*	-0.339531747	0.7368971	0.955920385	0.378094312	0.708384581	0.933164621	0.09389849133129835	0.7853851628868965	1.0	-0.6237275675992358	0.12534474165260676	1.0
ceramide (d18:1/20:0, d16:1/22:0, d20:1/18:0)*	-0.026710388	0.935300718	1	0.191948104	0.56088585	0.810799546	-0.011479149206426786	0.9185929114958369	1.0	-0.23013764056817662	0.08456784131420655	1.0
ceramide (d18:2/24:1, d18:1/24:2)*	0.032202061	0.845630247	1	0.16031414	0.336490619	0.586870415	0.059007238632769465	0.30068293266643603	0.7094626221179131	-0.06910484102845041	0.29399898218283455	1.0
cerotoylcarnitine (C26)*	-0.130753849	0.530619337	0.792114096	-0.052610879	0.800191144	0.979440821	-0.025354702939596574	0.7209858587415031	0.9932761599375937	-0.10349767243895286	0.2129580199285463	1.0
cetirizine	0.284313487	0.0008485	0.012584243	0.250864842	0.002640053	0.027916119	-0.03344864556872085	0.20635395973348453	0.6234291587715327	0.0	1.0	1.0
chenodeoxycholate	2.480842298	0.029485509	0.128032134	2.632279658	0.021583293	0.102700503	-0.006876645279993099	0.9852354285097149	1.0	-0.15831400532058337	0.7125118349235433	1.0
chenodeoxycholic acid sulfate (1)	1.428908648	0.017491426	0.096754204	1.734868663	0.004804636	0.04136728	0.3341495494200043	0.09416884142078276	0.46154857039714126	0.028189535104662045	0.9000493663023523	1.0
chiro-inositol	1.106206263	0.472088312	0.733503201	0.433695237	0.777101918	0.966721558	-0.165489246929297	0.7516820515626164	1.0	0.5070217788565484	0.4038282519690648	1.0
chlorthalidone	5.55E-17	1	1	5.55E-17	1	1	0.0	1.0	1.0	0.0	1.0	1.0
chlorzoxazone	0	1	1	0	1	1	0.0	1.0	1.0	0.0	1.0	1.0
cholate	-1.221384231	0.262466633	0.50207185	-0.978531877	0.367278299	0.616811496	-0.09717486031658085	0.7916462627865865	1.0	-0.3400272148392217	0.42589155322558203	1.0
cholesterol	-0.191486334	0.253951794	0.488237288	-0.163228956	0.329205704	0.581070965	-0.0158983556937443	0.7789006262394361	1.0	-0.044155733731910896	0.5010194792923084	1.0
cholesterol sulfate	0.006261921	0.962591945	1	-0.024712351	0.853200068	0.994439915	0.047837580198960235	0.298809936299171	0.7067074321968455	0.07881185281541653	0.1423226972250255	1.0
cholic acid glucuronide	0.80599573	0.239139528	0.467632434	0.964219113	0.161376563	0.38136612	0.012983545353785875	0.9551088958168843	1.0	-0.14523983818127761	0.5865581725413551	1.0
choline	0.377772647	0.017589434	0.096754204	0.227769711	0.138796153	0.348343147	-0.13612435047245236	0.012695671996979234	0.17468020988614802	0.013878585859862541	0.8153099686006049	1.0
choline phosphate	0.117851877	0.639482768	0.881039375	0.082367343	0.743114293	0.953426929	-0.10357422515482584	0.23313725741787109	0.6452317176221962	-0.06808969141331078	0.493327471512334	1.0
cinnamoylglycine	2.505210047	0.001067325	0.014827583	2.279967528	0.00248556	0.026528129	-0.16703422034664595	0.4797467327550885	0.8467863505507127	0.05820829873147032	0.83038815104841	1.0
cis-3,4-methyleneheptanoate	2.61556599	0.002179902	0.023265868	1.648730473	0.041859283	0.158417913	-1.1406283970970044	0.0001862519848235965	0.011816653703808177	-0.1737928803382256	0.5723042645322636	1.0
cis-3,4-methyleneheptanoylcarnitine	0.973353076	0.054304175	0.182398141	0.728906996	0.143445914	0.356120073	-0.4006798391043524	0.02222261110927767	0.2394171876112745	-0.15623375931313	0.41960478656278544	1.0
cis-4-decenoate (10:1n6)*	0.457125531	0.508070592	0.769518058	0.41362893	0.548960149	0.801856427	-0.12089986213616294	0.6074735836934361	0.9400200983440434	-0.07740326152465281	0.7754083917850858	1.0
cis-4-decenoylcarnitine (C10:1)	0.261309788	0.547193876	0.805277585	0.246838482	0.569462379	0.815982192	-0.13191389331640613	0.37523513510979767	0.7597846175450159	-0.11744258755805612	0.4928794119081398	1.0
citalopram N-oxide*	0.016026919	0.827183689	1	-0.016026919	0.827183689	0.987286959	-0.03205383887989932	0.20748612552947832	0.6235504088280638	0.0	1.0	1.0
citalopram propionate*	0.032689159	0.844391434	1	-0.032689159	0.844391434	0.991663298	-0.0653783175820255	0.25578145071871483	0.6669004947962839	0.0	1.0	1.0
citalopram/escitalopram	0.032675573	0.885678694	1	-0.032675573	0.885678694	1	-0.06535114625144223	0.40259222117114934	0.7857048729377901	0.0	1.0	1.0
citramalate	0.447578217	0.526872831	0.789617812	0.140740032	0.841744416	0.991002188	-0.14049284506070403	0.5603845469753217	0.9101166576241156	0.16634533900806484	0.5505387530563124	1.0
citrate	0.412267628	0.064275514	0.209124322	0.423082441	0.058004202	0.197303343	-0.006476657778427597	0.9298758986512194	1.0	-0.017291471134953523	0.8388189924690426	1.0
citrulline	0.576685375	0.012528059	0.080145735	0.743805855	0.001860797	0.020674028	0.10462591240608166	0.16628131827493128	0.6011988762751102	-0.062494567932326966	0.46805061340877996	1.0
corticosterone	0.100984004	0.875803881	1	0.099125981	0.878069924	1	-0.2858056531115085	0.20188204590340325	0.617802934039175	-0.2839476302646303	0.2702852404997278	1.0
cortisol	-0.073391353	0.807147322	0.993492863	0.163676678	0.587000229	0.828620843	-0.011997858474983747	0.9068873259755548	1.0	-0.24906588932037094	0.043185989945261335	1.0
cortisone	-0.034067312	0.950857474	1	0.410955181	0.459537308	0.710137491	0.15940185048110067	0.40134441805595067	0.7857048729377901	-0.2856206425092686	0.19692860791089875	1.0
cortolone glucuronide (1)	0.049826492	0.804025917	0.993492863	-0.014161995	0.943743236	1	-0.119367398808219	0.09002879153363375	0.45492424748411386	-0.05537891193213568	0.48585001914711257	1.0
cotinine	3.410979404	0.003571286	0.033157796	3.188867976	0.00596994	0.047238803	-0.39241911769082627	0.29113379676376727	0.701732743630849	-0.17030768967180698	0.688868493251027	1.0
cotinine N-oxide	0.062326549	0.747322089	0.959457971	-0.062326549	0.747322089	0.953426929	-0.124653097348157	0.06727818212311062	0.4086791701308103	0.0	1.0	1.0
creatine	-0.517598505	0.020944057	0.108226756	-0.354822071	0.104182927	0.284633738	0.25070365390241756	0.0017278794289277602	0.045889262972918655	0.08792721971858647	0.29967394010558834	1.0
creatinine	0.253237694	0.002618688	0.026464975	0.166178782	0.038428722	0.149906635	-0.11792928322758489	0.00011067660159974595	0.008627670945711553	-0.03087037087216117	0.31387851092590574	1.0
cyclo(gly-pro)	0.852336115	0.265058275	0.506181523	0.818493307	0.284064929	0.538874001	0.3829440222560354	0.14573591190241866	0.5660898346685787	0.4167868303778137	0.16937652285531343	1.0
cyclo(leu-pro)	0.06916282	0.923637263	1	-0.036883948	0.959229237	1	-0.025173751908786512	0.9185879902256924	1.0	0.08087301595685602	0.7762691727001353	1.0
cys-gly, oxidized	0.770920947	0.015420282	0.089261492	0.572824131	0.065199995	0.213347835	-0.3026221980128513	0.00612822972963443	0.10445430374988834	-0.10452538190807475	0.3812467818269686	1.0
cystathionine	0.501019945	0.442152722	0.698393373	0.391371312	0.54739187	0.80143784	0.17898071480346955	0.4214268466088881	0.8054774928468638	0.28862934817407604	0.2642711842468102	1.0
cysteine	-0.266039244	0.154802372	0.36007185	-0.322184795	0.087592999	0.250704774	0.02706057644131224	0.6660938885259665	0.9762035516634758	0.08320612827591956	0.25554412620814676	1.0
cysteine s-sulfate	-0.61125833	0.133971773	0.331527882	-0.439131086	0.276741272	0.531715204	0.491031870778629	0.0011587730806593443	0.0365475480515174	0.3189046266980402	0.050727169732206	1.0
cysteine sulfinic acid	-0.225164113	0.688967713	0.923475503	0.115621576	0.836976927	0.988446381	0.3324097810630292	0.09158027678811197	0.4580085413744295	-0.008375908758389256	0.9698198113918419	1.0
cysteine-glutathione disulfide	0.812841035	0.150013264	0.353956916	0.226573438	0.682810438	0.914527935	-0.22391719000626248	0.24214291938696797	0.6521868253299938	0.3623504072001075	0.10533905167539233	1.0
cysteinylglycine	-0.560671595	0.180552693	0.391071384	-1.082563675	0.013203153	0.075014927	-0.18860222960233936	0.1867345488254954	0.617802934039175	0.333289850890477	0.04786300796718139	1.0
cysteinylglycine disulfide*	0.585814523	0.001133767	0.015362742	0.450011012	0.009360022	0.061953026	-0.14418011803767267	0.014025774387343254	0.18368193662224047	-0.00837660736839177	0.8957579277368916	1.0
cystine	0.512289266	0.009662771	0.068116568	0.449166679	0.02142222	0.102360564	-0.09191636903010392	0.15453424559089232	0.5786167490649149	-0.028793782341446406	0.6941560499671265	1.0
cytidine	1.16479222	0.03581676	0.143016572	0.803411317	0.13906871	0.348343147	-0.3913929937982471	0.03855633607753094	0.33106267519203253	-0.030012090713982593	0.8861757842421449	1.0
cytosine	-0.039929401	0.966745585	1	-0.197477023	0.836708132	0.988446381	-0.5239600071264718	0.11744462254162044	0.515852919009733	-0.36641238565692225	0.3359718597428535	1.0
daidzein sulfate (2)	-0.351380245	0.570645135	0.820229918	0.351380245	0.570645135	0.815982192	0.28305031134467185	0.18673955052497557	0.617802934039175	-0.4197101789447568	0.09334624253454571	1.0
De(carboxymethoxy) cetirizine acetic acid	1.621118487	0.000636298	0.009954142	1.430398665	0.00206339	0.022657613	-0.19071982196754345	0.19375306702085104	0.617802934039175	0.0	1.0	1.0
decadienedioic acid (C10:2-DC)**	0.674878606	0.079427656	0.235600994	0.212689016	0.570303156	0.815982192	-0.3178615266189229	0.018180847029680564	0.20873400958532567	0.14432806261556974	0.33130914232551445	1.0
decanoylcarnitine (C10)	0.397495048	0.420713731	0.676871951	0.494682474	0.317933497	0.569567283	-0.08687134047312961	0.6048626636887489	0.9394457770180062	-0.18405876674670182	0.3452799730773526	1.0
dehydroepiandrosterone sulfate (DHEA-S)	-0.684035946	7.72E-05	0.001905369	-0.78382217	1.25E-05	0.000459463	-0.1328272370464656	0.0132707034630107	0.17829580417362612	-0.033041012838430306	0.5724613324464649	1.0
delta-CEHC	-0.045891716	0.944010136	1	-0.054604142	0.933404645	1	-0.009055542837036024	0.9676131483777304	1.0	-0.0003431175938390929	0.9989369496287686	1.0
deoxycarnitine	0.477011946	0.044486197	0.161218888	0.889501855	0.000537179	0.008763688	0.39525795819330006	2.2776005383679813e-05	0.0024566750543965664	-0.017231950954342268	0.8481994710653332	1.0
deoxycholate	0.751589951	0.392078285	0.643238403	0.08864504	0.919042933	1	-0.3450013381811795	0.2523601093280229	0.6609982680105554	0.31794357310855065	0.3588066646060172	1.0
deoxycholic acid 12-sulfate*	0.416083058	0.55645	0.810786498	0.128163394	0.855821373	0.995262737	0.09073642328027542	0.706560238561875	0.987036135837067	0.3786560867777401	0.1804771579563276	1.0
deoxycholic acid glucuronide	3.600153015	5.37E-08	1.00E-05	3.654411889	4.07E-08	6.64E-06	-0.0145862640282719	0.9300829811464117	1.0	-0.06884513844746021	0.7201715667533035	1.0
desmethylcitalopram*	0.077458816	0.830716769	1	-0.077458816	0.830716769	0.987286959	-0.15491763177246765	0.21680551691904343	0.6359743284224524	0.0	1.0	1.0
desmethylnaproxen	0	1	1	1.11E-16	1	1	1.1102230246251565e-16	0.9999999999999859	1.0	0.0	1.0	1.0
desmethylnaproxen sulfate	-2.22E-15	1	1	-1.33E-15	1	1	8.881784197001252e-16	0.9999999999998871	1.0	0.0	1.0	1.0
dexlansoprazole	0	1	1	0	1	1	0.0	1.0	1.0	0.0	1.0	1.0
diazepam	2.78E-16	1	1	1.11E-16	1	1	-1.6653345369377348e-16	0.9999999999999789	1.0	0.0	1.0	1.0
diclofenac	0	1	1	0	1	1	0.0	1.0	1.0	0.0	1.0	1.0
dihomo-linoleate (20:2n6)	1.056989294	0.025209939	0.119459545	0.978996567	0.036944272	0.145987399	-0.2617525372907399	0.09694023644851578	0.47108829797534046	-0.1837598104258878	0.3049675565779763	1.0
dihomo-linolenate (20:3n3 or n6)	0.045930037	0.88130647	1	-0.049565982	0.871992859	1	-0.22946136157888913	0.036140532526286705	0.32629945235360563	-0.1339653429063138	0.2745303206221652	1.0
dihomo-linolenoyl-choline	0.810227074	0.465917157	0.725890032	0.507334927	0.646979304	0.888404385	-0.05267908769458876	0.8890008931259583	1.0	0.2502130601032387	0.5670363064644173	1.0
dihomo-linolenoylcarnitine (C20:3n3 or 6)*	-0.015439059	0.944193707	1	0.196020399	0.377657691	0.626867854	0.07154561207157939	0.3459925128371809	0.7429774149063327	-0.13991384650272476	0.11596494749080505	1.0
dihomo-linoleoylcarnitine (C20:2)*	0.885261309	0.001249336	0.016030802	0.949540671	0.000631884	0.009751508	-0.025386016261201405	0.7641192629248085	1.0	-0.0896653781424479	0.3620668533254153	1.0
dihydrocaffeate sulfate (2)	2.563196464	0.045254905	0.162009723	2.999309653	0.020751791	0.101275835	0.6938152838933438	0.10742899741270655	0.4888352262979604	0.25770209429803437	0.5964968445484103	1.0
dihydroferulate	0.512107425	0.575842021	0.825108642	0.784075458	0.393545406	0.643880879	0.26214736813352185	0.4031725530136121	0.7857048729377901	-0.009820664809408575	0.978218353778277	1.0
dihydroferulic acid sulfate	2.373608743	0.012702608	0.080145735	2.239590759	0.018002125	0.093024556	0.024478674971849412	0.9362700704470162	1.0	0.15849665871577656	0.6544882900164914	1.0
dihydroorotate	0.502011033	0.009872098	0.06916525	0.457271571	0.017589977	0.091307969	-0.0263759545121538	0.6723162562124174	0.9763865318667584	0.01836350771488754	0.7984877701926069	1.0
dimethyl sulfone	0.987706328	0.006329619	0.050548424	0.755072367	0.031826097	0.130740142	-0.15340790456112385	0.18887374428334094	0.617802934039175	0.07922605718560105	0.5515656866595555	1.0
dimethylarginine (SDMA + ADMA)	0.743528125	6.69E-06	0.000318502	0.687748885	2.04E-05	0.000629167	-0.08653477751973815	0.06794893064290816	0.41056972906984723	-0.030755537529694885	0.5630858656640041	1.0
dimethylglycine	0.035785424	0.743876616	0.957966576	0.019187248	0.86083767	0.998047329	-0.0386617931898941	0.30541790353286025	0.7097451618302674	-0.022063617050606193	0.609800727992384	1.0
dimethylguanidino valeric acid (DMGV)*	-0.008034233	0.993851282	1	0.727793695	0.487124089	0.735840885	-0.01116036094214179	0.9749806717305975	1.0	-0.7469882893567599	0.07766367656964045	1.0
docosadienoate (22:2n6)	1.249837856	0.005427548	0.045858597	1.192336685	0.007614534	0.055742294	-0.2539044710648446	0.08299943102244714	0.4328098183910257	-0.19640330058747635	0.2381984549557452	1.0
docosahexaenoate (DHA; 22:6n3)	0.673588759	0.096328129	0.271621539	0.584987657	0.146134644	0.361224595	-0.3286355973072518	0.020484721206373218	0.22493799632382896	-0.24003449600584564	0.13090137017459227	1.0
docosahexaenoylcarnitine (C22:6)*	1.368163385	0.045017192	0.161665515	1.766330212	0.011463618	0.069743982	0.06341788821005334	0.7773826659789006	1.0	-0.3347489387545557	0.20282713928561083	1.0
docosahexaenoylcholine	1.931888947	0.082406965	0.241895048	1.529285714	0.164705873	0.386184185	-0.3064885350690872	0.4090150222382277	0.7943795159796871	0.09611469806197448	0.8215279214246289	1.0
docosapentaenoate (n3 DPA; 22:5n3)	0.761335671	0.126178597	0.318092621	0.624627474	0.206329735	0.437697987	-0.3762609110460011	0.030429589715574277	0.2944965377558121	-0.23955271438987108	0.21845417949659235	1.0
docosapentaenoate (n6 DPA; 22:5n6)	-0.068155292	0.847791971	1	0.039038971	0.912436332	1	0.015666772433227005	0.8971320437498365	1.0	-0.09152748984729317	0.5146748019271519	1.0
docosatrienoate (22:3n3)	-1.123200971	0.236250964	0.46357148	-1.358193257	0.154548738	0.3723516	0.05743957446604697	0.8573167824520096	1.0	0.2924318605393744	0.4305391682733398	1.0
dodecadienoate (12:2)*	0.161103325	0.767987037	0.966969346	0.097043947	0.858881241	0.996791033	-0.22709332908208124	0.22912795957838103	0.6387062739120399	-0.1630339515049937	0.4508450875360607	1.0
dodecanedioate (C12-DC)	0.81443723	0.023217859	0.113797405	0.635375966	0.071248961	0.22539145	-0.1259555194516782	0.28497975106232826	0.696388223423454	0.05310574447714178	0.6935055139829933	1.0
dodecenedioate (C12:1-DC)*	1.112125623	0.124861245	0.316870093	0.94766689	0.188300069	0.413535921	-0.1438886251988113	0.5531742391030376	0.9061787496360585	0.020570107624297174	0.9412806037528967	1.0
donepezil	0.018459691	0.761806936	0.964954859	-0.018459691	0.761806936	0.956144073	-0.03691938194106159	0.0840903020880988	0.4345299773059223	0.0	1.0	1.0
dopamine 3-O-sulfate	0.472819084	0.537161952	0.794610037	0.056878695	0.940610839	1	0.0022817320165966493	0.9930133521040263	1.0	0.41822212066724873	0.172122089403544	1.0
dopamine 4-sulfate	0.342913985	0.752370506	0.962158027	-0.186242331	0.863849535	0.999750509	-0.12281132283022345	0.7406260180925256	1.0	0.406344993533857	0.3464383447025142	1.0
ectoine	1.551175325	0.030894235	0.132366221	0.904298425	0.195245894	0.424706307	-0.6230770598582127	0.01239889556800684	0.1726773016910221	0.023799840062989547	0.929971459109675	1.0
EDTA	-0.194539704	0.751813466	0.962158027	0.031505426	0.959115523	1	-0.11456191174916336	0.586029525570815	0.925795024384814	-0.3406070419068874	0.16734363998450738	1.0
eicosanedioate (C20-DC)	0.469208899	0.144932654	0.345538812	0.402127228	0.20916559	0.439902585	-0.11125378420223395	0.3062478427476308	0.7097451618302674	-0.04417211290978501	0.722662439905452	1.0
eicosapentaenoate (EPA; 20:5n3)	0.895515639	0.078484319	0.235449184	0.693378079	0.168138144	0.391066723	-0.31295131150219535	0.07201210568951676	0.41325540048958864	-0.11081375148759243	0.5704715138280392	1.0
eicosapentaenoylcholine	2.771584993	0.004051397	0.036146056	2.083657664	0.025612545	0.112932534	-0.2924804732266293	0.3396760570989332	0.740959984689056	0.3954468559147939	0.26508284678797206	1.0
eicosenedioate (C20:1-DC)*	0.181331099	0.682350776	0.917838146	0.001731806	0.996876408	1	-0.02542697912392977	0.8663052739258581	1.0	0.15417231344028498	0.3800559903385098	1.0
eicosenoate (20:1)	1.09370025	0.050180575	0.173130563	1.155587388	0.039308337	0.151136924	-0.1951416896737994	0.2932234791409527	0.7020151219684864	-0.25702882794922555	0.2319996054506369	1.0
eicosenoylcarnitine (C20:1)*	0.996037268	0.003387095	0.031967461	1.172634813	0.000786606	0.011666285	0.054462188503641595	0.6106193962498528	0.940770594719602	-0.12213535728962004	0.3259655585049831	1.0
enterolactone sulfate	-0.354182681	0.775932261	0.97268347	0.678280826	0.586470325	0.828620843	0.41904795215704044	0.3278877081949272	0.7294124646392004	-0.6134155541780523	0.21734707466605382	1.0
epiandrosterone sulfate	-1.227261739	0.000382666	0.006824368	-1.166683969	0.000648314	0.009871657	0.06832936451836347	0.513372521858088	0.8763399401523715	0.007751594073774293	0.94859427686128	1.0
ergothioneine	-0.542421302	0.011812857	0.077530362	-0.595479101	0.006273659	0.047763455	-0.06416295514366886	0.3573819154305661	0.7457050213201191	-0.011105155396882893	0.8894139416006315	1.0
erucate (22:1n9)	1.177476902	0.020904429	0.108226756	1.249659646	0.014818325	0.08175134	-0.07637095839140562	0.6446659625253848	0.9646281780168492	-0.14855370145096472	0.43890929245245547	1.0
erucoylcarnitine (C22:1)*	2.130911749	0.008420858	0.062445581	2.352333928	0.004091184	0.036788441	-0.05283683672712092	0.8378344445731318	1.0	-0.2742590163214649	0.3611899232137009	1.0
erythritol	0.333199837	0.042194788	0.158508054	0.297891994	0.067232718	0.216891988	-0.051118060047793845	0.3461155733188871	0.7429774149063327	-0.015810217693200013	0.799229428843822	1.0
erythronate*	0.412999009	0.034825069	0.141029181	0.319777656	0.096679358	0.269287384	-0.06822903686295917	0.2914352702111283	0.701732743630849	0.024992316043442236	0.7354602706107287	1.0
estrone 3-sulfate	-0.528194364	0.116336797	0.301946867	-0.948284646	0.007134346	0.053251131	-0.08278345304481605	0.46263645216363647	0.8307088496397371	0.3373068285194236	0.01400189728213799	0.9599646840393276
ethyl alpha-glucopyranoside	-0.082437736	0.940164896	1	-0.459840853	0.675925823	0.911342727	-0.5692904923972208	0.13703278353914505	0.5574267855363383	-0.1918873750868182	0.6581247181581391	1.0
ethyl beta-glucopyranoside	1.538463853	0.233068805	0.458904439	1.520230176	0.238507067	0.481023081	-0.1893350524787658	0.6635238944129942	0.975217873126949	-0.1711013750861733	0.7333142799631098	1.0
ethyl glucuronide	1.857463495	0.033329543	0.137907022	2.049874565	0.019906465	0.098664424	-0.3710814853986564	0.20022266023334515	0.617802934039175	-0.5634925550372398	0.09568034559047027	1.0
ethylmalonate	0.52944583	0.211581467	0.435362226	0.258234067	0.537746384	0.790300214	-0.05113524878191922	0.7200779322087267	0.9932761599375937	0.22007651392925953	0.18838831652972027	1.0
etiocholanolone glucuronide	-0.236801459	0.784407092	0.980079759	0.169259033	0.844911023	0.991663298	0.25562590749265957	0.38991452771873814	0.7726485685768472	-0.150434584425794	0.6595980780866015	1.0
eugenol sulfate	-0.215036893	0.8761806	1	-0.5885038	0.670264299	0.906921599	-0.23631704909696716	0.6166631192405252	0.9414829975570586	0.13714985835302418	0.8010045370719214	1.0
febuxostat	0	1	1	0	1	1	0.0	1.0	1.0	0.0	1.0	1.0
ferulic acid 4-sulfate	-0.616804649	0.420822316	0.676871951	-0.613470633	0.423307116	0.67328235	0.2069992107299642	0.4285673407332842	0.8103044753599512	0.20366519490040352	0.4992698550357414	1.0
Fibrinopeptide A (2-15)**	6.66E-16	1	1	2.22E-16	1	1	-4.440892098500626e-16	0.9999999999999436	1.0	0.0	1.0	1.0
Fibrinopeptide A (3-16)**	-0.068304909	0.787966726	0.980237474	0.068304909	0.787966726	0.972819461	0.043038915132514566	0.6201249617107873	0.9430719774328081	-0.09357090231582021	0.353508309394593	1.0
Fibrinopeptide A, des-ala(1)*	-0.911559071	0.593840043	0.839313526	-0.921241786	0.589946764	0.831752104	-0.026505301977312712	0.963668155399005	1.0	-0.016822587359576646	0.9800249035462072	1.0
Fibrinopeptide A, phosphono-ser(3)*	-0.659646673	0.534901882	0.793322012	-0.320132364	0.762653844	0.956144073	0.043658643992618984	0.9038887125306143	1.0	-0.29585566527994844	0.48056525896367	1.0
Fibrinopeptide A*	-0.050961592	0.974752285	1	0.100694285	0.950138948	1	0.03257715338492195	0.9527362562512265	1.0	-0.11907872363856353	0.8512138126517471	1.0
Fibrinopeptide B (1-13)**	-0.0964813	0.92046867	1	0.0964813	0.92046867	1	-0.06024203966693742	0.8551097468521291	1.0	-0.25320463934223625	0.5078959625224562	1.0
flavin adenine dinucleotide (FAD)	-0.012640853	0.95566782	1	0.012640853	0.95566782	1	-0.04976022979853756	0.5230503267507746	0.8840383243632247	-0.07504193530706638	0.4055005643035765	1.0
fluconazole	0	1	1	6.94E-18	1	1	6.938893903907228e-18	0.9999999999999991	1.0	0.0	1.0	1.0
fluoxetine	0.00824906	0.840317844	1	-0.00824906	0.840317844	0.991002188	-0.016498119803455058	0.24368131369108975	0.6532489676883204	0.0	1.0	1.0
formiminoglutamate	-0.189774066	0.568402857	0.820229918	-0.107106027	0.74699196	0.953426929	0.08209281562172209	0.4705661232514715	0.8379442621206369	-0.0005752233355455771	0.9964890465150659	1.0
fructose	-0.177729674	0.760066929	0.964954859	-0.40893841	0.483909516	0.734873227	0.3264923463895239	0.10850262205675917	0.4888352262979604	0.557701082502535	0.0208260505470838	0.9599646840393276
fructosyllysine	-0.108934832	0.804044688	0.993492863	0.035276402	0.935927415	1	0.20554294724738081	0.17742907026228788	0.6140121158773719	0.06133171384540537	0.7231773390425975	1.0
fumarate	0.91563976	0.010533539	0.07246567	0.815933923	0.021061715	0.101578088	-0.020318455633745236	0.859405046689959	1.0	0.07938738124610181	0.5501705230022066	1.0
furaneol sulfate	-2.812372758	0.001174325	0.015362742	-2.53431285	0.002936841	0.029419929	0.3565596781029927	0.18859834728412106	0.617802934039175	0.07849977013560111	0.7989620111889787	1.0
furosemide	0	1	1	0	1	1	0.0	1.0	1.0	0.0	1.0	1.0
gabapentin	-1.106057132	0.002406621	0.025109373	-0.821249204	0.019348159	0.098119487	0.12419906651963042	0.27995980374879753	0.696388223423454	-0.1606088612897404	0.22758039590619983	1.0
galactonate	2.055379667	0.159038988	0.364703865	1.386708492	0.337116456	0.586870415	-0.4701573507830492	0.3403015951257795	0.740959984689056	0.19851382434848985	0.725358707547942	1.0
gamma-carboxyglutamate	0.334347396	0.032024642	0.135452373	0.195179717	0.197810933	0.427841071	-0.13991292228945318	0.009983642096563501	0.1443204971427281	-0.0007452433328809238	0.989886867954952	1.0
gamma-CEHC	-0.236265721	0.604462217	0.851166278	-0.318429233	0.48599746	0.735111389	-0.016965984868516526	0.9130103085071735	1.0	0.0651975272491046	0.716497799197446	1.0
gamma-glutamyl-2-aminobutyrate	-0.498228066	0.310191885	0.551774349	-0.117781811	0.808673443	0.985038047	0.38734282432022865	0.02606133675752825	0.2657325587240827	0.006896569827186644	0.9712882894018386	1.0
gamma-glutamyl-alpha-lysine	0.53612565	0.022838527	0.113398252	0.239659352	0.289906481	0.542375974	-0.23515323003186475	0.004480644292291554	0.08253057712575732	0.06131306833176363	0.4894413405008281	1.0
gamma-glutamyl-epsilon-lysine	0.343506191	0.333422684	0.579732454	0.140300038	0.690633342	0.918164466	-0.24599839302748122	0.0485724432044336	0.35634024804586734	-0.04279223915035757	0.7579443606346598	1.0
gamma-glutamylalanine	-0.572763661	0.668423722	0.908108938	-1.282998582	0.340682034	0.590154691	0.4949119032257507	0.28269797931574336	0.696388223423454	1.205146824728002	0.02872581160963014	0.9599646840393276
gamma-glutamylcitrulline*	0.589791934	0.053631148	0.180668941	0.611485172	0.045961354	0.168771274	0.04530791833806325	0.6532143566618769	0.9676041324062874	0.02361468013262097	0.8390459259548124	1.0
gamma-glutamylglutamate	0.233013629	0.424600959	0.680544968	0.003083813	0.991517354	1	-0.18315785718265662	0.07286219660601315	0.4139732762391393	0.04677195848860899	0.6829240958405277	1.0
gamma-glutamylglutamine	0.609203394	0.001984754	0.021672721	0.528253605	0.006187076	0.047700811	-0.08600550547192604	0.1677958615144925	0.6011988762751102	-0.005055716836461388	0.942996273813205	1.0
gamma-glutamylglycine	1.06448147	4.95E-07	4.35E-05	1.079873034	3.88E-07	3.46E-05	0.016918848576008116	0.7617687002187586	1.0	0.0015272846749471714	0.9810753937721817	1.0
gamma-glutamylhistidine	0.55381319	0.104617339	0.284428317	0.396814405	0.239247907	0.481023081	-0.0473086606762434	0.6775188226681337	0.9763865318667584	0.10969012349590668	0.4060252730346676	1.0
gamma-glutamylisoleucine*	0.27690462	0.237700553	0.465615834	0.111254076	0.63143608	0.874520564	-0.10584629754817876	0.1875158546290333	0.617802934039175	0.059804245846050326	0.51373218492144	1.0
gamma-glutamylleucine	0.100468269	0.661575772	0.90265177	-0.06101056	0.790140863	0.972973264	-0.1424537159402906	0.07708331021392743	0.4211920586808858	0.019025113249396375	0.833191128423076	1.0
gamma-glutamylmethionine	0.415027144	0.126754289	0.318840083	0.180457446	0.499034158	0.746916131	-0.10895283964583925	0.23602484244814553	0.6463797843543937	0.1256168589484794	0.23671842231036644	1.0
gamma-glutamylphenylalanine	0.241186781	0.217179906	0.443684173	0.150379485	0.437606068	0.687349814	-0.1271906771558507	0.06140157536751121	0.39211622213184555	-0.036383380956407266	0.632501344697834	1.0
gamma-glutamylthreonine	0.241300312	0.224304399	0.450939977	0.056136404	0.774504287	0.964540781	-0.14418037239142076	0.03843736034658511	0.33106267519203253	0.04098353527354595	0.5963371242233424	1.0
gamma-glutamyltryptophan	0.495904922	0.030947269	0.132366221	0.320338485	0.152824525	0.37133108	-0.145818858458815	0.06019896431268408	0.39211622213184555	0.02974757895602495	0.7315179250226032	1.0
gamma-glutamyltyrosine	0.17687276	0.463308259	0.723800317	0.009350442	0.968913875	1	-0.18642956340810818	0.02963920414817107	0.28929889860864416	-0.01890724494421206	0.8415876921863931	1.0
gamma-glutamylvaline	0.058230357	0.734665838	0.955575657	-0.140865683	0.414723577	0.665188659	-0.1739630893776574	0.005818759222614235	0.10068216715493117	0.02513295018169357	0.7105811020016902	1.0
gamma-tocopherol/beta-tocopherol	-0.176282996	0.560817964	0.814827119	-0.132921258	0.66054033	0.899090652	-0.06417290204241236	0.5352285880949283	0.8899816127971112	-0.10753463992290352	0.3701351753714516	1.0
genistein sulfate*	0.445779244	0.548264907	0.805815346	0.714888265	0.338220351	0.587002494	0.20047001620479532	0.43010313853509285	0.8118641061273985	-0.06863900401724177	0.8140337166459368	1.0
gentisate	-0.749711683	0.293715957	0.536317356	-0.776599772	0.277106118	0.531715204	0.5209629977467977	0.038205425922417525	0.33106267519203253	0.5478510871880051	0.057401422952164806	1.0
GlcNAc sulfate conjugate of C21H34O2 steroid**	-0.667065612	0.032232188	0.135683649	-0.273296333	0.362904719	0.614093575	0.07294131349097743	0.47547374036252354	0.8418465294480649	-0.32082796546669995	0.01038288745178457	0.9599646840393276
Gliclazide	0.148328715	0.761334281	0.964954859	-0.148328715	0.761334281	0.956144073	-8.881784197001252e-16	0.9999999999999958	1.0	0.2966574290505637	0.13121520233909204	1.0
gluconate	-0.373631905	0.397517863	0.646674359	-0.442683025	0.317450713	0.569567283	0.06971865958225754	0.6421213192917048	0.9636038720514152	0.13876977988601447	0.4249371086116652	1.0
glucose	-0.552211232	0.000759582	0.011413724	-0.476543186	0.002892202	0.029419929	0.09699605471623685	0.06105722920656736	0.39211622213184555	0.021328008505268614	0.7125449657315004	1.0
glucuronate	0.633990226	0.088193875	0.254336881	0.692746602	0.063811089	0.210006524	0.06209420982354186	0.6157579256541126	0.9414829975570586	0.003337833713550162	0.9813157531754371	1.0
glucuronide of C10H18O2 (1)*	2.120488712	0.111629446	0.295094509	2.016598954	0.129429852	0.336891744	-0.2779109200001999	0.5329252184275346	0.8897669582518194	-0.1740211618380657	0.734592660002493	1.0
glucuronide of C10H18O2 (7)*	2.342855203	0.104854922	0.284428317	2.007228398	0.16196372	0.38136612	-0.4193349658837806	0.38653668011485576	0.7703750238938312	-0.08370816029607275	0.8801826190246238	1.0
glucuronide of C10H18O2 (8)*	1.700682549	0.121241907	0.310444523	1.917440188	0.082435861	0.243260345	-0.31722871526032004	0.38955106768950876	0.7726485685768472	-0.5339863534886358	0.21326637680751226	1.0
glucuronide of C12H22O4 (1)*	-1.859888337	0.135102134	0.332514303	-1.464838383	0.235516407	0.477725999	0.3358909453033414	0.4221098691012879	0.8054774928468638	-0.05915900824486439	0.9019633180830858	1.0
glucuronide of C14H26O4 (1)*	-1.668086315	0.172181641	0.379597364	-1.220781681	0.313787044	0.567797211	0.30390672383044115	0.4605286814787548	0.8307088496397371	-0.14339791090430787	0.7619926351702755	1.0
glucuronide of piperine metabolite C17H21NO3 (3)*	-0.30335043	0.720427774	0.948020292	-1.044583077	0.223770608	0.46127443	-0.45099957422449083	0.1269298943787494	0.5388622281804156	0.2902330723481146	0.3877678405320367	1.0
glucuronide of piperine metabolite C17H21NO3 (4)*	-0.654252288	0.631857859	0.877836588	-1.899320945	0.170948685	0.395189065	-0.9757715080622362	0.04365010932264721	0.35552518999336596	0.2692971489264373	0.6168902765933161	1.0
glucuronide of piperine metabolite C17H21NO3 (5)*	-0.156322628	0.83847085	1	-0.72453281	0.348601733	0.595072016	-0.3447570440454613	0.19475138263813255	0.617802934039175	0.22345313753713408	0.4618460044075139	1.0
glutamate	-0.618010874	0.022768832	0.113398252	-0.58325919	0.030756685	0.129132848	0.07781761202272836	0.38058958853152347	0.7651994896179574	0.043065927897452894	0.6725822968595057	1.0
glutamate, gamma-methyl ester	0.074260225	0.688724495	0.923475503	0.040276656	0.82781798	0.987286959	-0.11377413701393027	0.08033436871420455	0.42704074799190317	-0.07979056884329792	0.27943159224236697	1.0
glutamine	0.446035843	0.000360636	0.006642674	0.426209571	0.000581662	0.009225798	-0.06996298125042041	0.07154576872345501	0.4126528680918466	-0.0501367085428458	0.2544751387589922	1.0
glutamine conjugate of C6H10O2 (1)*	1.286895953	0.003244338	0.031134738	1.045800689	0.014064634	0.078350305	-0.2682349306247471	0.05873383937730876	0.39211622213184555	-0.027139666878021496	0.8639381098929623	1.0
glutamine conjugate of C6H10O2 (2)*	2.405984078	0.001361796	0.017279674	2.069177168	0.004817731	0.04136728	-0.46700064406927355	0.052107218414354325	0.3740100487151022	-0.1301937339343801	0.6275558155006319	1.0
glutamine conjugate of C7H12O2*	1.706006407	0.039098116	0.153116743	1.703023174	0.039415644	0.151136924	-0.004016373209211999	0.9881710974691524	1.0	-0.0010331404770922148	0.9973647830015623	1.0
glutamine_degradant*	-0.200248392	0.288444703	0.530440984	-0.345041609	0.073022316	0.228488617	-0.12429269507641522	0.059339464674452426	0.39211622213184555	0.020500521966940168	0.7806215853680596	1.0
glutarate (C5-DC)	1.814987367	0.024409955	0.116636691	1.503534108	0.058534886	0.197303343	-0.3436603265086515	0.19691751129576412	0.617802934039175	-0.032207066619412306	0.9152662673625158	1.0
glutarylcarnitine (C5-DC)	-0.129056669	0.57222455	0.820955321	-0.292325572	0.206325201	0.437697987	-0.1934213056456672	0.01841036559759515	0.20873400958532567	-0.030152402421646407	0.7372834216298889	1.0
glycerate	0.385174572	0.038841621	0.152955624	0.475171444	0.012437171	0.072097711	0.000758592041059214	0.9900902246034409	1.0	-0.08923828003316081	0.21250879972660128	1.0
glycerol	0.78036491	0.07495719	0.230730756	0.565224258	0.190840666	0.416711358	-0.36169674423364157	0.01818194754498388	0.20873400958532567	-0.14655609230481786	0.38512870508239794	1.0
glycerol 3-phosphate	-0.161727245	0.56906566	0.820229918	-0.365332635	0.203895056	0.436863329	0.012175355508211916	0.8997619165613553	1.0	0.21578074541164802	0.06152317493631618	1.0
glycerophosphoethanolamine	-0.055766067	0.850245158	1	-0.067446815	0.819399785	0.987286959	-0.030843113213051915	0.7597812090827516	1.0	-0.019162365206956605	0.8692414892549369	1.0
glycerophosphoglycerol	0.14131359	0.871982659	1	-0.009030484	0.991781903	1	-0.003453653288511771	0.9907920092117177	1.0	0.14689042122925755	0.6713018662354286	1.0
glycerophosphoinositol*	1.936933997	0.049453437	0.171984908	1.934157269	0.049757658	0.177019454	0.11177894852462814	0.7305830662088428	0.9956155866473729	0.11455567704767788	0.7598353674284389	1.0
glycerophosphorylcholine (GPC)	-0.180303543	0.681926602	0.917838146	-0.148358243	0.735817945	0.948424485	0.008561587981563368	0.9544621913634985	1.0	-0.023383712617412816	0.8925720012607341	1.0
glycine	0.658315567	0.000131683	0.002837392	0.785084253	1.33E-05	0.000459463	0.08804407404189435	0.09184234323532779	0.4580085413744295	-0.03872461171943051	0.5110841457629862	1.0
glycine conjugate of C10H14O2 (1)*	0.935243773	0.174632912	0.383520742	0.57190699	0.4013547	0.651061175	-0.7291576777086132	0.0036592211111698032	0.07462197337421277	-0.3658208953656503	0.17780443629276269	1.0
glyco-beta-muricholate**	2.032545593	0.027476412	0.125660682	1.528637446	0.09088741	0.257551917	-0.05563914104193923	0.8530371266563469	1.0	0.4482690053849686	0.2029945875233083	1.0
glycochenodeoxycholate	2.104613503	0.006171841	0.049987537	1.357221611	0.065921631	0.213824896	0.027065274792233085	0.9116371400903709	1.0	0.7744571672170502	0.00992325154898111	0.9599646840393276
glycochenodeoxycholate 3-sulfate	1.914613622	1.73E-05	0.000635158	1.944362868	1.39E-05	0.000468058	0.21782904625964394	0.09324517695156236	0.4605998056177642	0.18807980053579287	0.204162876438088	1.0
glycochenodeoxycholate glucuronide (1)	1.559277275	0.001176399	0.015362742	1.390838827	0.003197455	0.031209344	0.05610360103963319	0.7048765073268328	0.987036135837067	0.22454204907450004	0.19577083679544804	1.0
glycocholate	0.948153208	0.147670656	0.35060268	0.289954145	0.652096694	0.89184961	-0.08838579134849611	0.6870990474055029	0.9763865318667584	0.5698132717238511	0.031256186518376305	0.9599646840393276
glycocholenate sulfate*	0.146414402	0.386992971	0.63957449	0.205185298	0.228507451	0.467662203	0.004925536715266465	0.931572754797187	1.0	-0.05384535938208436	0.41912674918856785	1.0
glycodeoxycholate	2.485612876	0.029139114	0.127497577	1.268035688	0.249893911	0.495332702	-0.27578030342784854	0.46013970548288896	0.8307088496397371	0.9417968843473266	0.03536906480900184	0.9732260395941289
glycodeoxycholate 3-sulfate	2.04608704	0.020407848	0.106419004	1.292441252	0.131164764	0.337191166	-0.28636060201421376	0.3211333990350075	0.7219179954684617	0.46728518617762405	0.16471168245989362	1.0
glycodeoxycholate glucuronide (1)	1.627632048	0.017622482	0.096754204	1.313399611	0.051191533	0.179879172	0.25971640155443776	0.24733920384428798	0.6568869088143648	0.57394883808972	0.03194278283143121	0.9599646840393276
glycohyocholate	1.737466269	0.006535149	0.051827362	1.380528058	0.026777791	0.1149633	0.15587077596458254	0.44494462021332604	0.8193163126298387	0.512808987088794	0.035934299062478706	0.9732260395941289
glycolithocholate	1.858666053	0.051407179	0.176297293	0.798836308	0.388545272	0.637526869	-0.11164615886720297	0.7224799578094969	0.9932761599375937	0.9481835864100279	0.013676750276213772	0.9599646840393276
glycolithocholate sulfate*	2.051791768	0.007749196	0.058997209	1.544895701	0.03922762	0.151136924	0.04441887999011662	0.8564617398097791	1.0	0.5513149464059577	0.06012096429146299	1.0
glycosyl ceramide (d18:1/20:0, d16:1/22:0)*	-0.152239578	0.378558715	0.632963473	-0.052956825	0.75785735	0.955866025	-0.011899651648911047	0.8390860783559654	1.0	-0.11118240462275553	0.10877586141100344	1.0
glycosyl ceramide (d18:2/24:1, d18:1/24:2)*	-0.315942836	0.052971163	0.179504652	-0.184697048	0.246925895	0.492988412	-0.03700011625252053	0.49319554704923707	0.8635434986668348	-0.16824590415281088	0.010914461197745319	0.9599646840393276
glycosyl-N-(2-hydroxynervonoyl)-sphingosine (d18:1/24:1(2OH))*	-0.9826773	0.132452065	0.329050369	-0.265516292	0.678333372	0.911604726	0.087410363628589	0.6891134366765388	0.9763865318667584	-0.6297506449218637	0.017888885497327967	0.9599646840393276
glycosyl-N-behenoyl-sphingadienine (d18:2/22:0)*	-0.074546745	0.716148728	0.946576212	0.045639933	0.823699581	0.987286959	0.01172040619269367	0.8668570792808399	1.0	-0.10846627227724326	0.18624589886633347	1.0
glycosyl-N-palmitoyl-sphingosine (d18:1/16:0)	-0.344170281	0.011029308	0.073657719	-0.262135176	0.047205132	0.171682358	-0.03857797189008138	0.3777176609966507	0.7607646717075399	-0.1206130766850878	0.02216397685722417	0.9599646840393276
glycosyl-N-stearoyl-sphingosine (d18:1/18:0)	-0.059784585	0.766647843	0.966348606	-0.020785784	0.917761572	1	-0.01499647591858666	0.8272930919834589	1.0	-0.05399527757875966	0.4979997553032336	1.0
glycosyl-N-tricosanoyl-sphingadienine (d18:2/23:0)*	-0.505242281	0.224680251	0.450939977	-0.371076068	0.369461535	0.61956692	-0.1019541305119558	0.4688392137965962	0.8365849721183014	-0.23612034359319828	0.15221176279845777	1.0
glycoursodeoxycholate	1.142566723	0.069324993	0.219914284	0.365741519	0.549784223	0.801856427	-0.2095656696905812	0.3183246442911226	0.7206509369102141	0.5672595345600256	0.024511444118775386	0.9599646840393276
glycoursodeoxycholic acid sulfate (1)	0.088108434	0.850423448	1	-0.0312758	0.946614131	1	-0.033476236655987646	0.8337491081710191	1.0	0.08590799707540245	0.6414220699185063	1.0
guaiacol sulfate	0.271474084	0.581851279	0.829555756	0.631914531	0.205512817	0.437697987	0.06883263303758447	0.6821024439048551	0.9763865318667584	-0.2916078138203952	0.1404332973345547	1.0
guanidinoacetate	0.384411147	0.078595694	0.235449184	0.542748783	0.015627104	0.084179966	0.11188384132312505	0.13063794649951121	0.5505111989019993	-0.04645379448681247	0.5796293013750158	1.0
guanidinosuccinate	-0.011927227	0.982441608	1	0.496924376	0.362971246	0.614093575	0.6512114918252382	0.0014392386395226105	0.042143859649610795	0.14235988831383026	0.5068867306782707	1.0
gulonate*	1.788456514	0.0005354	0.008734664	1.602698735	0.001548538	0.018045203	-0.12981174997959605	0.4103114954623539	0.7950892707607146	0.05594602920458547	0.7573106879281433	1.0
heme	-0.099493305	0.909174588	1	-0.63531415	0.468507656	0.719134064	-0.40572759032188926	0.18027361856965135	0.617802934039175	0.13009325414989237	0.7054307421749915	1.0
heneicosapentaenoate (21:5n3)	2.562573726	0.001696723	0.019262724	2.098255824	0.008179073	0.058745289	-0.3029441633396024	0.23743092020249323	0.6471267562559601	0.16137373835945779	0.5818138631042737	1.0
heptenedioate (C7:1-DC)*	1.201534972	0.137715534	0.336049444	1.089088983	0.176898326	0.400829142	-0.1578592183407601	0.560804222930074	0.9101166576241156	-0.04541322987370999	0.8844348357719929	1.0
hexadecadienoate (16:2n6)	1.015272121	0.094472421	0.268376876	0.6085368	0.30800559	0.561373438	-0.4212011044804501	0.044613435512121984	0.35552518999336596	-0.014465784084198685	0.9504874996772525	1.0
hexadecanedioate (C16-DC)	1.121945993	0.004037075	0.036146056	0.850365521	0.024476387	0.110047378	-0.2071881921572003	0.10035778195283404	0.4804928512963325	0.06439228066419983	0.6505754405203179	1.0
hexadecasphingosine (d16:1)*	-0.704221761	0.190097973	0.407301849	-0.861403443	0.111777101	0.300489041	-0.2342679347345793	0.20123290271573346	0.617802934039175	-0.07708625231288568	0.7117920563670251	1.0
hexadecenedioate (C16:1-DC)*	0.676152315	0.125562936	0.317944287	0.44540363	0.306886397	0.561373438	-0.12424593863627875	0.4021510501574531	0.7857048729377901	0.1065027463555752	0.5327659207897177	1.0
hexanoylcarnitine (C6)	0.337161887	0.375764341	0.630136383	0.615484667	0.111828233	0.300489041	0.1879177492569985	0.1530157815040202	0.5786167490649149	-0.09040503088059966	0.5451867173867653	1.0
hexanoylglutamine	2.258066596	0.001484525	0.018229324	2.075031047	0.003079355	0.030315722	-0.3089798245407398	0.1672566714189568	0.6011988762751102	-0.12594427506127528	0.6203599483722214	1.0
hexanoylglycine	2.723150727	0.001007367	0.014380164	2.690129366	0.001131278	0.014849655	-0.2767268844183728	0.2815523507290002	0.696388223423454	-0.24370552274540047	0.40933941151917863	1.0
hippurate	1.308338392	0.070567372	0.222618616	1.698709987	0.021348925	0.102360564	0.1327344451272534	0.5802637505359067	0.9221867149360258	-0.25763714943547245	0.35511832724597836	1.0
histidine	0.090212386	0.343570844	0.589125982	0.034688642	0.713729652	0.939031408	-0.10671700588114907	0.002470176540249042	0.05709724706050299	-0.051193261972174775	0.17650647320661045	1.0
histidine betaine (hercynine)*	0.594233324	0.531829835	0.792884688	0.290558376	0.75916855	0.955866025	-0.4577230635484658	0.1644548766299373	0.600116902322628	-0.15404811602522717	0.6802666460466298	1.0
homoarginine	0.334462734	0.196357805	0.415260395	-0.012457872	0.961001927	1	-0.32261256297885516	0.0008774911565473521	0.03578910359918129	0.02430804374063006	0.8088260754711023	1.0
homocitrulline	1.691233873	0.001615045	0.018716449	1.530084036	0.003762263	0.034649227	-0.04555255065973829	0.7840123962263925	1.0	0.11559728632010999	0.5480158498138143	1.0
homostachydrine*	0.139560829	0.844627813	1	-0.814579863	0.258301468	0.506726216	-0.9172317409564512	0.0007392795446651896	0.03232600226299672	0.036908951084754824	0.8953571967922216	1.0
homovanillate (HVA)	0.881326815	0.170118041	0.375773313	0.822876272	0.19923744	0.429300296	0.09730559806545913	0.6520445411058853	0.9676041324062874	0.15575614183937805	0.5326398525772413	1.0
hydantoin-5-propionate	0.131973375	0.794349143	0.987101982	-0.509856402	0.318199585	0.569567283	-0.5747365182950964	0.0023636334544084323	0.05709724706050299	0.0670932585176709	0.7368052799739462	1.0
hydrochlorothiazide	0.032800964	0.690594204	0.923975973	-0.032800964	0.690594204	0.918164466	-0.018473939143258677	0.5123938821866045	0.8763399401523715	0.04712798967890175	0.15407537686694786	1.0
hydroquinone sulfate	-0.088007746	0.851998012	1	-0.040264036	0.931960068	1	-0.0731692985135145	0.6500435242146736	0.9676041324062874	-0.12091300853578069	0.5169996326305613	1.0
hydroxy-CMPF*	1.887970455	9.93E-07	7.09E-05	1.694430624	5.40E-06	0.000246753	-0.26308495735053583	0.015898006049914776	0.1990768648545741	-0.06954512675863955	0.560511297085027	1.0
hydroxy-N6,N6,N6-trimethyllysine*	0.921981545	7.85E-05	0.001905369	0.931563004	6.89E-05	0.001824976	0.04562759507906189	0.5053773352771682	0.8704991204924979	0.03604613608073884	0.6478777389940416	1.0
hydroxyasparagine**	0.601155919	6.79E-05	0.001762453	0.51081904	0.000446247	0.008106222	-0.08530942706609534	0.06069165928972731	0.39211622213184555	0.005027451503339414	0.921126728848804	1.0
hydroxycotinine	-0.058310841	0.867438658	1	0.058310841	0.867438658	1	0.03955530105739502	0.7402952217224605	1.0	-0.07706638098194585	0.576706586102415	1.0
hydroxypalmitoyl sphingomyelin (d18:1/16:0(OH))**	-0.149041506	0.15756346	0.363306091	-0.100716951	0.334600365	0.58606383	-0.027363188098779634	0.4410071888039344	0.8162564175268933	-0.0756877434618493	0.07196606131041923	1.0
hydroxypioglitazone (M-IV)	8.33E-17	1	1	8.33E-17	1	1	0.0	1.0	1.0	0.0	1.0	1.0
hyocholate	0.851989805	0.34039096	0.587037009	1.422858418	0.116730266	0.310633057	0.02759040144960795	0.9273073167678586	1.0	-0.5432782106790861	0.12806467933812268	1.0
hypotaurine	1.720846388	0.000105094	0.002396735	2.512077848	4.24E-07	3.46E-05	0.7308338133226207	5.437877163409887e-06	0.0010350092867690151	-0.060397646030917684	0.6887498052980499	1.0
hypoxanthine	0.615580223	0.067468232	0.21703865	0.405588552	0.220064809	0.454455717	-0.39242352324532953	0.0014163704348702016	0.042143859649610795	-0.18243185307704013	0.1634166121061787	1.0
I-urobilinogen	1.708926242	0.033043924	0.137222406	1.460632494	0.065421893	0.213462291	-0.22780614906651273	0.3878163267410424	0.7715788242827011	0.020487598578311506	0.9459946999644488	1.0
ibuprofen	0	1	1	0	1	1	0.0	1.0	1.0	0.0	1.0	1.0
ibuprofen acyl glucuronide	0	1	1	0	1	1	0.0	1.0	1.0	0.0	1.0	1.0
imidazole lactate	0.134100307	0.556617	0.810786498	0.02810972	0.901618984	1	-0.16056425819426656	0.046425366250326505	0.35552518999336596	-0.054573671215125935	0.5439311617487865	1.0
imidazole propionate	0.685933395	0.008887808	0.063835701	0.216643559	0.380657293	0.630015404	-0.3042105391039168	0.0010728492614378447	0.0365475480515174	0.1650792969918491	0.09636996297247848	1.0
iminodiacetate (IDA)	-1.869488462	0.08050714	0.237568874	-1.395846093	0.186325082	0.413115777	0.18457665656457078	0.6035836990517841	0.9394457770180062	-0.28906571280677185	0.4822102327766221	1.0
indapamide	1.11E-16	1	1	8.33E-17	1	1	-2.7755575615628914e-17	0.9999999999999964	1.0	0.0	1.0	1.0
indole-3-carboxylate	0.792345144	0.143906978	0.344425456	0.816508015	0.132549641	0.337883237	-0.07704274224514912	0.6714372617929685	0.9763865318667584	-0.1012056132480047	0.6295812279567821	1.0
indoleacetate	-0.339135695	0.562104019	0.815657929	-0.367008214	0.53064393	0.78598621	0.026601388950469262	0.8936981307553306	1.0	0.05447390849022714	0.8127413328940801	1.0
indoleacetoylcarnitine*	-0.478438451	0.530581123	0.792114096	0.016435503	0.982748096	1	0.5387854005034076	0.045665651032192854	0.35552518999336596	0.04391144600359753	0.8834841300598741	1.0
indoleacetylglutamine	1.240866199	0.055675872	0.186457026	0.956332004	0.134841502	0.341439015	-0.21417159954786102	0.320746579390375	0.7219179954684617	0.07036259540147505	0.7756793862649741	1.0
indolebutyrate	0.766465532	0.093240348	0.265537351	0.343200152	0.442567373	0.692345124	-0.31046601079578756	0.048676951571939846	0.35634024804586734	0.11279936920203745	0.5212515045405592	1.0
indolelactate	-0.34154871	0.04549318	0.162353788	-0.367216869	0.032484934	0.131882765	-0.06221485809671351	0.2728113656464297	0.6879080564874186	-0.03654669849035008	0.5736956555931912	1.0
indolepropionate	2.068467969	0.050733567	0.174511247	0.99835692	0.332286324	0.582904733	-1.2724532904767367	0.001018875456973042	0.0365475480515174	-0.20234224128667666	0.6157783944216243	1.0
indolin-2-one	1.056407217	0.139993471	0.337996921	1.260886504	0.080692503	0.241232561	0.3134459985312777	0.19730147803299386	0.617802934039175	0.10896671247990986	0.6937349264681706	1.0
indomethacin	0	1	1	0	1	1	0.0	1.0	1.0	0.0	1.0	1.0
inosine	0.574244338	0.294486953	0.536317356	0.516240132	0.345012073	0.591531064	-0.19240043715285174	0.3032761138550564	0.709715823816546	-0.13439623132806128	0.5308404085837068	1.0
inosine 5'-monophosphate (IMP)	-0.019996071	0.936934147	1	0.019996071	0.936934147	1	-0.0917618575760919	0.29249739978181816	0.7017479633420931	-0.1317540003331974	0.19305180794433988	1.0
isobutyrylcarnitine (C4)	0.689982652	0.089332543	0.25632604	1.048171884	0.012501194	0.072102848	0.42787465538784497	0.003501446703787621	0.07270276610409933	0.06968542364394222	0.6550753857419003	1.0
isobutyrylglycine	1.695863952	0.001526749	0.018548379	1.922328646	0.000447191	0.008106222	0.17369619925670798	0.29889640083281643	0.7067074321968455	-0.05276849477850287	0.7825992579401115	1.0
isoeugenol sulfate	-0.427149913	0.67581745	0.914435459	-0.901879022	0.379980605	0.629808202	-0.20356993974626558	0.5599194634392053	0.9101166576241156	0.271159168520521	0.5017310462618062	1.0
isoleucine	-0.088246191	0.515237882	0.776750217	-0.145545729	0.286454562	0.540712579	-0.00018817491214088294	0.9967433866815445	1.0	0.057111363702123684	0.2885385613116389	1.0
isoleucylglycine	1.076140303	0.01421355	0.085875238	1.070161808	0.014702174	0.081504284	-0.04391424949706543	0.7562460835558455	1.0	-0.037935754133817556	0.8162879075025917	1.0
isoursodeoxycholate	0.798584083	0.192907488	0.41024274	0.783081628	0.201416653	0.433178565	0.1601150294020782	0.43958023873259844	0.8149360919360835	0.17561748438170488	0.46260438080278043	1.0
isovalerate (i5:0)	-0.005079473	0.986497187	1	0.039620107	0.894994578	1	0.09813628155014584	0.3422382579057507	0.7416244602056306	0.05343670140900546	0.652087340442721	1.0
isovalerylcarnitine (C5)	-0.021945559	0.940401441	1	-0.017500609	0.952455763	1	0.1522685067265118	0.13674505876691695	0.5574267855363383	0.1478235570604442	0.20815609876243535	1.0
isovalerylglycine	1.836648485	0.032698229	0.136781605	1.846784918	0.031826409	0.130740142	-0.10862102727913525	0.6993854319122597	0.9848312740367454	-0.11875745992206288	0.7146062018560082	1.0
ketopioglitazone	1.11E-16	1	1	0	1	1	-1.1102230246251565e-16	0.9999999999999859	1.0	0.0	1.0	1.0
kynurenate	0.349511995	0.269243224	0.509315159	0.185745841	0.553821602	0.80466192	-0.33095387108712604	0.004200394683990848	0.0813025547308059	-0.16718771640099306	0.1822992291875184	1.0
kynurenine	0.590697108	0.013375785	0.082568357	0.600922389	0.012014874	0.070414958	-0.06620260537032974	0.3920963618561122	0.7746955799994466	-0.07642788663629144	0.39219591484250593	1.0
L-urobilin	3.435571069	0.001581646	0.018716449	3.453820835	0.001507582	0.018045203	0.031603041155787714	0.9251995836725749	1.0	0.013353274321794117	0.9725920045715717	1.0
lactate	-0.402505854	0.03192083	0.135452373	-0.432081737	0.022094251	0.103234331	-0.006691415630449171	0.9130264183358228	1.0	0.02288446763447228	0.7465381525366018	1.0
lactose	-1.964427907	0.010474521	0.07246567	-2.154641496	0.005508623	0.045399534	-0.058308250413881435	0.8125943634716989	1.0	0.13190533911114188	0.6428128392666903	1.0
lactosyl-N-behenoyl-sphingosine (d18:1/22:0)*	0.277180106	0.473756325	0.734097317	0.361962998	0.351166046	0.598554663	-0.1037875713934231	0.4323921625363246	0.813211520930674	-0.18857046321169313	0.22060055419701347	1.0
lactosyl-N-nervonoyl-sphingosine (d18:1/24:1)*	0.218426738	0.079133557	0.235449184	0.382205977	0.003579951	0.034107268	-0.0011180845298167652	0.9783633597915319	1.0	-0.16489732364530207	0.00166580307892993	0.9511735580689901
lactosyl-N-palmitoyl-sphingosine (d18:1/16:0)	-0.207570342	0.101884233	0.281696015	-0.162595566	0.195738772	0.424968968	-0.023410663363716097	0.5803029839243381	0.9221867149360258	-0.06838543973317024	0.16830914005390182	1.0
lamotrigine	4.16E-17	1	1	1.39E-17	1	1	-2.7755575615628914e-17	0.9999999999999964	1.0	0.0	1.0	1.0
lansoprazole	4.44E-16	1	1	3.33E-16	1	1	-1.1102230246251565e-16	0.9999999999999859	1.0	0.0	1.0	1.0
lanthionine	0.326736117	0.807321696	0.993492863	0.205745344	0.877905402	1	0.1158525420885379	0.8000081195375804	1.0	0.23684331521143465	0.65419623579601	1.0
laurate (12:0)	0.995965608	0.020306239	0.106419004	0.878829187	0.038461159	0.149906635	-0.18549953160544913	0.18945646054825635	0.617802934039175	-0.0683631104576603	0.670823739450146	1.0
laurylcarnitine (C12)	0.363101954	0.398174338	0.646820901	0.303389133	0.479328827	0.729858027	-0.17791134453417173	0.22846826273450874	0.6387062739120399	-0.1181985231124372	0.4843560906488851	1.0
leucine	-0.089584319	0.536740336	0.794610037	-0.175348059	0.231282934	0.471101667	-0.06053517162340777	0.22613767412246766	0.6386220726230972	0.025228567818230165	0.6583572000972662	1.0
leucylglycine	1.377294778	0.022355532	0.113398252	1.659739549	0.006989835	0.052515736	-0.0865775615571269	0.6587680295564485	0.9704754665107396	-0.36902233238595583	0.11096349707812306	1.0
levetiracetam	2.22E-16	1	1	1.67E-16	1	1	-5.551115123125783e-17	0.9999999999999929	1.0	0.0	1.0	1.0
levulinate (4-oxovalerate)	-0.557790296	0.46041442	0.720264749	-0.322608089	0.668357466	0.90648958	-0.2792306065648589	0.28180037270695746	0.696388223423454	-0.5144128137518519	0.09115357998504056	1.0
levulinoylcarnitine	0.719307613	0.369415867	0.622231445	0.864389868	0.282374706	0.538174416	0.48260920707426	0.08403971572388884	0.4345299773059223	0.33752695246652686	0.28676158759539694	1.0
lignoceroyl sphingomyelin (d18:1/24:0)	-0.175803892	0.321474745	0.568303651	-0.187407057	0.291178128	0.542375974	-0.11589742629880495	0.06161291270649624	0.39211622213184555	-0.10429426075769871	0.1401350679712749	1.0
lignoceroylcarnitine (C24)*	-0.541185669	0.074748399	0.230709924	-0.303705559	0.30734954	0.561373438	0.13719203648542344	0.1798568788635907	0.617802934039175	-0.10028807337252876	0.39102357424417633	1.0
linoleate (18:2n6)	0.842645054	0.076255917	0.232845609	0.821153346	0.08360781	0.244820817	-0.21168294242781022	0.18601610532012292	0.617802934039175	-0.1901912352889854	0.3003428279451458	1.0
linolenate [alpha or gamma; (18:3n3 or 6)]	0.768180872	0.220837587	0.447942242	0.736589384	0.239882772	0.48145189	-0.2829110853464605	0.1875086985625632	0.617802934039175	-0.25131959783081514	0.3073803768522992	1.0
linolenoylcarnitine (C18:3)*	0.281521567	0.428364541	0.682276577	0.499697244	0.165024415	0.386184185	0.12383609448094951	0.3092901228016167	0.71113666844811	-0.09433958201547588	0.4999990643843317	1.0
linoleoyl ethanolamide	1.102288916	0.001077661	0.014827583	1.206760753	0.00043444	0.008106222	-0.11176742468498063	0.2859253063705602	0.696388223423454	-0.21623926125984894	0.07928659018306332	1.0
linoleoyl-arachidonoyl-glycerol (18:2/20:4) [1]*	-1.004937932	0.113706551	0.29714618	-1.145026898	0.073447311	0.229171666	0.02834708232741301	0.8935081578088678	1.0	0.16843604831419046	0.49277906782650416	1.0
linoleoyl-arachidonoyl-glycerol (18:2/20:4) [2]*	-1.034078145	0.07121685	0.223433084	-0.807139575	0.154178368	0.3723516	-0.023533896125542242	0.9012436246752623	1.0	-0.2504724658371432	0.2584469506752573	1.0
linoleoyl-docosahexaenoyl-glycerol (18:2/22:6) [1]*	-0.278314465	0.668756232	0.908108938	-0.400946789	0.538400671	0.790300214	-0.3929729737924923	0.08485317593868824	0.4364969681170359	-0.27034064954072934	0.2958625363286056	1.0
linoleoyl-linoleoyl-glycerol (18:2/18:2) [1]*	-0.939600265	0.127528251	0.319379962	-0.719826393	0.238790528	0.481023081	0.08387502597823893	0.6841043353719434	0.9763865318667584	-0.1358988466387239	0.5686473246176373	1.0
linoleoylcarnitine (C18:2)*	0.761844759	0.014511537	0.08673854	0.876912886	0.005656947	0.045817257	-0.007535921231023146	0.9401727603207013	1.0	-0.12260404875296571	0.29531670937589005	1.0
linoleoylcholine*	1.659727496	0.225984137	0.45117812	1.475392561	0.2804074	0.536390705	0.15735713520947536	0.7333485514751878	0.9981931415788612	0.341692069632342	0.5229090300949857	1.0
lithocholate sulfate (1)	-0.182137003	0.828417914	1	0.036228013	0.965599933	1	0.21050948072754572	0.4650952761148518	0.8325059644563648	-0.007855535114410062	0.981070096990752	1.0
lithocholic acid sulfate (2)	0.636007146	0.487331783	0.746241744	0.533639439	0.559519309	0.809849241	-0.07253446406523123	0.8157471955457022	1.0	0.02983324352505229	0.9338219935098755	1.0
lysine	0.28621486	0.041205385	0.156855166	0.109572703	0.418805782	0.668917767	-0.15218918336204246	0.002471606936464224	0.05709724706050299	0.024452974132250824	0.6457149654583652	1.0
lyxonate	0.306505391	0.473448934	0.734097317	0.323967185	0.448876585	0.698388365	-0.018241258250104586	0.9000575286483907	1.0	-0.035703052124059095	0.8314683880946311	1.0
m-tyramine sulfate	0.269679864	0.701928517	0.933180869	0.186926491	0.790647276	0.972973264	-0.14241148953413918	0.5545405327927675	0.9061787496360585	-0.05965811595767644	0.8297539173043168	1.0
malate	0.661527356	0.22706705	0.451760576	0.608823395	0.265263014	0.516065352	0.07479216234156993	0.6854063879748017	0.9763865318667584	0.12749612282998266	0.5505432229433644	1.0
maleate	-1.302732755	0.049547316	0.171984908	-0.748211293	0.247792873	0.492995577	0.3278430581394939	0.1410663775781158	0.5642215275588471	-0.2266784038301999	0.3718729624787811	1.0
malonate	0.069601605	0.915865035	1	0.078156692	0.905571949	1	0.2763950247924533	0.22547778329336748	0.6386220726230972	0.26783993761447866	0.3070789613120127	1.0
malonylcarnitine	-0.788871157	0.146511347	0.348574912	-1.360963496	0.015708897	0.084223289	-0.5885849071419866	0.002968454299775774	0.06277731130266544	-0.01649256826592782	0.9373636545357524	1.0
maltol sulfate	-1.410892369	0.322745283	0.569667872	-1.127753162	0.427759444	0.678284091	0.15297811711455478	0.7514308735728872	1.0	-0.13016108954366729	0.8153707251087572	1.0
maltose	-0.880956609	0.136762184	0.334574579	-1.046731711	0.07954698	0.239690373	-0.1815533010732442	0.36260140881820835	0.7480838617208784	-0.01577819863516644	0.9449405738821985	1.0
maltotetraose	0.817261452	0.364520439	0.61580228	0.888122272	0.325099248	0.577954692	-0.4022203131580415	0.19471377656486538	0.617802934039175	-0.4730811334513114	0.18680147528948948	1.0
maltotriose	-0.310327355	0.797323842	0.98894598	-0.370888337	0.758959732	0.955866025	-0.7817601184487177	0.06633876187265281	0.4086791701308103	-0.7211991367574112	0.1379024819766829	1.0
mannitol/sorbitol	0.189950691	0.854096928	1	0.428705405	0.678514901	0.911604726	0.20071117063775445	0.5702263114537796	0.9146045613486183	-0.03804354364523266	0.9255307568722165	1.0
mannonate*	-0.306686258	0.157793188	0.363306091	-0.36726549	0.093308487	0.262425609	0.009828991014376398	0.8924836932459164	1.0	0.07040822240416167	0.4047813308330208	1.0
mannose	-0.484304072	0.075277881	0.231094999	-0.309200821	0.247748945	0.492995577	0.06664510180207273	0.46206555516526804	0.8307088496397371	-0.10845814876770554	0.30237426496008657	1.0
margarate (17:0)	0.176451739	0.701007891	0.933043137	0.015511352	0.973036787	1	-0.2201161552848503	0.16762395517909473	0.6011988762751102	-0.05917576881162406	0.7437914914469642	1.0
margaroylcarnitine (C17)*	-0.16768089	0.619457523	0.868000602	-0.11844392	0.725433508	0.945817824	0.09279189358381897	0.4224877567559294	0.8054774928468638	0.043554924101761455	0.7431185577960268	1.0
medazepam	0	1	1	0	1	1	0.0	1.0	1.0	0.0	1.0	1.0
metabolonic lactone sulfate	-1.765121622	2.79E-10	1.60E-07	-1.662235784	9.73E-10	5.55E-07	0.07122521042772234	0.25983848987436264	0.6743413916219627	-0.03166062737683095	0.6612049120816469	1.0
metformin	0.119097337	0.785738919	0.980237474	-0.119097337	0.785738919	0.972171014	-0.23819467341282508	0.11937650935812545	0.5183573143991607	0.0	1.0	1.0
methionine	0.131065346	0.589796446	0.836683145	-0.022373294	0.926476456	1	-0.12235005914267226	0.14729665398431407	0.5702128096613107	0.031088580125781515	0.7451542085471587	1.0
methionine sulfone	0.883336955	0.000722614	0.011151693	0.89869605	0.000607323	0.009500854	0.022657566796487227	0.7763277050010042	1.0	0.007298471779174864	0.9367843084574949	1.0
methionine sulfoxide	0.170214598	0.515566256	0.776750217	0.179940964	0.49206655	0.739394738	0.04984594389599298	0.5765552580466848	0.9208756708941456	0.040119577553615025	0.6966579059395825	1.0
methyl glucopyranoside (alpha + beta)	3.264259935	1.51E-07	1.57E-05	3.114986133	3.41E-07	3.46E-05	-0.18026379425174865	0.2644716775650645	0.6743413916219627	-0.030989992423038792	0.8665230153203274	1.0
methyl indole-3-acetate	0.3175781	0.606516613	0.851958145	0.163467389	0.790543271	0.972973264	-0.0251035438730437	0.9048284595379921	1.0	0.12900716688453465	0.5955792472438218	1.0
methyl vanillate sulfate	-0.512942563	0.65461137	0.895288844	-0.082698403	0.94239527	1	0.3934832883016077	0.3183679468704884	0.7206509369102141	-0.03676087143099152	0.935047351610053	1.0
methyl-4-hydroxybenzoate sulfate	3.171267609	0.001581232	0.018716449	2.788435157	0.004610859	0.040818609	-0.20614106758442752	0.508762899787842	0.875010890900174	0.17669138427380426	0.6231428620877422	1.0
methylnaphthyl sulfate (1)*	-0.012579905	0.830414032	1	0.012579905	0.830414032	0.987286959	0.02515980995139433	0.21599508106154552	0.6359743284224524	0.0	1.0	1.0
methylnaphthyl sulfate (2)*	0.444128657	0.45175738	0.709037348	0.323090708	0.583143805	0.82726736	0.04705847552929221	0.814417143340726	1.0	0.16809642487541554	0.4697304270388454	1.0
methylsuccinate	1.077818086	0.011023295	0.073657719	0.837320403	0.043241209	0.160851663	-0.1303877322638749	0.34162650282753926	0.7416244602056306	0.11010995077396887	0.485022500883048	1.0
methylsuccinoylcarnitine	1.861367121	1.27E-07	1.45E-05	2.064788008	1.89E-08	4.64E-06	0.21375297511447733	0.023987087287610117	0.24904219003426237	0.010332088784143385	0.9209388378611738	1.0
metoprolol	0.035761218	0.764697152	0.964954859	-0.035761218	0.764697152	0.956315935	0.00024015866398596764	0.9952972195705112	1.0	0.07176259486637715	0.13541941495198456	1.0
metoprolol acid metabolite*	0.036435484	0.727607916	0.951803425	-0.036435484	0.727607916	0.946387517	-0.012666912305960287	0.7227780113031002	0.9932761599375937	0.060204054779927296	0.1517245725059261	1.0
mirtazapine	3.47E-18	1	1	3.47E-18	1	1	0.0	1.0	1.0	0.0	1.0	1.0
montelukast	-2.22E-16	1	1	6.66E-16	1	1	8.881784197001252e-16	0.9999999999998871	1.0	0.0	1.0	1.0
myo-inositol	0.029633308	0.921964726	1	0.09034029	0.76538771	0.956315935	0.12449720261226133	0.23418009289918812	0.6459750388668426	0.06379022015699293	0.5935973398227226	1.0
myristate (14:0)	0.872956514	0.073913193	0.228750316	0.753876332	0.119947827	0.316352006	-0.30994543468343033	0.06365551169987707	0.39744837205120176	-0.1908652526376034	0.31137405550294744	1.0
myristoleate (14:1n5)	1.375392374	0.040997213	0.156584674	1.078128392	0.103971216	0.284633738	-0.46211943206112427	0.04401356191081616	0.35552518999336596	-0.16485545031585505	0.5192993594875266	1.0
myristoleoylcarnitine (C14:1)*	0.682097568	0.168728525	0.373426309	0.712575733	0.151145635	0.368292463	-0.15189064379966644	0.3643193878857296	0.7480838617208784	-0.1823688086493185	0.3458450323365092	1.0
myristoyl dihydrosphingomyelin (d18:0/14:0)*	0.199162321	0.207497061	0.428959196	0.391555764	0.017234941	0.089873527	0.07793489750177993	0.15031786676217535	0.5753449622162199	-0.11445854502375749	0.07054895145164604	1.0
myristoyl-linoleoyl-glycerol (14:0/18:2) [1]*	-1.65861666	0.033551791	0.138238583	-2.201254273	0.006163603	0.047700811	-0.4238253300600163	0.10508867778533344	0.4888352262979604	0.11881228323663447	0.6870455304866995	1.0
myristoylcarnitine (C14)	0.425388789	0.157401403	0.363306091	0.395085188	0.188003963	0.413535921	-0.1390285187446072	0.17513376246779058	0.6119988753311455	-0.10872491689373333	0.35395096120702274	1.0
N-(2-furoyl)glycine	0.560052827	0.530018427	0.792114096	0.523072619	0.557343226	0.807723305	-0.026054834644424374	0.9315398975892175	1.0	0.01092537366948252	0.9751110780888466	1.0
N-acetyl-1-methylhistidine*	-0.249781728	0.747738699	0.959457971	-1.557472898	0.052831216	0.184505348	-1.1674641740525895	0.00013628101420153012	0.009154877542243964	0.1402269963887246	0.6472005585236631	1.0
N-acetyl-2-aminoadipate	0.102849475	0.672499961	0.911026044	0.325870964	0.187005012	0.413115777	0.1721607674334968	0.04568555559081016	0.35552518999336596	-0.05086072137649267	0.5962021270581361	1.0
N-acetyl-2-aminooctanoate*	0.908421529	0.028253864	0.125997781	1.163146875	0.006223661	0.047700811	0.2791881974128113	0.04641016303444982	0.35552518999336596	0.024462851212155856	0.8752643892630585	1.0
N-acetyl-3-methylhistidine*	-0.545009219	0.644888728	0.886236976	-0.566819958	0.631768359	0.874520564	-0.1324554648625027	0.7425490045608159	1.0	-0.11064472634204425	0.8120785321801877	1.0
N-acetyl-aspartyl-glutamate (NAAG)	-0.004082599	0.988897089	1	0.042450328	0.884973769	1	-0.08501997626846092	0.39906167251185687	0.7843862822866446	-0.1315529034086971	0.2609799255676955	1.0
N-acetyl-beta-alanine	-0.19445932	0.201558004	0.420802999	-0.096514042	0.521325506	0.776210858	0.019332840574057597	0.705936390630381	0.987036135837067	-0.07861243771611293	0.19056292569705213	1.0
N-acetyl-cadaverine	-2.050293637	0.042096953	0.158508054	-2.935613804	0.005032768	0.042573487	-0.8946008464856965	0.011092765328167083	0.1563942963551458	-0.009280679494562127	0.9806206922681794	1.0
N-acetyl-isoputreanine	1.081748022	9.44E-06	0.000431328	1.17280341	2.81E-06	0.000160403	0.0027212451082412326	0.9682604756329334	1.0	-0.08833414323078323	0.2688900904625388	1.0
N-acetylalanine	0.431932335	0.001063259	0.014827583	0.415126893	0.001536967	0.018045203	-0.048255539308324824	0.24011264005668753	0.64888991974403	-0.03145009772025784	0.5035151383375693	1.0
N-acetylalliin	2.598187332	0.109565079	0.293028854	3.040165937	0.063401953	0.209263093	0.3433055797075055	0.5271155865571073	0.8884588112714716	-0.09867302521348842	0.8744729215075163	1.0
N-acetylarginine	-0.03648135	0.83475242	1	-0.016343624	0.925515696	1	-0.004429239447910488	0.9408274267301673	1.0	-0.02456696494392252	0.7217294908772804	1.0
N-acetylasparagine	1.499860981	0.006120649	0.049927005	1.804820226	0.001336749	0.01696186	0.1366207791575168	0.43394338050038594	0.813211520930674	-0.1683384660827253	0.40412205081215713	1.0
N-acetylaspartate (NAA)	0.248900577	0.425489586	0.680544968	0.354605498	0.259121062	0.506726216	0.06965680198710211	0.512660220198218	0.8763399401523715	-0.03604811910258007	0.7684682285544309	1.0
N-acetylcarnosine	0.114551628	0.571000687	0.820229918	0.049771377	0.805076897	0.982754642	-0.17799090961222877	0.014609139776500588	0.185373751386263	-0.11321065821219392	0.16192160225205252	1.0
N-acetylcitrulline	0.514231694	0.210720068	0.434372415	0.764174211	0.067503773	0.217152981	0.16435975690765126	0.2403506445286556	0.64888991974403	-0.08558276093486772	0.5926412770115319	1.0
N-acetylglucosamine/N-acetylgalactosamine	0.054152885	0.812178673	0.997320478	0.072734309	0.749717498	0.953426929	0.026877236257936366	0.7298620369425411	0.9956155866473729	0.008295812821921877	0.9263805422768288	1.0
N-acetylglucosaminylasparagine	0.597307482	0.046894833	0.1666281	0.442482688	0.134463924	0.341239557	0.01881750281720629	0.8489496412608176	1.0	0.1736422967351331	0.1360869445532555	1.0
N-acetylglutamate	0.704601377	0.027473248	0.125660682	0.80800871	0.012608554	0.072356625	0.19208049080794337	0.07352740541105544	0.4156846385120065	0.08867315745491727	0.4629363511408695	1.0
N-acetylglutamine	0.644003372	0.018863198	0.102093706	0.604648568	0.026577739	0.1149633	-0.1325923357560966	0.14327602451818078	0.5660898346685787	-0.09323753201752	0.36663802271998736	1.0
N-acetylglycine	1.950494153	6.02E-07	4.91E-05	1.904443322	8.94E-07	5.71E-05	-0.0703200413014744	0.4982176320017975	0.8644456376313674	-0.024269210546120162	0.8389462887685941	1.0
N-acetylhistamine	0.271766695	0.782949894	0.979330535	0.024413155	0.980243075	1	-0.31654657183045826	0.3508391413776605	0.7457050213201191	-0.06919303201397825	0.8586996659835905	1.0
N-acetylhistidine	0.568180532	0.001183819	0.015362742	0.590792297	0.000813625	0.011761514	-0.1009973900450068	0.06965183095579312	0.4121367406814287	-0.12360915533106304	0.055390927335395995	1.0
N-acetylisoleucine	0.044931789	0.843986374	1	0.126067405	0.5817882	0.826370801	0.02252785856997115	0.7726170263298648	1.0	-0.05860775699816047	0.5163839461480001	1.0
N-acetylkynurenine (2)	-0.946360563	0.216568303	0.443227602	-0.968730154	0.206210798	0.437697987	-0.05680963785059223	0.825547584075159	1.0	-0.03444004703144571	0.9078424936992041	1.0
N-acetylleucine	-0.529430404	0.049340663	0.171984908	-0.668518456	0.014991259	0.082215579	-0.08696955593677666	0.33055176299713285	0.7329905113450985	0.052118496261606806	0.6112411820717125	1.0
N-acetylmethionine	0.581002862	0.014786252	0.087491709	0.408530483	0.078041658	0.236922073	-0.09173554804744322	0.23855113328975547	0.6486318909926209	0.08073683169063631	0.3663798943847867	1.0
N-acetylneuraminate	0.558802106	6.68E-05	0.001762453	0.436943886	0.001015689	0.013974905	-0.10661937344672817	0.01377267864550192	0.18288836061817665	0.015238846937726702	0.7466803727005175	1.0
N-acetylphenylalanine	0.20476084	0.331166809	0.579161555	0.175685388	0.403301453	0.653291149	-0.024597003038934195	0.7303178152008754	0.9956155866473729	0.004478448918209449	0.9566064474185618	1.0
N-acetylproline	-0.297980935	0.437056217	0.692379596	-0.134410112	0.724713504	0.945817824	0.13878160812945506	0.2912902211847306	0.701732743630849	-0.02478921470655493	0.868987848281973	1.0
N-acetylputrescine	0.516231158	0.014287474	0.085875238	0.488643983	0.019703333	0.098258545	0.003270254922334681	0.9615645018026368	1.0	0.030857429365415745	0.694153951402573	1.0
N-acetylserine	0.636139514	0.000210514	0.004144947	0.713256933	5.26E-05	0.001430027	0.04104821942467224	0.4248913830534625	0.807835100990198	-0.03606920037001787	0.5426721075915348	1.0
N-acetyltaurine	0.168526376	0.326754698	0.574507196	0.043198741	0.79985207	0.979440821	-0.1931897693358966	0.002388157108193361	0.05709724706050299	-0.06786213435889019	0.31656392215384976	1.0
N-acetyltheanine	2.182969639	0.039150691	0.153116743	2.821049726	0.009307572	0.061953026	0.8490880802131072	0.020116496686442196	0.22303921568851443	0.21100799309536966	0.5991439278914299	1.0
N-acetylthreonine	0.338460688	0.11474108	0.299165099	0.191674305	0.364090451	0.615075881	-0.17083354900997488	0.02306475807059502	0.24616779174410758	-0.02404716617257359	0.7710925506237436	1.0
N-acetyltryptophan	0.731620658	0.058148804	0.193603306	0.531841098	0.161770352	0.38136612	-0.17318094131821232	0.18123539336197356	0.617802934039175	0.026598618901947854	0.8564931340786005	1.0
N-acetyltyrosine	0.087102275	0.720561833	0.948020292	0.127495996	0.601064087	0.843261901	-0.00643076969625242	0.9382552893045601	1.0	-0.046824490780033735	0.6259809966663767	1.0
N-acetylvaline	0.12103803	0.394048425	0.64470387	0.04871645	0.730070044	0.946819439	-0.049632798433867115	0.30733211555960765	0.7104722185608744	0.022688781830989158	0.6836187328891459	1.0
N-alpha-acetylornithine	0.416474569	0.428102736	0.682276577	-0.009703911	0.985180364	1	-0.2833490830350976	0.12048642071213206	0.5205900941675811	0.14282939700048813	0.48986187308662044	1.0
N-behenoyl-sphingadienine (d18:2/22:0)*	-0.734407833	0.102932233	0.281696015	-0.606515513	0.174636461	0.398456568	0.01731482559826858	0.9080183272452894	1.0	-0.11057749485307969	0.5243673988004589	1.0
N-carbamoylalanine	1.147106952	0.154043131	0.359765588	0.870738677	0.275377104	0.531340819	0.016509874700372018	0.9511350180026206	1.0	0.292878149374334	0.35045631710355085	1.0
N-carbamoylvaline	0.996312615	0.011801639	0.077530362	0.785926097	0.042350931	0.159094616	-0.46012860266934075	0.0011016698518600946	0.0365475480515174	-0.249742084217091	0.0971865671827561	1.0
N-delta-acetylornithine	2.918092384	2.03E-05	0.000703479	2.594855902	9.37E-05	0.002277474	-0.1872150458088213	0.3406339684428672	0.740959984689056	0.1360214362977784	0.5467011730014073	1.0
N-desalkylquetiapine*	-5.55E-17	1	1	0	1	1	5.551115123125783e-17	0.9999999999999929	1.0	0.0	1.0	1.0
N-formylanthranilic acid	-0.376279295	0.28968928	0.531873243	-0.356909517	0.314723446	0.567797211	-0.15501975768348877	0.20340972259083168	0.617802934039175	-0.17438953568017385	0.21494634159071288	1.0
N-formylmethionine	0.891893992	4.47E-08	1.00E-05	0.83218619	1.56E-07	1.98E-05	-0.0850439118178401	0.04482181577013976	0.35552518999336596	-0.025336109651927157	0.5915299928829969	1.0
N-formylphenylalanine	0.452064371	0.565044421	0.818489188	1.004420859	0.206584251	0.437697987	-0.0028594282598647935	0.9914660529999115	1.0	-0.5552159162460253	0.0806915435062754	1.0
N-linoleoylglycine	0.684736786	0.204852744	0.426123559	0.803345149	0.139093235	0.348343147	-0.021614159470394134	0.9052375740703682	1.0	-0.1402225229395043	0.5053319466040631	1.0
N-linoleoyltaurine*	0.092628175	0.859130471	1	0.464221131	0.377153595	0.626867854	0.13904279670163494	0.43757893864625874	0.813211520930674	-0.23255015860465783	0.26379054234219224	1.0
N-methylhydroxyproline**	1.537558205	0.241736752	0.470002105	0.407145515	0.753689083	0.955657203	-0.888643592606818	0.052728211771568695	0.3740100487151022	0.24176909772896163	0.6367896869638834	1.0
N-methylpipecolate	0.886719514	0.204159348	0.425456159	0.487835728	0.480143907	0.730125622	-0.3968765965332548	0.0994606617213282	0.4804928512963325	0.0020071896704737524	0.9940909277599239	1.0
N-methylproline	1.61010816	0.155127277	0.36007185	0.756862105	0.497553757	0.745677677	-0.5461011240592869	0.1576559952766862	0.5837236559155022	0.30714493175234897	0.48501027406280195	1.0
N-methyltaurine	2.349106174	0.043193735	0.15953459	2.685933878	0.022246941	0.103234331	-0.40614901276036086	0.291876579005826	0.701732743630849	-0.7429767163899967	0.10009120598943948	1.0
N-octanoylglycine	2.137533232	1.56E-05	0.000593826	2.190651013	1.10E-05	0.000449176	-0.05868549476559837	0.6755523896840363	0.9763865318667584	-0.11180327576865068	0.4910875880584519	1.0
N-oleoylserine	1.072146368	0.044969775	0.161665515	1.759594145	0.001864645	0.020674028	0.6063470995035526	0.0017136006839451295	0.045889262972918655	-0.08110067723477887	0.689620047692113	1.0
N-oleoyltaurine	0.741419639	0.250991435	0.484176045	0.945069918	0.14645222	0.361227722	-0.20421592576163095	0.352181208033411	0.7457050213201191	-0.4078662045130488	0.11319322698178795	1.0
N-palmitoyl-heptadecasphingosine (d17:1/16:0)*	-0.1496107	0.636852975	0.880491644	0.067705327	0.830541177	0.987286959	0.12234291204915845	0.26273020143204756	0.6743413916219627	-0.09497311557183957	0.4485450836189303	1.0
N-palmitoyl-sphingadienine (d18:2/16:0)*	0.6903659	0.405551082	0.656935228	1.364414157	0.10654688	0.290397464	0.3484719674265857	0.22221936872206619	0.6386220726230972	-0.3255762898549055	0.32097959840348705	1.0
N-palmitoyl-sphinganine (d18:0/16:0)	-0.147336761	0.706800003	0.938564655	0.093692087	0.810801895	0.985038047	0.1883784610616398	0.16597273666431134	0.6011988762751102	-0.052650387370945795	0.7330043015463479	1.0
N-palmitoyl-sphingosine (d18:1/16:0)	0.017242807	0.909303148	1	0.13758084	0.367035176	0.616811496	-0.02211181297971171	0.6691597987832897	0.9763865318667584	-0.14244984608887398	0.023088809516292337	0.9599646840393276
N-palmitoylglycine	0.323712349	0.14416407	0.344425456	0.424824413	0.058741801	0.197303343	0.04191520503793522	0.5729289331796925	0.9176505493565341	-0.059196858802732316	0.4911494148486544	1.0
N-palmitoyltaurine	0.176198449	0.711808936	0.942952829	0.121982189	0.79800677	0.979113149	-0.24453382268785906	0.1407192631850338	0.5642215275588471	-0.19031756294904428	0.31535684491132	1.0
N-stearoyl-sphingadienine (d18:2/18:0)*	-0.75154642	0.043069481	0.15953459	-0.550112579	0.131762316	0.337191166	-0.10544279896199815	0.3903837338606312	0.7726485685768472	-0.30687663975561874	0.036595249802322476	0.9732260395941289
N-stearoyl-sphinganine (d18:0/18:0)*	-0.812755217	0.247831497	0.479700965	-0.648486799	0.354296315	0.602092844	-0.09500120963214576	0.6889988012942065	0.9763865318667584	-0.25926962739313586	0.3475220617358076	1.0
N-stearoyl-sphingosine (d18:1/18:0)*	-0.334482944	0.122904899	0.312599987	-0.348999414	0.108158327	0.294087641	-0.060887231586070574	0.403089437016075	0.7857048729377901	-0.04637076086959596	0.579899989175986	1.0
N-stearoylserine*	1.285342626	0.040105629	0.153738208	2.071176054	0.001751299	0.019999836	0.7378895230431418	0.0011841149543836637	0.0365475480515174	-0.04794390449740127	0.8397365857011683	1.0
N-stearoyltaurine	0.0819168	0.819071304	1	0.031092061	0.930785498	1	-0.03795496408123228	0.7562777302770767	1.0	0.012869775463698559	0.9273195143830631	1.0
N,N-dimethyl-5-aminovalerate	0.046651847	0.951932383	1	-0.535792617	0.490688481	0.738295448	-0.8017289518781722	0.004948514603306938	0.08970164566629402	-0.219284487510356	0.47433897659851953	1.0
N,N-dimethyl-pro-pro	0.730978342	1.84E-06	0.000110416	0.565656504	7.03E-05	0.001824976	-0.20981595328913416	2.3663244832191098e-05	0.0024566750543965664	-0.04449411491280686	0.35688301396035493	1.0
N,N-dimethylalanine	1.034376911	0.031499728	0.134226455	0.816224299	0.08459806	0.245205546	-0.14597392492305877	0.3563885139198657	0.7457050213201191	0.07217868735612842	0.6909630663569856	1.0
N,N,N-trimethyl-5-aminovalerate	0.158829945	0.737448213	0.955920385	-1.327587867	0.008698504	0.06108036	-1.4569610001127185	1.1293788420717378e-09	1.2897506376459246e-06	0.02945681170486876	0.8745528523743261	1.0
N,N,N-trimethyl-alanylproline betaine (TMAP)	0.520163864	8.01E-05	0.001905369	0.444495926	0.00048307	0.00823382	-0.13883149292034286	0.0011656668080077756	0.0365475480515174	-0.06316355572859374	0.16365100065117957	1.0
N1-Methyl-2-pyridone-5-carboxamide	0.835165792	0.307552015	0.550508465	3.140942101	0.000566292	0.009108522	2.2967358420860347	5.913156215212293e-09	3.376412198886219e-06	-0.009040466640018965	0.9774198495283444	1.0
N1-methyladenosine	-0.066455313	0.797565016	0.98894598	-0.52891939	0.0490638	0.175542897	-0.5062639226201362	3.915597047915052e-06	0.0008943223657437978	-0.04379984587468626	0.6683224229915407	1.0
N1-methylinosine	0.4089338	0.269375093	0.509315159	0.790698867	0.038172052	0.14980235	0.2088228166264563	0.10315637631499268	0.48679579236248605	-0.1729422504744712	0.2367656807560906	1.0
N2-acetyl,N6-methyllysine	0.279428515	0.224340288	0.450939977	0.406833647	0.081392915	0.241895829	0.035296258215307186	0.6490014806107129	0.9676041324062874	-0.09210887400757178	0.3075057436677918	1.0
N2-acetyl,N6,N6-dimethyllysine	1.125872273	1.12E-07	1.43E-05	0.999060457	8.73E-07	5.71E-05	-0.16081463895935721	0.005817564330005539	0.10068216715493117	-0.0340028230548155	0.5876190252868048	1.0
N2-acetyllysine	0.056685078	0.883541467	1	-0.056685078	0.883541467	1	-0.25311129129125565	0.06368918746529766	0.39744837205120176	-0.13974113504569075	0.36324067166565654	1.0
N2-methylguanosine	0.415165761	0.077294045	0.235386132	0.446324163	0.058646367	0.197303343	-0.027672378810775777	0.7225558065420974	0.9932761599375937	-0.05883078047348328	0.5145089106985817	1.0
N2,N2-dimethylguanosine	0.624452763	4.30E-06	0.000213727	0.580058498	1.27E-05	0.000459463	-0.0887786396687481	0.02398830201731074	0.24904219003426237	-0.044384375413622404	0.30935792747142327	1.0
N2,N5-diacetylornithine	2.713282204	2.20E-05	0.000731226	2.405151391	0.000104589	0.002488341	-0.21251607502794734	0.24934168759596714	0.6599708304506267	0.09561473762085204	0.6500600353112547	1.0
N4-acetylcytidine	0.830655659	0.002050874	0.022095267	0.683955748	0.009112627	0.061577632	-0.15604556058912966	0.07111468485895968	0.41224857923315716	-0.009345649624895772	0.9230663822877099	1.0
N6-acetyllysine	0.294048069	0.061096564	0.201653977	0.234371643	0.1309083	0.337191166	-0.07541194274375596	0.15349320486766366	0.5786167490649149	-0.01573551675101481	0.7926855737992449	1.0
N6-carbamoylthreonyladenosine	0.558758867	0.000327591	0.006132929	0.540054072	0.000471439	0.00823382	-0.11121461869216687	0.023514156323331814	0.24864043075226788	-0.09250982411778659	0.09505705315381507	1.0
N6-carboxymethyllysine	-0.312488065	0.738713582	0.956419352	0.134706236	0.885569482	1	1.0419306511592532	0.00279777531942852	0.06120261678149581	0.5947363508251857	0.11535408205038082	1.0
N6-methyladenosine	0.437363969	0.032316946	0.135683649	0.411677446	0.042939416	0.160251024	-0.019124612749431724	0.7745909231598844	1.0	0.006561909931908576	0.9321378629964008	1.0
N6-methyllysine	0.672090298	7.22E-07	5.50E-05	0.696089968	4.01E-07	3.46E-05	-0.016797054601403794	0.6415922107785782	0.9636038720514152	-0.04079672467172191	0.3309033453077327	1.0
N6-succinyladenosine	0.365742024	0.037808563	0.149921453	0.174016162	0.307754933	0.561373438	-0.25534528032221304	0.00012913193485821034	0.009154877542243964	-0.06361941753421402	0.34344091496126794	1.0
N6,N6-dimethyllysine	0.793312386	4.01E-06	0.00020816	0.778862431	5.29E-06	0.000246753	-0.007301651982870805	0.8774586772179533	1.0	0.007148302635286152	0.8959828414056892	1.0
N6,N6,N6-trimethyllysine	0.30420675	0.139170012	0.337996921	0.33115345	0.108733105	0.294948233	0.01817669928370047	0.7916349377481855	1.0	-0.008770001013238365	0.9120523527267272	1.0
naproxen	1.33E-15	1	1	4.44E-16	1	1	-8.881784197001252e-16	0.9999999999998871	1.0	0.0	1.0	1.0
naringenin 7-glucuronide	0.263034522	0.7253721	0.951022891	-0.263034522	0.7253721	0.945817824	-0.17307905076569563	0.4996312634908996	0.8645134892524353	0.3529899930107536	0.23734189868479583	1.0
nateglinide	-5.55E-17	1	1	-2.78E-17	1	1	2.7755575615628914e-17	0.9999999999999964	1.0	0.0	1.0	1.0
nervonoylcarnitine (C24:1)*	0.306052062	0.308210251	0.550823328	0.377367376	0.211253727	0.441045257	-0.020880465361005296	0.8370871963585079	1.0	-0.09219578006952989	0.4342077491604204	1.0
nicotinamide	-0.311791041	0.540872896	0.79751662	0.401627926	0.431951757	0.681338269	0.5384428367248898	0.004158309901119909	0.0813025547308059	-0.174976130811491	0.38563857004140933	1.0
nicotinate ribonucleoside	1.420264283	0.280215313	0.517808879	3.974460206	0.004702574	0.041071807	2.554195923868874	3.666581966544947e-06	0.0008943223657437978	0.0	1.0	1.0
nicotinurate (nicotinoylglycine)	1.65771309	0.200644408	0.419662846	3.423039199	0.011620304	0.070213689	1.7653261086796161	0.0003510446101547736	0.01822240658167052	0.0	1.0	1.0
Nimesulide	8.33E-17	1	1	2.78E-17	1	1	-5.551115123125783e-17	0.9999999999999929	1.0	0.0	1.0	1.0
nonadecanoate (19:0)	0.336999401	0.385638591	0.639144729	0.385743053	0.321751869	0.574125991	-0.09326285995914363	0.480735694760682	0.8472224744084859	-0.14200651250350121	0.3541317153783129	1.0
nonanoylcarnitine (C9)	0.0653297	0.918507576	1	0.064360287	0.91971247	1	0.034861847928532474	0.8729333880643919	1.0	0.035831261126531566	0.8867915239941396	1.0
norcotinine	0.089525398	0.830767932	1	-0.089525398	0.830767932	0.987286959	-0.17905079529928614	0.21694270370686858	0.6359743284224524	0.0	1.0	1.0
norfluoxetine	0.016152773	0.827100843	1	-0.016152773	0.827100843	0.987286959	-0.03230554698232069	0.2072712275267577	0.6235504088280638	0.0	1.0	1.0
nornicotine	0.048049523	0.749188986	0.96023998	-0.048049523	0.749188986	0.953426929	-0.0960990463005631	0.06927242324854893	0.4120266007804317	0.0	1.0	1.0
o-cresol sulfate	0.203863825	0.692788839	0.925339011	-0.344915853	0.50503463	0.753920977	-0.26194187008713815	0.14446524001106062	0.5660898346685787	0.28683780829281513	0.16552615258524325	1.0
O-desmethyltramadol	0	1	1	0	1	1	0.0	1.0	1.0	0.0	1.0	1.0
O-desmethylvenlafaxine	1.11E-16	1	1	8.33E-17	1	1	-2.7755575615628914e-17	0.9999999999999964	1.0	0.0	1.0	1.0
O-sulfo-L-tyrosine	0.102775697	0.502636638	0.764328949	-0.01950825	0.898333516	1	-0.11550316289768292	0.03380361614584145	0.3143260047968786	0.0067807841354290965	0.9102829369485624	1.0
octadecadienedioate (C18:2-DC)*	0.886507861	0.122319565	0.312503228	0.768188306	0.178198703	0.402976077	-0.013434673048897727	0.9440466882343135	1.0	0.10488488219884917	0.6358312436031108	1.0
octadecanedioate (C18-DC)	1.117785968	0.028752466	0.126289676	1.028248056	0.042854561	0.160251024	-0.05026957505168084	0.7630469324218627	1.0	0.03926833714721878	0.8383158049052518	1.0
octadecanedioylcarnitine (C18-DC)*	0.086136531	0.84639454	1	0.605716019	0.180388158	0.406318099	0.32027932733409287	0.04245728186480903	0.35552518999336596	-0.19930016064292458	0.2610056393759925	1.0
octadecenedioate (C18:1-DC)	0.9411358	0.042071586	0.158508054	0.941331471	0.042032073	0.158417913	-0.08000949319590156	0.5992504702376289	0.9394457770180062	-0.08020516435567496	0.6480411194983818	1.0
octadecenedioylcarnitine (C18:1-DC)*	0.561844751	0.27713826	0.515647644	0.998372505	0.059121366	0.197995894	0.32047480750751456	0.07481930834688526	0.41884142221638704	-0.11605294706147529	0.5658281933504831	1.0
octanoylcarnitine (C8)	0.13260169	0.764677278	0.964954859	0.310452433	0.48506049	0.735111389	-0.02656925904383428	0.8604341908360882	1.0	-0.20442000274911618	0.2472822435964196	1.0
ofloxacin	0	1	1	0	1	1	0.0	1.0	1.0	0.0	1.0	1.0
oleate/vaccenate (18:1)	0.543320257	0.192068511	0.409985495	0.463753976	0.263447582	0.513408086	-0.24497175048831976	0.08850371666644508	0.45323427996896987	-0.1654054704507571	0.31051949715140376	1.0
oleoyl ethanolamide	1.506840207	4.06E-05	0.001252067	1.513743386	3.82E-05	0.001107675	-0.08072425966927166	0.4483005841535951	0.8204475434349449	-0.08762743791493624	0.47567863088238516	1.0
oleoyl-arachidonoyl-glycerol (18:1/20:4) [1]*	-1.124684809	0.091460336	0.26111926	-1.058676124	0.111059719	0.299834987	-0.028433934769019606	0.8977919239631968	1.0	-0.09444262012366256	0.7120777130196225	1.0
oleoyl-arachidonoyl-glycerol (18:1/20:4) [2]*	-0.844854784	0.195885225	0.41502955	-0.989630496	0.131982882	0.337191166	-0.31580296918663925	0.1579427405235466	0.5837236559155022	-0.1710272571860585	0.5015163657474421	1.0
oleoyl-linoleoyl-glycerol (18:1/18:2) [1]	-0.607715142	0.161024417	0.365407591	-0.367799857	0.390705611	0.640151805	0.06939355028542843	0.6335299073195326	0.9566795082342211	-0.17052173467713383	0.31392963567594895	1.0
oleoyl-linoleoyl-glycerol (18:1/18:2) [2]	-0.66858751	0.111034237	0.294609976	-0.504771751	0.224185264	0.461296525	-0.15501423458581975	0.2728742115488622	0.6879080564874186	-0.31882999336027823	0.05643559584474607	1.0
oleoyl-oleoyl-glycerol (18:1/18:1) [2]*	-0.913991406	0.268188409	0.508756084	-0.487939137	0.551144573	0.802815182	-0.3552969313072669	0.2088444097499973	0.6243463767918768	-0.7813492004136021	0.021001582892453338	0.9599646840393276
oleoylcarnitine (C18:1)	0.555337554	0.042460699	0.158951491	0.630354234	0.022671645	0.103979994	-0.05687151509608879	0.5280562702686988	0.8884588112714716	-0.13188819437080615	0.2101697645002416	1.0
oleoylcholine	1.458251093	0.256793754	0.492044408	1.190980459	0.352422004	0.599800192	0.07312887993517792	0.8660947280431712	1.0	0.3403995135090549	0.4984293899894142	1.0
olmesartan	-6.66E-16	1	1	-2.22E-16	1	1	4.440892098500626e-16	0.9999999999999436	1.0	0.0	1.0	1.0
omeprazole	-0.000394018	0.984127949	1	0.000394018	0.984127949	1	-0.0023641107653488425	0.7268641101649372	0.9952983378997101	-0.0031521476871318108	0.6868148519523443	1.0
ornithine	0.393072134	0.023066028	0.113797405	0.402135643	0.020353414	0.099757932	0.03644331892326269	0.5181338810194585	0.880519184708663	0.02737981040123784	0.6734453686132367	1.0
orotate	1.454338822	5.25E-09	2.00E-06	1.337975483	2.61E-08	4.97E-06	-0.16681362255075738	0.008656104016788919	0.1348903690293734	-0.050450283484317626	0.4644818228720776	1.0
orotidine	0.615785738	0.014173139	0.085875238	0.597410519	0.016980824	0.088954593	-0.07339778320748924	0.3676165386871564	0.7500138174267557	-0.0550225637054301	0.5568561356919749	1.0
oxalate (ethanedioate)	0.238864884	0.719880696	0.948020292	0.544382283	0.416122578	0.666496471	0.28431930069815853	0.21718913142272894	0.6359743284224524	-0.0211980985830178	0.9355671960720375	1.0
oxindolylalanine	0.147211983	0.515504378	0.776750217	0.076249735	0.735502129	0.948424485	-0.1662165076235112	0.038240149663656416	0.33106267519203253	-0.09525425955539357	0.28893316935406443	1.0
oxypurinol	0	1	1	0	1	1	0.0	1.0	1.0	0.0	1.0	1.0
p-cresol glucuronide*	2.229902107	0.013276289	0.082433899	2.505550699	0.006068046	0.047463761	-0.07304370599495646	0.8010129331620731	1.0	-0.34869229798401624	0.3020457407487108	1.0
p-cresol sulfate	0.836604519	0.294927583	0.536317356	0.871918419	0.275441125	0.531340819	-0.011168389313717775	0.9669817965879964	1.0	-0.04648228880944255	0.881419847603041	1.0
palmitate (16:0)	0.34660463	0.221113576	0.447942242	0.282955158	0.315581431	0.56831941	-0.17768355347561282	0.07082116688153908	0.41224857923315716	-0.11403408219297556	0.30501064657620025	1.0
palmitoleate (16:1n7)	1.528057398	0.019100315	0.102406386	1.246649433	0.051863243	0.181680442	-0.4854300360676089	0.02812005369402379	0.27979749151766353	-0.2040220708134629	0.4055671155678725	1.0
palmitoleoyl-linoleoyl-glycerol (16:1/18:2) [1]*	-0.609818017	0.160860535	0.365407591	-0.878421677	0.047501494	0.172211765	-0.23960278882938424	0.10857485548295721	0.4888352262979604	0.02900087094939441	0.8631599419889728	1.0
palmitoleoylcarnitine (C16:1)*	0.879386204	0.015656986	0.089850645	0.885252664	0.015046459	0.082215579	-0.15404590786936767	0.19644923359928912	0.617802934039175	-0.15991236785189478	0.24411699839055745	1.0
palmitoloelycholine	1.815756101	0.070915337	0.22310004	0.986421628	0.31600948	0.56831941	-0.5615801962959939	0.0999135432908352	0.4804928512963325	0.26775427658250106	0.48766923381751526	1.0
palmitoyl dihydrosphingomyelin (d18:0/16:0)*	0.210065226	0.105181608	0.28463838	0.411375096	0.002855652	0.029419929	0.08365429365466184	0.060908462811487596	0.39211622213184555	-0.11765557594467158	0.024536506681338572	0.9599646840393276
palmitoyl ethanolamide	0.603602011	0.038583783	0.152466019	0.679926906	0.021080566	0.101578088	0.0027050731763075264	0.977420459150485	1.0	-0.07361982116593802	0.5065042103231019	1.0
palmitoyl sphingomyelin (d18:1/16:0)	-0.016194488	0.849582952	1	0.037044442	0.664873232	0.903910989	-0.030722709182293292	0.2966956373968149	0.7058883706399223	-0.08396163934554009	0.018066650612658972	0.9599646840393276
palmitoyl-docosahexaenoyl-glycerol (16:0/22:6) [1]*	0.195920209	0.894471294	1	-0.072789915	0.960688329	1	-0.46531539141444567	0.3597728750857887	0.7478317416528105	-0.19660526810575757	0.735795165706014	1.0
palmitoyl-linoleoyl-glycerol (16:0/18:2) [1]*	-1.545827155	0.044354201	0.161218888	-1.650457493	0.032681981	0.131882765	-0.20589534094311324	0.41754715341317084	0.8033397818164926	-0.10126500225285825	0.7285390075505305	1.0
palmitoyl-linoleoyl-glycerol (16:0/18:2) [2]*	-1.536480653	0.042613209	0.158951491	-1.801775961	0.019006341	0.097056813	-0.41415461035401235	0.10434125780779532	0.4888352262979604	-0.1488593027296065	0.6050242308976452	1.0
palmitoyl-sphingosine-phosphoethanolamine (d18:1/16:0)	0.261046798	0.027508906	0.125660682	0.339027226	0.005397769	0.045325381	-0.0001572374722418335	0.9967474498472316	1.0	-0.07813766623924456	0.08799749012940006	1.0
palmitoylcarnitine (C16)	0.002401955	0.990552956	1	-0.068619244	0.735445588	0.948424485	-0.09447019350565113	0.1798919944225232	0.617802934039175	-0.023448995240460846	0.7694899716593415	1.0
palmitoylcholine	1.424042901	0.347489889	0.592994626	1.233873394	0.414670805	0.665188659	0.24014952186320893	0.6404191270107902	0.9635818748963404	0.4303190285231274	0.46981889204526583	1.0
pantoate	0.272742126	0.590181942	0.836683145	-0.090259111	0.858197427	0.996791033	-0.22125220402362417	0.2062000519799043	0.6234291587715327	0.14174903323250765	0.4784806870752729	1.0
pantoprazole	0.731203732	0.044610481	0.161218888	0.985704997	0.008502385	0.060308845	0.09948750107179005	0.4083266715036584	0.7943795159796871	-0.1550137630041224	0.2670485758597939	1.0
pantothenate	0.500248967	0.007103669	0.055564317	0.408376116	0.024712668	0.110673985	-0.09053055076453498	0.13391159869841926	0.5574267855363383	0.001342299719171828	0.9843109950988449	1.0
paraxanthine	-0.833723046	0.105498367	0.284820651	-0.638333856	0.21056073	0.441045257	0.11142137862477564	0.5174112940222102	0.880519184708663	-0.08396781137489492	0.6719686884381899	1.0
paroxetine	1.11E-16	1	1	8.33E-17	1	1	-2.7755575615628914e-17	0.9999999999999964	1.0	0.0	1.0	1.0
pentadecanoate (15:0)	0.417560801	0.231581367	0.457310396	0.268469289	0.43817046	0.687349814	-0.24184338301993183	0.04752953002672506	0.35634024804586734	-0.09275187097630502	0.4961954642104549	1.0
pentose acid*	0.572843345	0.344833062	0.590120109	0.807796004	0.186414493	0.413115777	0.2831306493130019	0.17523960791005655	0.6119988753311455	0.04817798994360709	0.8389615569505336	1.0
perfluorohexanesulfonate (PFHxS)	1.666314281	1.40E-11	1.60E-08	1.633778544	2.16E-11	2.47E-08	-0.09251721862093812	0.08009474406814937	0.42704074799190317	-0.05998148113152668	0.3161920240766223	1.0
perfluorooctanesulfonate (PFOS)	1.155684231	0.000222692	0.004310417	1.226553582	0.000110937	0.00258552	-0.028519524009935626	0.7601817012032346	1.0	-0.09938887430654098	0.36033463459346127	1.0
perfluorooctanoate (PFOA)	1.308587732	1.53E-08	4.36E-06	1.459038941	1.80E-09	6.84E-07	0.0020401240285550237	0.9711944779966987	1.0	-0.1484110843989881	0.02973465194258223	0.9599646840393276
perindopril	0	1	1	0	1	1	0.0	1.0	1.0	0.0	1.0	1.0
phenol glucuronide	-0.049922898	0.942368539	1	-0.351636944	0.611466433	0.853660962	-0.3778530754020284	0.1173680922515178	0.515852919009733	-0.07613902878725892	0.7798211702700091	1.0
phenol sulfate	-0.173110147	0.663907104	0.904751686	-0.530384433	0.189535833	0.415450905	-0.445991889418833	0.0026329457627764954	0.05895733453119133	-0.08871760321849004	0.5725369950777383	1.0
phenylacetate	0.907401796	0.167860214	0.372997642	0.973260417	0.140131402	0.349410613	0.12791201901232552	0.5631479875668606	0.9122198607111415	0.062053398486233646	0.8075834973961148	1.0
phenylacetylcarnitine	0.940560624	0.226450236	0.451319668	1.288384018	0.101521024	0.279366288	0.5184712743133512	0.05582087635133443	0.3823379959139274	0.1706478808764439	0.5734808821796353	1.0
phenylacetylglutamate	2.037658273	0.023183636	0.113797405	2.385121701	0.008950813	0.061536905	0.06911497846718806	0.8126502715512793	1.0	-0.27834844902696276	0.41120928514979804	1.0
phenylacetylglutamine	1.219452174	0.039548934	0.153622049	1.269531277	0.032667249	0.131882765	-0.01733202800784661	0.9288614470477888	1.0	-0.06741113116971376	0.7638116303135749	1.0
phenylalanine	0.062504626	0.605854691	0.851958145	0.012865691	0.91521014	1	-0.04650520727063124	0.26513072227518497	0.6743413916219627	0.0031337275517296787	0.9475354263499951	1.0
phenylalanylhydroxyproline*	1.82403337	0.012040413	0.078572297	1.826844596	0.011923579	0.070414958	0.26513151978893046	0.26140187820099536	0.6743413916219627	0.26232029368396637	0.3343717616769387	1.0
phenyllactate (PLA)	-0.196917952	0.555039073	0.810786498	-0.148366575	0.656075538	0.894079074	-0.07395985179926323	0.5163278477695885	0.8800692569445822	-0.12251122908278375	0.3538499162052089	1.0
phenylpyruvate	-0.384963735	0.267380893	0.508520687	-0.492633811	0.158816217	0.3787655	-0.07132364672945035	0.5438464884446517	0.898049783467769	0.03634642978300595	0.7882035764989692	1.0
phosphate	0.233360145	0.097079489	0.271727394	0.168454906	0.225284899	0.462725458	-0.05218998351697619	0.26988904638845546	0.6833997582607897	0.012715256104718617	0.8139070349191772	1.0
phosphoethanolamine	0.232078404	0.494503703	0.754977579	0.179786608	0.595993926	0.83886814	-0.12313158870972885	0.2912587800715526	0.701732743630849	-0.07083979302849874	0.5960961418976993	1.0
phytanate	0.369950699	0.534357166	0.793322012	0.4308909	0.469812824	0.719204082	0.029740567345285185	0.8832462312415695	1.0	-0.031199633890783868	0.8938575542094007	1.0
picolinate	-0.112788671	0.805247458	0.993492863	-0.326474986	0.47728418	0.727714998	-0.17774454078163393	0.26044250113122114	0.6743413916219627	0.035941774011234884	0.841957052814519	1.0
picolinoylglycine	0.066186808	0.876175929	1	-0.078511905	0.853372256	0.994439915	-0.22953525684878395	0.12171509459677785	0.520594149923297	-0.0848365438303525	0.6131158169924624	1.0
pimeloylcarnitine/3-methyladipoylcarnitine (C7-DC)	0.755265081	0.042730392	0.158951491	0.855790437	0.023062114	0.105347735	0.1955522343060938	0.11825412789106438	0.516916295064288	0.0950268782621172	0.5028023915989955	1.0
pioglitazone	3.33E-16	1	1	2.22E-16	1	1	-1.1102230246251565e-16	0.9999999999999859	1.0	0.0	1.0	1.0
pipecolate	-0.069041358	0.935176576	1	-0.003691679	0.996529828	1	0.022556561714837442	0.9379465525460859	1.0	-0.042793117627800525	0.8982320802513712	1.0
piperine	0.190880767	0.92189188	1	-0.793808648	0.68389392	0.914527935	-0.964916243874191	0.15434474486891686	0.5786167490649149	0.019773171370503106	0.9794385718042886	1.0
pregabalin	-0.010448062	0.833977286	1	0.010448062	0.833977286	0.988446381	0.020896124480315637	0.22567640665185093	0.6386220726230972	0.0	1.0	1.0
pregnanediol-3-glucuronide	1.003039808	0.014101297	0.085875238	1.204137439	0.003964418	0.035931469	0.08329170790437534	0.5282517800817244	0.8884588112714716	-0.11780592258457778	0.44067159263668776	1.0
pregnanolone/allopregnanolone sulfate	0.440367245	0.484837174	0.744198995	0.086467365	0.890418285	1	-0.06823530726597538	0.7502693320261848	1.0	0.28566457202140616	0.25394597792941576	1.0
pregnenediol disulfate (C21H34O8S2)*	0.516545739	0.007286807	0.056609075	0.392617389	0.036013619	0.142804002	-0.17686463089021592	0.007127996046357328	0.11797349978174013	-0.052936280971998095	0.4566372384719871	1.0
pregnenediol sulfate (C21H34O5S)*	-0.047796761	0.819499422	1	-0.170042643	0.41955971	0.669186018	-0.18201333345190163	0.016037715907724008	0.1990768648545741	-0.05976745111842008	0.4710619281156774	1.0
pregnenetriol disulfate*	-0.449383952	0.046982704	0.1666281	-0.60677561	0.009107895	0.061577632	-0.18603873399304205	0.01777873589255685	0.20873400958532567	-0.028647075954571777	0.7388503845507526	1.0
pregnenetriol sulfate*	-1.01782107	4.40E-05	0.001302178	-1.211469813	3.74E-06	0.000203227	-0.177948617517804	0.019043433261055617	0.21321177239338737	0.015700125992195724	0.8501945501400648	1.0
pregnenolone sulfate	0.193326611	0.552653451	0.810180027	0.101429928	0.754818561	0.955657203	-0.18373782579142284	0.10570205893490964	0.4888352262979604	-0.09184114278178024	0.47483732229714515	1.0
pristanate	2.129273064	0.079170303	0.235449184	2.766363391	0.025200478	0.112416082	0.30376224297357235	0.4522298408782158	0.8249943742538698	-0.33332808456895546	0.47477843706877254	1.0
pro-hydroxy-pro	0.769525165	0.039420964	0.153622049	0.435089259	0.2314256	0.471101667	-0.17796104854712802	0.15393360491484984	0.5786167490649149	0.1564748576438359	0.27377128002700457	1.0
proline	-0.147198414	0.341052175	0.587037009	-0.148094151	0.338172471	0.587002494	-0.06084114527533521	0.25081203188754114	0.6599708304506267	-0.059945407338528475	0.32551258045086184	1.0
prolylglycine	-0.292262755	0.42921045	0.682671775	-0.392342957	0.290838377	0.542375974	-0.05410965088130998	0.6667589932552638	0.9762035516634758	0.045970551143160926	0.7511873892606704	1.0
propionylcarnitine (C3)	0.156003997	0.590365796	0.836683145	0.414333971	0.159498357	0.3787655	0.3577936430334544	0.0010901000349358332	0.0365475480515174	0.09946366894144637	0.38595909803776374	1.0
propionylglycine	1.324975919	0.002600358	0.026464975	1.430925491	0.001319882	0.016936016	0.23090026678055897	0.10154696209542922	0.48118933905800904	0.12495069536972642	0.43376935868056765	1.0
propyl 4-hydroxybenzoate	0.554930503	0.392160434	0.643238403	0.840219381	0.19903993	0.429300296	0.06149258362744908	0.7798303611373181	1.0	-0.22379629421423497	0.3814108481598957	1.0
propyl 4-hydroxybenzoate sulfate	0.082026742	0.821813639	1	-0.082026742	0.821813639	0.987286959	-0.1640534844042867	0.19389628945013665	0.617802934039175	0.0	1.0	1.0
pseudoephedrine	-0.045342552	0.762909334	0.964954859	0.045342552	0.762909334	0.956144073	-1.1102230246251565e-16	0.9999999999999982	1.0	-0.09068510352159131	0.13375210892168096	1.0
pseudouridine	0.428707827	6.69E-05	0.001762453	0.373697363	0.000335348	0.006602885	-0.10942509265051481	0.0015416668633262396	0.044014588947964145	-0.05441462894064669	0.14055993201020206	1.0
pyridoxal	-0.433034853	0.231858773	0.457310396	-0.415985068	0.250268799	0.495332702	0.11330845684838767	0.3567183914586477	0.7457050213201191	0.09625867236809305	0.49614743664389993	1.0
pyridoxate	-0.318761629	0.660446875	0.902189391	-0.377155642	0.603487958	0.845623617	-0.05259931166198628	0.8315829214003805	1.0	0.005794700689480292	0.9838047781707353	1.0
pyrraline	-1.522570555	0.010008533	0.069693569	-1.043272861	0.068307743	0.217331115	0.3442109578263938	0.07745691340190883	0.42121807192847566	-0.1350867357850768	0.5378318629722785	1.0
pyruvate	-0.553249976	0.022639942	0.113398252	-0.633273286	0.010087738	0.064358638	-0.010747250126668773	0.891518650060448	1.0	0.06927605968976386	0.44885685548695997	1.0
quetiapine	0.009334343	0.836721377	1	-0.009334343	0.836721377	0.988446381	-0.018668686469354212	0.23334562117159985	0.6452317176221962	0.0	1.0	1.0
quinate	0.098214695	0.905861612	1	-0.06391478	0.93865098	1	-0.16254173640777758	0.5675312715425942	0.9146045613486183	-0.00041226147379141986	0.998994943120023	1.0
quinolinate	0.701272846	0.024563913	0.116883288	0.722322579	0.020924229	0.101578088	-0.12541755560537493	0.22267489021144501	0.6386220726230972	-0.14646728854505675	0.21760255250157828	1.0
ranitidine	0	1	1	0	1	1	0.0	1.0	1.0	0.0	1.0	1.0
retinal	1.128685787	0.004611176	0.040004651	1.337251826	0.001082862	0.014548571	-0.17658256397424066	0.16793558803131362	0.6011988762751102	-0.3851486026862826	0.012530825474735705	0.9599646840393276
retinol (Vitamin A)	-0.214604639	0.163928192	0.36779174	-0.145017076	0.342110725	0.590154691	-0.041413640658999384	0.4255270256362431	0.807835100990198	-0.11100120430607228	0.07128100341866161	1.0
ribitol	0.008387013	0.968098906	1	-0.069871593	0.739261911	0.951152933	-0.03783556140456934	0.5980674653319249	0.9394457770180062	0.04042304412557829	0.6255780441041653	1.0
riboflavin (Vitamin B2)	-0.899550468	0.029598586	0.128036306	-0.548513721	0.172574285	0.396564521	0.25287273096644425	0.06924762332037605	0.4120266007804317	-0.09816401623311909	0.5299408816167989	1.0
ribonate	2.072557157	0.003617458	0.033315621	2.321533751	0.001367851	0.016979189	0.031181375609241058	0.8892338034558006	1.0	-0.217795218092119	0.4025830654466772	1.0
rivaroxaban	0	1	1	0	1	1	0.0	1.0	1.0	0.0	1.0	1.0
S-1-pyrroline-5-carboxylate	-0.362230055	0.120885995	0.310444523	-0.314015272	0.176339397	0.400357041	0.07533545971329875	0.33771818146794397	0.7402575110103493	0.027120676457001225	0.7632182206082644	1.0
S-adenosylhomocysteine (SAH)	0.662173026	0.014107642	0.085875238	0.673377905	0.012719174	0.072626486	-0.25178323969136707	0.006929096946571336	0.11636806930859508	-0.26298811944936556	0.0134606850863385	0.9599646840393276
S-allylcysteine	3.097936924	0.127938752	0.319706902	3.550919348	0.08303859	0.244407397	0.42639577359903535	0.5317784755215771	0.8891522972849796	-0.026586650998118133	0.9729645416004138	1.0
S-carboxyethylcysteine	0.73449975	0.048435523	0.17072027	0.618489952	0.093103281	0.262425609	-0.11231514604250258	0.36246880645353663	0.7480838617208784	0.00369465216076037	0.9791383802154051	1.0
S-methylcysteine	0.954131266	0.008563422	0.062688637	1.554009621	8.60E-05	0.002182782	0.346491835897091	0.0055167901155414876	0.09844022362419341	-0.2533865184305948	0.06662674206390842	1.0
S-methylcysteine sulfoxide	0.912400767	0.016635637	0.093585702	1.276879314	0.001358951	0.016979189	0.10756867862301966	0.38535625399723106	0.7693651085049613	-0.2569098689168082	0.07914043126013513	1.0
S-methylmethionine	2.134775789	0.097780857	0.273021366	2.252094	0.08154982	0.241895829	-0.03002993122478803	0.9441537240156501	1.0	-0.14734814214093994	0.7661380759248616	1.0
saccharin	-0.748864478	0.617301714	0.866042454	-0.280335061	0.851319426	0.994439915	-0.03789501082429414	0.9408101541933531	1.0	-0.5064244276538691	0.3934099799023023	1.0
salicylate	-3.90920946	0.005461269	0.045858597	-3.31488085	0.016304338	0.086457761	0.6658181594575778	0.14310879334352097	0.5660898346685787	0.07148954883419378	0.8894833044509298	1.0
salicyluric glucuronide*	-1.271501596	0.338892749	0.585799329	-0.521083066	0.693006969	0.919296304	0.5941044494932043	0.1937775273113947	0.617802934039175	-0.15631408134687352	0.7636752756320132	1.0
sarcosine	-0.967450553	0.275010648	0.514569597	-0.694916396	0.430477519	0.679952043	-0.12313439993884712	0.6810454957039176	0.9763865318667584	-0.39566855691381125	0.2577380293215828	1.0
sebacate (C10-DC)	0.775251559	0.307270207	0.550508465	0.736804325	0.331422104	0.582792182	0.11329407423682897	0.6594474273312906	0.9704754665107396	0.15174130855677892	0.6094746329427589	1.0
serine	1.111210339	0.015869451	0.090614564	1.875529789	0.00017918	0.003935068	0.6975076926843695	6.337199168262842e-05	0.006030901208463471	-0.06681175664684247	0.6975036328674937	1.0
serotonin	1.066530165	0.341324496	0.587037009	1.417443777	0.208933913	0.439902585	-0.4681875323297573	0.22358142855666868	0.6386220726230972	-0.819101143988	0.06995545949290194	1.0
sertraline	0	1	1	5.55E-17	1	1	5.551115123125783e-17	0.9999999999999929	1.0	0.0	1.0	1.0
sitagliptin	0.030447375	0.82319407	1	-0.030447375	0.82319407	0.987286959	-0.0608947495861317	0.1973241234378965	0.617802934039175	0.0	1.0	1.0
solifenacin	0.012455857	0.83057754	1	-0.012455857	0.83057754	0.987286959	-0.024911713837223404	0.21643251922996842	0.6359743284224524	0.0	1.0	1.0
spermidine	0.601670956	0.072227997	0.224753058	0.645491861	0.054845237	0.190374654	-0.2542110637001415	0.028420760959762672	0.27979749151766353	-0.29803196892841866	0.026280666697738788	0.9599646840393276
spermine	0.502032591	0.335655297	0.582550683	0.563545427	0.280892289	0.536419722	-0.3620133382128188	0.048114801124784085	0.35634024804586734	-0.4235261744674239	0.04544352766873367	1.0
sphingadienine	0.186285875	0.816298465	1	0.381456542	0.63484352	0.877713438	-0.08148640725200695	0.7659967958877639	1.0	-0.27665707457953426	0.3845630714732824	1.0
sphinganine	0.234323092	0.580688258	0.828932489	0.619968466	0.150703923	0.368292463	0.08574564253996875	0.5538928852335664	0.9061787496360585	-0.2998997320214851	0.08063466891313363	1.0
sphinganine-1-phosphate	0.268740821	0.345184092	0.590120109	0.397786098	0.166478622	0.388790564	-0.12559169555991223	0.1994463088844654	0.617802934039175	-0.2546369722666405	0.028842513401926995	0.9599646840393276
sphingomyelin (d17:1/14:0, d16:1/15:0)*	0.221050647	0.239942794	0.468401146	0.33780449	0.077400536	0.235902291	0.022519286884397582	0.7226177186447607	0.9932761599375937	-0.09423455670169119	0.20469878293144703	1.0
sphingomyelin (d17:1/16:0, d18:1/15:0, d16:1/17:0)*	-0.044845747	0.553675113	0.810637152	0.042899919	0.570901726	0.815982192	0.04249822944596478	0.10753161019922423	0.4888352262979604	-0.04524743654669382	0.1364155581156917	1.0
sphingomyelin (d17:2/16:0, d18:2/15:0)*	-0.240869536	0.162960662	0.366340701	-0.151586422	0.374628929	0.626392733	0.014259375826358056	0.8053848368440496	1.0	-0.07502373896632702	0.2669315504626728	1.0
sphingomyelin (d18:0/18:0, d19:0/17:0)*	-0.820969617	0.001482725	0.018229324	-0.740879589	0.003560625	0.034107268	-0.07443697781683448	0.3552048451821914	0.7457050213201191	-0.15452700628158106	0.10237667042142935	1.0
sphingomyelin (d18:0/20:0, d16:0/22:0)*	-0.728014295	0.005510582	0.04587137	-0.519686383	0.040282559	0.153855126	-0.024798217019111002	0.7654680127071164	1.0	-0.23312612936732388	0.020962163183179672	0.9599646840393276
sphingomyelin (d18:1/14:0, d16:1/16:0)*	0.125347062	0.219154491	0.446918623	0.175825247	0.088980674	0.253406307	-0.00801770516723857	0.8153776291135582	1.0	-0.058495889461427614	0.14795323101812205	1.0
sphingomyelin (d18:1/17:0, d17:1/18:0, d19:1/16:0)	-0.178379116	0.126081335	0.318092621	-0.125459669	0.276621556	0.531715204	-0.0151032901737925	0.698377258205843	0.9846257146556453	-0.06802273673567927	0.13830553179140803	1.0
sphingomyelin (d18:1/18:1, d18:2/18:0)	-0.440525936	0.000181626	0.003638903	-0.425197173	0.000271341	0.005436336	-0.040685351901688316	0.2504127493210074	0.6599708304506267	-0.0560141147419418	0.1727800810290027	1.0
sphingomyelin (d18:1/19:0, d19:1/18:0)*	-0.371135994	0.025871946	0.12059495	-0.293545327	0.073028323	0.228488617	-0.04048316153921043	0.4574271610877354	0.8307088496397371	-0.11807382876088612	0.06765752666600239	1.0
sphingomyelin (d18:1/20:0, d16:1/22:0)*	-0.203773609	0.072666936	0.22550446	-0.170687481	0.129284915	0.336891744	-0.03650545161375601	0.33549106491425795	0.7402319242310608	-0.06959157986708123	0.11714487545266368	1.0
sphingomyelin (d18:1/20:1, d18:2/20:0)*	-0.302021054	0.026707759	0.123482837	-0.172539452	0.19161863	0.417611595	0.010984296718213327	0.8045918116356618	1.0	-0.11849730533515249	0.027341393845445164	0.9599646840393276
sphingomyelin (d18:1/20:2, d18:2/20:1, d16:1/22:2)*	0.296641152	0.27552836	0.514569597	0.47845704	0.083890269	0.24501966	0.01829553424073499	0.8421028681526791	1.0	-0.16352035311243573	0.13124574257306204	1.0
sphingomyelin (d18:1/21:0, d17:1/22:0, d16:1/23:0)*	-0.481870938	0.002846341	0.028021738	-0.409706148	0.009520573	0.061953026	0.004430976377482965	0.930126897253809	1.0	-0.06773381341746734	0.25161900666710896	1.0
sphingomyelin (d18:1/22:1, d18:2/22:0, d16:1/24:1)*	-0.428991795	0.002671983	0.026766709	-0.289205949	0.034207579	0.137070371	0.045236122763650854	0.3155765615654542	0.7179052456329656	-0.09454972421697265	0.07520118583175524	1.0
sphingomyelin (d18:1/22:2, d18:2/22:1, d16:1/24:2)*	0.295959192	0.043472186	0.15953459	0.385241182	0.010332245	0.064608684	0.0020162202630269466	0.9665685972691355	1.0	-0.08726577026956805	0.12455379802196327	1.0
sphingomyelin (d18:1/24:1, d18:2/24:0)*	0.012844981	0.886075245	1	0.047588948	0.596463161	0.83886814	-0.05319211981043767	0.09074308063809206	0.4565136479678463	-0.08793608691260672	0.018339946260162214	0.9599646840393276
sphingomyelin (d18:1/25:0, d19:0/24:1, d20:1/23:0, d19:1/24:0)*	-0.199509359	0.450367335	0.709037348	-0.122098942	0.643005065	0.884802189	-0.026750899802509664	0.7658024595413099	1.0	-0.10416131701191966	0.31933336297663384	1.0
sphingomyelin (d18:2/14:0, d18:1/14:1)*	-0.031678973	0.864373006	1	0.050552937	0.785268222	0.972171014	-0.01618955064454708	0.7982164439457773	1.0	-0.09842146094969009	0.18535976406486063	1.0
sphingomyelin (d18:2/16:0, d18:1/16:1)*	-0.160280288	0.067829444	0.217404682	-0.084365461	0.32541582	0.577954692	0.006354453484824649	0.8267168710852255	1.0	-0.06956037370828146	0.04571531755074419	1.0
sphingomyelin (d18:2/18:1)*	-0.126036512	0.389104396	0.641952614	0.074268148	0.61016901	0.853587074	0.03902956184646268	0.4340221096403506	0.813211520930674	-0.16127509772434565	0.008472700088353444	0.9599646840393276
sphingomyelin (d18:2/21:0, d16:2/23:0)*	-0.454579183	0.001720488	0.019262724	-0.32411896	0.019563893	0.098119487	0.027774263103211433	0.5381568409078208	0.8919812950895956	-0.10268595976720335	0.0561338764369549	1.0
sphingomyelin (d18:2/23:0, d18:1/23:1, d17:1/24:1)*	-0.34241969	0.023785874	0.115099441	-0.271939211	0.067757406	0.217331115	-0.02068793720422768	0.6747231658912329	0.9763865318667584	-0.09116841603988501	0.11710411326214402	1.0
sphingomyelin (d18:2/23:1)*	0.111818089	0.377195423	0.631608759	0.201724926	0.11696341	0.310633057	0.015633712386568965	0.7158862030540234	0.9932761599375937	-0.07427312448514452	0.14191027648648405	1.0
sphingomyelin (d18:2/24:1, d18:1/24:2)*	0.008718835	0.923366778	1	0.076015992	0.404721973	0.654333108	-0.018827954431221705	0.5441772768473696	0.898049783467769	-0.08612511156035356	0.02191827964357677	0.9599646840393276
sphingomyelin (d18:2/24:2)*	0.270802726	0.029264937	0.127559381	0.32499968	0.010198854	0.06442042	-0.006738970220743601	0.8678878240699855	1.0	-0.060935924451493484	0.19962385582329165	1.0
sphingosine	0.065240004	0.861181566	1	0.054432368	0.883989111	1	-0.16511988612593265	0.20160475892636925	0.617802934039175	-0.15431224935653054	0.2988051585247433	1.0
sphingosine 1-phosphate	0.203398284	0.230462307	0.456131637	0.226995951	0.182232133	0.409007344	-0.13412370219312353	0.025231142671842694	0.2595852696508501	-0.15772136886117616	0.02289167202945053	0.9599646840393276
stachydrine	3.207583232	0.028025654	0.125997781	1.374318061	0.328453478	0.580961888	-1.3076153742166825	0.00995537960175533	0.1443204971427281	0.5256497975819217	0.3427015396242593	1.0
stearate (18:0)	0.279612733	0.272791681	0.514072771	0.288082609	0.258858053	0.506726216	-0.049782360546200805	0.5640737608284132	0.9124252618499262	-0.0582522358581935	0.5589087953647998	1.0
stearidonate (18:4n3)	0.058436471	0.91529411	1	-0.1300436	0.81296813	0.986620196	-0.27849707571732457	0.1455431206032737	0.5660898346685787	-0.09001700424092762	0.6780874095696003	1.0
stearoyl ethanolamide	-0.256769252	0.294735746	0.536317356	-0.260155251	0.288546134	0.542375974	0.018593609891177865	0.8223495744230781	1.0	0.02197960824113511	0.8182103100238273	1.0
stearoyl sphingomyelin (d18:1/18:0)	-0.348553142	0.036505976	0.145260712	-0.369532446	0.027355274	0.11656613	-0.07970718944400279	0.15187056031483426	0.5781205995984691	-0.05872788530970747	0.3550109933055122	1.0
stearoylcarnitine (C18)	-0.036095359	0.903677844	1	0.040006023	0.893304804	1	0.07635131593957895	0.45560765500073186	0.8298308485021304	0.00024993355837618983	0.9983034090364384	1.0
stearoylcholine*	1.350873922	0.266202802	0.50751853	1.053323807	0.383798338	0.631552885	-0.00476683367028452	0.9907201125789356	1.0	0.29278328177436685	0.5376057394660674	1.0
suberate (C8-DC)	-0.446877677	0.385480707	0.639144729	-0.568443595	0.271710737	0.526814366	-0.08417387479696348	0.6303022332493848	0.9546487405448243	0.03739204386427497	0.852829898449752	1.0
suberoylcarnitine (C8-DC)	0.932170532	0.05259039	0.17917336	0.995205603	0.039438532	0.151136924	-0.019693380152085715	0.901026625134683	1.0	-0.08272845130935713	0.6515353087581004	1.0
succinate	0.78735805	0.025674008	0.120364121	0.680326935	0.051167571	0.179879172	-0.0297441543228964	0.79569347570503	1.0	0.07728696020871362	0.5611383494589179	1.0
succinimide	-0.644363745	0.438141097	0.69301542	-1.30435067	0.122854832	0.323272391	-0.287969104822665	0.3119785209216315	0.71113666844811	0.37201782040426123	0.25912233849171007	1.0
succinoyltaurine	0.680027433	0.052289562	0.178786466	0.635027873	0.068711592	0.21796844	0.043414691584921894	0.7070013652493177	0.987036135837067	0.0884142513365952	0.5085653452049574	1.0
succinylcarnitine (C4-DC)	-0.250035076	0.102747968	0.281696015	-0.418384871	0.00878726	0.06108036	-0.22826313688682864	0.00011332317354262108	0.008627670945711553	-0.05991334232916859	0.31353124448686437	1.0
sucralose	0.47310149	0.76413138	0.964954859	0.496825737	0.752701526	0.955657203	2.771921464664174	1.8189293918057388e-05	0.0024566750543965664	2.748197217740684	0.00012991256268168338	0.14836014658248242
sucrose	1.431973767	0.1564373	0.362376059	1.043612136	0.297411727	0.54869821	-0.1762018507819919	0.603441698155943	0.9394457770180062	0.21215977996830843	0.5881304354256929	1.0
sulfate of piperine metabolite C16H19NO3 (2)*	0.524444762	0.678997706	0.917651337	-0.5366946	0.671956113	0.908134771	-0.6038597104190652	0.16966195260697886	0.6017203412334468	0.4572796513287832	0.36292891196038257	1.0
sulfate of piperine metabolite C16H19NO3 (3)*	0.35336043	0.763394531	0.964954859	-0.476555384	0.684970534	0.914562631	-0.5786240079330273	0.15623227651992835	0.5811637126571928	0.2512918060849975	0.5877464646279464	1.0
sulfate of piperine metabolite C18H21NO3 (1)*	0.469276275	0.638841897	0.881039375	0.035483697	0.971632478	1	-0.3368674467384617	0.3270500206981408	0.7294124646392004	0.09692513194683151	0.8054371509824814	1.0
sulfate of piperine metabolite C18H21NO3 (3)*	0.104172294	0.897468664	1	-0.090546333	0.910816352	1	-0.14371157114408523	0.6033686222945488	0.9394457770180062	0.05100705597110522	0.8728240200032135	1.0
sulfate*	0.488745449	0.270105361	0.509851773	0.747481192	0.09656486	0.269287384	0.37497256677562624	0.017566072552819757	0.20873400958532567	0.11623682392665191	0.5026295844261613	1.0
tadalafil	-0.003060759	0.893450993	1	0.003060759	0.893450993	1	0.006121517214154826	0.43515359664752995	0.813211520930674	0.0	1.0	1.0
tartarate	1.43356179	0.389556184	0.641952614	2.633997941	0.11979529	0.316352006	2.393238459079865	0.0002153948353637999	0.012299045099272975	1.1928023079025993	0.07592879011711651	1.0
tartronate (hydroxymalonate)	-0.179947281	0.718784251	0.948020292	0.081894623	0.869703008	1	0.1599029989923914	0.35191818924851614	0.7457050213201191	-0.10193890510991588	0.6052406970611153	1.0
taurine	0.371795689	0.050104353	0.173130563	0.329308284	0.080393314	0.241232561	-0.116523466125661	0.07049024882772859	0.41224857923315716	-0.07403606037135768	0.3091762513866926	1.0
tauro-beta-muricholate	1.748829728	0.077785295	0.235449184	1.70117938	0.085749388	0.246664486	0.0987834537259964	0.7638296698334499	1.0	0.14643380184575006	0.6998652856736784	1.0
taurochenodeoxycholate	1.274790474	0.158417341	0.364009263	0.945195534	0.2916102	0.542375974	0.3330797435864892	0.27657986976772797	0.6914755707044906	0.6626746836681471	0.06641974395426851	1.0
taurochenodeoxycholic acid 3-sulfate	0.608388945	0.332543589	0.579732454	0.948052393	0.135836758	0.34244057	0.41279906468932104	0.060281082527500154	0.39211622213184555	0.07313561675663607	0.7657363080990899	1.0
taurocholate	0.129238025	0.868215051	1	-0.146241483	0.851078274	0.994439915	0.23677765058328493	0.3765659118631256	0.7600740569709822	0.5122571578521578	0.1036784536765111	1.0
taurocholenate sulfate*	0.206419333	0.541221874	0.79751662	0.465502634	0.174296783	0.398456568	0.18507669813710745	0.11574611444182623	0.5123335763277734	-0.0740066031439438	0.5781354979121875	1.0
taurodeoxycholate	2.855656534	0.078039262	0.235449184	2.53932161	0.114933167	0.308107223	-0.25322974074995613	0.6378763204412815	0.9610221081054664	0.06310518321511571	0.9189298778212356	1.0
taurodeoxycholic acid 3-sulfate	1.111934627	0.179451743	0.390350269	0.695570737	0.396148689	0.64628829	0.012585792264621976	0.9638763526285326	1.0	0.4289496821957528	0.1885483867664728	1.0
taurolithocholate 3-sulfate	1.049040615	0.221588606	0.447942242	1.080148218	0.208570184	0.439902585	0.3737378063266952	0.20258431618244863	0.617802934039175	0.34263020369192526	0.30897061879241006	1.0
tenofovir	0	1	1	0	1	1	0.0	1.0	1.0	0.0	1.0	1.0
tetradecadienedioate (C14:2-DC)*	0.253050839	0.700886678	0.933043137	-0.141197097	0.830125835	0.987286959	-0.22962614695290565	0.31121050501561953	0.71113666844811	0.16462178865107693	0.5270559191621366	1.0
tetradecadienoate (14:2)*	0.6727643	0.35306065	0.599101429	0.444991407	0.537177797	0.790300214	-0.3224191896104128	0.19573183108080847	0.617802934039175	-0.09464629689795204	0.7384818046853214	1.0
tetradecanedioate (C14-DC)	0.788725642	0.058977536	0.195791703	0.405857848	0.319193185	0.57045167	-0.18321948632204316	0.1907384894403662	0.617802934039175	0.19964830689474528	0.2161357862760842	1.0
tetrahydrocortisol glucuronide	-0.749383417	0.012185707	0.078837685	-0.679035086	0.021771526	0.103166319	-0.07094496250083049	0.4622547950082948	0.8307088496397371	-0.1412932935358544	0.20931939592755064	1.0
tetrahydrocortisol sulfate (1)	-0.521030139	0.381441548	0.635921529	-0.641816991	0.282753634	0.538174416	-0.2491906460782115	0.22322889599577256	0.6386220726230972	-0.12840379459184365	0.5825265903712247	1.0
tetrahydrocortisone glucuronide (5)	-0.736642883	0.020202709	0.106419004	-0.596651557	0.055705422	0.192774522	-0.05243420985071534	0.6107424089979951	0.940770594719602	-0.192425536074594	0.1133654438617105	1.0
theanine	-3.090070786	0.064624723	0.209663164	-3.852746465	0.023475907	0.106386848	-0.28870036195971815	0.6021493369121211	0.9394457770180062	0.47397531722251307	0.4597466460714753	1.0
theobromine	-0.708278471	0.326996215	0.574507196	-0.965117547	0.185017129	0.412674925	-0.10141171342404531	0.6786728432401478	0.9763865318667584	0.15542736322265777	0.5828764094478427	1.0
theophylline	-1.172808716	0.012995665	0.08154423	-0.876250146	0.057074029	0.195731354	0.2090410121535594	0.17602721817220168	0.61287525351419	-0.0875175576276331	0.6184285117787883	1.0
thioproline	-0.072882192	0.635934636	0.880287703	-0.055837151	0.716607169	0.94064987	-0.0235405868188229	0.6541071718193117	0.9676041324062874	-0.04058562774834061	0.5044903430466083	1.0
threonate	0.300927611	0.413722586	0.667332194	0.531133751	0.154460939	0.3723516	0.08418186887399193	0.5020467533358159	0.8673788083351011	-0.14602427065193502	0.315826247485183	1.0
threonine	0.007867341	0.968045056	1	-0.079648083	0.685521552	0.914562631	-0.10991973917040068	0.1095812766482293	0.4888352262979604	-0.022404315475775594	0.772408277638801	1.0
thymol sulfate	0.486255309	0.742767511	0.957966576	0.733905843	0.620816744	0.862497229	0.04632635902585969	0.92694330490246	1.0	-0.20132417460172455	0.730302517092092	1.0
thyroxine	0.069399629	0.57918086	0.827815447	0.080018277	0.522937166	0.777596671	-0.07425270780385716	0.08987822082095996	0.45492424748411386	-0.084871355594385	0.09300444721314981	1.0
tiglylcarnitine (C5:1-DC)	-0.253283198	0.391205959	0.643238403	-0.167596559	0.568957761	0.815982192	0.04775006058253267	0.6341562064214583	0.9566795082342211	-0.03793657842306736	0.7430629126461255	1.0
tramadol	0	1	1	0	1	1	0.0	1.0	1.0	0.0	1.0	1.0
trans-4-hydroxyproline	0.140891191	0.732623497	0.955575657	-0.027227877	0.947303249	1	0.027636510015587618	0.8442353478983622	1.0	0.19575557777746283	0.23423798499279466	1.0
trans-urocanate	0.582441976	0.10267177	0.281696015	0.510158081	0.150507228	0.368292463	0.07801877415522425	0.5128740025451071	0.8763399401523715	0.1503026687724448	0.2783727311423045	1.0
trazadone	0.024469645	0.824055342	1	-0.024469645	0.824055342	0.987286959	-0.048939289467726244	0.1994856953058198	0.617802934039175	0.0	1.0	1.0
tricosanoyl sphingomyelin (d18:1/23:0)*	-0.492718903	0.003448104	0.032276513	-0.502959514	0.002916966	0.029419929	-0.10759164115749573	0.0499771492353285	0.36352805367353597	-0.09735103027614156	0.11941791743017051	1.0
tridecenedioate (C13:1-DC)*	0.407409271	0.396231581	0.646423522	0.261289499	0.584867962	0.827657016	-0.257840467016503	0.12164428113646072	0.520594149923297	-0.11172069511498132	0.5536193224265307	1.0
trigonelline (N'-methylnicotinate)	1.01957789	0.063480262	0.208003314	1.025283324	0.062105545	0.205889417	-0.0130848785678781	0.9425054812776164	1.0	-0.01879031226671199	0.9285332483574771	1.0
trimethylamine N-oxide	1.679838792	0.082608642	0.241895048	2.798890156	0.005716757	0.045975606	1.1811327813704258	0.0009477730112223483	0.0365475480515174	0.06208141718154053	0.8669873375235522	1.0
tryptophan	-0.191336071	0.190674111	0.407771226	-0.252300448	0.088058632	0.251407394	-0.06625260728257029	0.18454444011514448	0.617802934039175	-0.0052882297955169745	0.9256882200924768	1.0
tryptophan betaine	0.168186646	0.755587075	0.964112223	-0.430662975	0.427752558	0.678284091	-0.6124290920911306	0.002388415588637275	0.05709724706050299	-0.013579471471441742	0.9491101554565743	1.0
tyramine O-sulfate	-0.727245471	0.370745127	0.623550715	-0.278134916	0.730427255	0.946819439	-0.25678955626890787	0.35472859602697004	0.7457050213201191	-0.7059001103616325	0.03346223976355439	0.9732260395941289
tyrosine	-0.020319463	0.923071542	1	-0.119335484	0.571766187	0.816196232	-0.06686886690016178	0.3557115936835601	0.7457050213201191	0.03214715417698736	0.6986777064073877	1.0
umbelliferone sulfate	-2.030522155	0.017065232	0.095531839	-1.855094669	0.027970736	0.118305854	0.19148347978111868	0.4882257519570078	0.8577750903613891	0.016055993938221214	0.9596740600493033	1.0
undecanedioate (C11-DC)	0.607756802	0.283358005	0.522718626	1.4224961	0.016352781	0.086457761	0.39950481701156637	0.044511583099689216	0.35552518999336596	-0.4152344804588268	0.06856530028318329	1.0
undecenoylcarnitine (C11:1)	1.46658215	0.010735154	0.073410452	1.493044409	0.009545719	0.061953026	-0.02111029340402193	0.9087744216218434	1.0	-0.047572552968129955	0.8231106434367443	1.0
uracil	0.067823852	0.851670486	1	0.51048831	0.166859231	0.388884167	0.05516787719227506	0.6563857802949208	0.969718707757826	-0.38749658106770923	0.010890500242955901	0.9599646840393276
urate	0.023129067	0.867816422	1	0.009881043	0.943304187	1	-0.03422492884214068	0.4726470704363184	0.839444719188609	-0.02097690493354637	0.7020519396429237	1.0
urea	0.409826139	0.136573988	0.334574579	0.499653291	0.072294921	0.227440221	0.025705640564034127	0.7800757956000776	1.0	-0.06412151220824168	0.5474669505367121	1.0
uridine	0.028189855	0.908324394	1	0.071417328	0.770643989	0.961831077	-0.07643885867355432	0.36401077039591967	0.7480838617208784	-0.11966633197707913	0.2213976234341194	1.0
Urolithin B glucuronide	1.628908678	0.139879913	0.337996921	0.648666059	0.549693265	0.801856427	-0.18089850210140435	0.6246155481809799	0.9485518032216476	0.7993441169294591	0.0690459719305267	1.0
ursodeoxycholate	-1.278142201	0.199239948	0.419027662	-1.119513302	0.259131445	0.506726216	-0.25359923595029077	0.45086644959844424	0.8238231767062772	-0.4122281352978636	0.2910309869400669	1.0
valine	-0.148969344	0.291225744	0.533835954	-0.25703242	0.074252615	0.231053097	-0.07522968967169744	0.12291435619950122	0.5237619208202627	0.03283338641268865	0.5521667880257782	1.0
valproate	0	1	1	0	1	1	0.0	1.0	1.0	0.0	1.0	1.0
valproic acid glucuronide	0	1	1	0	1	1	0.0	1.0	1.0	0.0	1.0	1.0
valsartan	0.228143748	0.695902728	0.928412284	-0.228143748	0.695902728	0.920881709	-0.19926802699522606	0.3210672191754307	0.7219179954684617	0.2570194688340641	0.26879068909595605	1.0
valylglycine	2.583671156	0.000444472	0.007666639	2.438148458	0.00080292	0.011755573	0.08205724076395393	0.7123910931866531	0.991939691849478	0.22757993890327466	0.3788250918046623	1.0
valylleucine	1.105391263	0.004320847	0.03795698	1.31283868	0.000975802	0.013589831	-0.11098278234658504	0.3671803940859235	0.7500138174267557	-0.31843019932638406	0.03086028932134709	0.9599646840393276
vanillactate	0.761589862	0.383910895	0.638175025	0.03291091	0.969768371	1	-0.08269543737985074	0.7804045931447932	1.0	0.6459835144562718	0.067576531202779	1.0
vanillic acid glycine	1.370187411	0.020354316	0.106419004	1.256107119	0.032104271	0.131408878	0.15472236816750015	0.42170961316933187	0.8054774928468638	0.2688026602901338	0.23025220413209513	1.0
vanillic alcohol sulfate	1.401504626	0.095896556	0.271073928	1.580434755	0.062199518	0.205889417	0.3648393658575133	0.19923243484396366	0.617802934039175	0.185909236940618	0.5661694307468165	1.0
vanillylmandelate (VMA)	0.898781494	0.00161269	0.018716449	0.83592299	0.003007629	0.029867067	-0.17301705430928016	0.05819851695947468	0.3909570962807064	-0.11015855001264407	0.28490347897683643	1.0
venlafaxine	0	1	1	5.55E-17	1	1	5.551115123125783e-17	0.9999999999999929	1.0	0.0	1.0	1.0
verapamil	-0.016766211	0.773077272	0.970800774	0.016766211	0.773077272	0.963814677	1.1102230246251565e-16	0.9999999999999956	1.0	-0.03353242149363522	0.15106410028801415	1.0
vildagliptin	0	1	1	0	1	1	0.0	1.0	1.0	0.0	1.0	1.0
warfarin	-1.67E-16	1	1	-5.55E-17	1	1	1.1102230246251565e-16	0.9999999999999859	1.0	0.0	1.0	1.0
xanthine	0.55308216	0.135018324	0.332514303	0.440164559	0.230677309	0.471101667	-0.24481423501172211	0.055911072957640875	0.3823379959139274	-0.13189663380638011	0.35939810315802667	1.0
xanthosine	1.436555525	0.002418591	0.025109373	1.512997836	0.001534978	0.018045203	-0.048967547715419224	0.7405661813732614	1.0	-0.12540985927656684	0.46453138585380005	1.0
xanthurenate	-0.71975509	0.166140203	0.37078234	-1.39754063	0.010210242	0.06442042	-0.34671653332697094	0.05473047344002537	0.3793929149889238	0.3310690068389276	0.10832360143335017	1.0
ximenoylcarnitine (C26:1)*	0.178385796	0.305315165	0.549086486	0.294845443	0.095626464	0.267660349	-0.01188904703746374	0.8398386591520722	1.0	-0.1283486938328578	0.06719849903736913	1.0
xylose	1.649048835	0.098541906	0.27447526	1.777998061	0.076071563	0.234160983	-0.02972979968783114	0.9286363257492845	1.0	-0.15867902548731627	0.6793606566165686	1.0

## Sheet: proteins_fMRI group
Proteins	LogFC (CMA vs Placebo - Visit 1)	P-Value (CMA vs Placebo - Visit 1)	FDR (CMA vs Placebo - Visit 1)	LogFC (CMA vs Placebo - Visit 3)	P-Value (CMA vs Placebo - Visit 3)	FDR (CMA vs Placebo - Visit 3)	LogFC (CMA - Visit 3 vs CMA - Visit 1)	P-Value (CMA - Visit 3 vs CMA - Visit 1)	FDR (CMA - Visit 3 vs CMA - Visit 1)	LogFC (Placebo - Visit 3 vs Placebo - Visit 1)	P-Value (Placebo - Visit 3 vs Placebo - Visit 1)	FDR (Placebo - Visit 3 vs Placebo - Visit 1)
AARSD1	0.09529263417313016	0.8377034126188365	0.8900598759075138	0.0768995707249307	0.8771806858720069	0.9252317297074072	-0.35611416686968367	0.022468240960193606	0.9892302192877169	-0.3377211034214842	0.06587952512180704	0.9711446209214954
ABHD14B	0.1004888408761126	0.8148117402669377	0.8758433589445196	0.2252623385039774	0.6242865671741131	0.7370049751361057	-0.12627541824854777	0.35627854126219993	0.9892302192877169	-0.25104891587641254	0.1331110642421518	0.9711446209214954
ABL1	0.6494181497290838	0.2528611988045508	0.3848644968030698	0.6965025693038647	0.2516932876787237	0.38843726659914757	-0.048654119880839286	0.7835706547275849	0.9892302192877169	-0.09573853945562	0.653381661953037	0.9947267109496997
ACAA1	1.0147649354676183			1.7993528352561023			0.6022320844437064			-0.1823558153447778
ACAN	2.4965644654502657	0.00320893741227328	0.007897273586997716	2.299555729601332	0.009425367879569064	0.02108305973061501	-0.20952012699907185	0.39126440269171003	0.9892302192877169	-0.012511391150137996	0.9657431124278675	0.9947267109496997
ACE2	0.577133535624823	0.08197191043046827	0.14609509842849586	0.440400703741539	0.20728154051731812	0.3329158463250531	0.0846702199097808	0.40733485418295867	0.9892302192877169	0.22140305179306474	0.07932548959985666	0.9711446209214954
ACOX1	-0.029091017369252885			-0.685718976979329			-0.27353122778348143			0.3830967318265947
ACP5	3.1641400454366684	0.0002635634540635069	0.0020650990253770858	3.209170132394401	0.0004593737017784771	0.004116193994851127	-0.08860376688334184	0.7061654907808046	0.9892302192877169	-0.13363385384107485	0.6364370228634675	0.9947267109496997
ACP6	0.3046993700809896	0.3768213165013251	0.5130498901320488	0.19123633691160058	0.6020481913242335	0.7184268373793499	0.10747608746549533	0.32525749723286146	0.9892302192877169	0.2209391206348843	0.09903972092305527	0.9711446209214954
ACTA2	0.6914594079463217	0.07935342235011	0.1421159346788842	0.7399719737596957	0.07925573156972633	0.14536822751070955	0.07457253685559995	0.5373119702088509	0.9892302192877169	0.02605997104222596	0.8570986043920021	0.9947267109496997
ACTN4	-0.04135417263755685			0.15576635141622408			-0.04333538565632822			-0.24045590971010916
ACVRL1	0.4154902448884214	0.2183163753752656	0.34413636917213763	0.14366788907552502	0.6862242619875889	0.7918804751296066	-0.0764141889853312	0.4690835588826361	0.9892302192877169	0.19540816682756518	0.13099436920080976	0.9711446209214954
ACY1	3.1485761451257956	0.0001835540593043129	0.0019691964614685993	3.1470353897214753	0.0003797743702297919	0.003982085052089931	0.06056284735128703	0.7887541545528431	0.9892302192877169	0.06210360275560767	0.8191397883860192	0.9947267109496997
ADA	0.15176228909479614	0.6059254474479718	0.7062738601582371	0.20042086909790272	0.5248558390142666	0.6516468563042299	0.0936614194244837	0.31798061845508535	0.9892302192877169	0.045002839421377124	0.6869559585489453	0.9947267109496997
ADA2	3.671432309882057	0.0001917334599484078	0.001997856137209171	3.763109993705891	0.0003043125138351478	0.003841469238527525	-0.10145691535933477	0.7016561647853177	0.9892302192877169	-0.19313459918316855	0.5449924530675841	0.9947267109496997
ADAM15	0.22546707811280292	0.37737013578864753	0.5130498901320488	0.15021064785367844	0.5804890768664079	0.699269688615134	0.042315402415916636	0.598289491707529	0.9892302192877169	0.11757183267504112	0.22931189317793085	0.9711446209214954
ADAM22	0.2303152154348813	0.5182145390666326	0.6398067772833844	-0.021979418560305497	0.9538252060323227	0.9732011566627116	0.08362740167422611	0.45882950981430237	0.9892302192877169	0.33592203566941287	0.019262316898387272	0.9711446209214954
ADAM23	0.26785207617915757	0.3996362879106805	0.5372239636755498	0.1545795519658338	0.647722722222596	0.7573900614348873	0.05976842285613371	0.5507138932541293	0.9892302192877169	0.17304094706945744	0.15819766951747166	0.9711446209214954
ADAM8	2.196169887751442	0.011252840904084535	0.023639523192040705	2.1526325548350274	0.018908794278254305	0.03964747187375903	-0.1534831810346169	0.5482091045728708	0.9892302192877169	-0.10994584811820207	0.7197352506662977	0.9947267109496997
ADAMTS13	2.57977509156857	0.0017659946671262658	0.005141095410539081	2.4818835755700555	0.004168649176151462	0.01088973366346895	-0.15776226262060766	0.5005029268620855	0.9892302192877169	-0.05987074662209313	0.8307788031131582	0.9947267109496997
ADAMTS15	-0.14211231751285927	0.6689644735913962	0.7668109370523783	-0.31966730440978186	0.3719299353524449	0.5202311121069008	0.027470480936405528	0.7935561239249368	0.9892302192877169	0.20502546783332815	0.11383589665871172	0.9711446209214954
ADAMTS16	0.7931020187835708	0.006921192191727906	0.015234895163066404	0.6588025021228159	0.030620089683053523	0.06185593985333482	-0.09080224478230356	0.29372914671279526	0.9892302192877169	0.043497271878451316	0.6723983617520407	0.9947267109496997
ADAMTS8	3.1338155311812996	0.0005362470363434429	0.002598916557717125	3.0021640883391973	0.0015098695266712644	0.005861968059833006	-0.1358972177280348	0.586356612421663	0.9892302192877169	-0.004245774885932363	0.9886771597153075	0.9972698090950615
ADCYAP1R1	0.025205351358864148			0.0755850668802513			0.0374127572140025			-0.012966958307384646
ADGRB3	0.21660961949156216	0.42188138594226077	0.558298121516405	0.03734880952103164	0.8962783161303228	0.9387559614445562	0.0029018537954571613	0.9726607786302071	0.9964625115899249	0.18216266376598766	0.08353123100233703	0.9711446209214954
ADGRE2	3.6390713257241623	0.0005289809660377787	0.0025960117844712224	3.72168126407178	0.0008199602736952662	0.004736282989849144	-0.05856295545092191	0.8393070532196758	0.9892302192877169	-0.14117289379853926	0.6846219101699789	0.9947267109496997
ADGRG1	1.5913349383945556	0.00025727866476933306	0.0020650990253770858	1.5528811734883137	0.0006590920026730527	0.004584826471634283	0.0873334138239813	0.4609831300495316	0.9892302192877169	0.12578717873022316	0.3782119391524543	0.9947267109496997
ADGRG2	3.3799126080059487	0.0008308117971938429	0.00313326633412695	3.1741224776955903	0.00261755298466943	0.007999275518671854	-0.19305809447176214	0.4940785153756724	0.9892302192877169	0.012732035838595834	0.9699105832080503	0.9951264572376004
ADH4	0.12522214297305495	0.8120847992067849	0.8746137457344028	0.21120355700691598	0.7080566789134823	0.8070629149142816	0.33375390075626565	0.05450114716875787	0.9892302192877169	0.24777248672240462	0.2232122594205599	0.9711446209214954
ADM	0.4273736402502003	0.099964965787449	0.17450440315186594	0.2944948323333892	0.2809032584898821	0.4240411210810379	-0.03125508982907965	0.6953846311929799	0.9892302192877169	0.10162371808773146	0.29457934709689737	0.9947267109496997
AFP	0.9545983286053775	0.006185447295575992	0.013807917700225193	0.8143635938579736	0.024667628134507864	0.05029101307865533	0.04179994954485697	0.680072486779281	0.9892302192877169	0.18203468429226088	0.14388326458420606	0.9711446209214954
AGER	3.9303111077796347	7.488599075010874e-05	0.0016730832764803717	3.904622944298088	0.00017570586722093676	0.0033855543158611352	-0.09725360343820921	0.7096411612331128	0.9892302192877169	-0.07156543995666231	0.8194951892780935	0.9947267109496997
AGR2	2.7282907561740015			2.7283661468041425			-0.0006774152031958636			-0.000752805833336645
AGR3	-0.172258385104109			0.2053053346698565			0.05988324484319457			-0.31768047493077095
AGRN	4.339194762899987	0.0004183035523200592	0.0024013443197277145	4.331083677126208	0.0008284306912837855	0.004736282989849144	-0.09719409305283344	0.7727792036743862	0.9892302192877169	-0.08908300727905472	0.8256500108369091	0.9947267109496997
AGRP	0.5615676055997852	0.12200762474390817	0.20741296206464388	0.49082486533599445	0.2025018411479143	0.3271411322638089	0.06050003336070575	0.5895662428610982	0.9892302192877169	0.13124277362449654	0.33368789587154546	0.9947267109496997
AGXT	3.308271443883853	3.623971698111278e-07	0.00013348295754709875	3.204878560278373	1.8233360310831678e-06	0.0006715954381156334	0.3353857788044523	0.03141435773443947	0.9892302192877169	0.4387786624099328	0.021596847321476677	0.9711446209214954
AHCY	-0.23062799042865179			-0.18931441026350204			0.12854933018769787			0.08723575002254813
AHSP	2.941867819888232	0.005982985975253581	0.01343739736312034	3.018881827648211	0.007983067191101676	0.01828510501551015	-0.41147371609534544	0.1932889532713521	0.9892302192877169	-0.4884877238553238	0.19858543121240632	0.9711446209214954
AIF1	0.37703184626167735			0.523423066691489			0.06435894382418533			-0.08203227660562629
AIFM1	1.1361681828154615			2.2751029766456914			0.24313411672002616			-0.8958006771102038
AK1	0.11646320843342273			-0.041312973397870656			-0.661264182276042			-0.5034880004447486
AKR1B1	0.5954056688539848	0.23228297125239353	0.36049534162063884	0.6202458539518502	0.24438326189454496	0.3803429639344678	-0.1795629525092872	0.2539592897103434	0.9892302192877169	-0.20440313760715256	0.27921310669435656	0.9947267109496997
AKR1C4	0.09741783893616418			0.0035088058067357375			0.1181980557325959			0.21210708886202434
AKT1S1	0.3721985580527367	0.4040108122657803	0.5410984068897132	0.6775337615082906	0.16155218315603992	0.273115391578625	-0.32800084548797137	0.0266644598993611	0.9892302192877169	-0.6333360489435252	0.0009186660544488278	0.8263253249695552
AKT3	-0.18342812545422005			0.5350318874029664			0.30511499186376617			-0.4133450209934202
ALCAM	3.1574947790278975	0.0007627625874744488	0.002970738711782965	3.173498938826833	0.0013585925310420329	0.005578822340448836	-0.09756752767725221	0.7079262686038441	0.9892302192877169	-0.11357168747618784	0.7166879122736916	0.9947267109496997
ALDH1A1	3.0231872497293812	0.00026172335345791295	0.0020650990253770858	3.1266823120889846	0.0003736137417595789	0.003982085052089931	-0.18179508456077936	0.4205013045848538	0.9892302192877169	-0.2852901469203828	0.2952974248219317	0.9947267109496997
ALDH3A1	-0.06796973665387118	0.8437288847956221	0.8947412837803862	-0.0024836196106912123	0.9946254606180838	0.9982389954432176	-0.02217923528145016	0.838818048447866	0.9892302192877169	-0.08766535232463013	0.5054446120768332	0.9947267109496997
ALPP	0.7746335084170297	0.03642037925563049	0.06950694141186821	1.0397973015961421	0.010476263102937986	0.023014454729118238	0.4065044236035129	0.001227377304145682	0.24744401977284408	0.14134063042440048	0.297041904841857	0.9947267109496997
AMBN	0.22789536742759575	0.3181921406117868	0.45913672321290255	0.23782811296746315	0.32993319276046473	0.4784181281978623	0.029135062799747813	0.683773961375759	0.9892302192877169	0.01920231725988042	0.8230235733907395	0.9947267109496997
AMBP	-0.2693815919163847	0.2974420880184747	0.4370658341228917	-0.3390109458441469	0.22240610999997013	0.3515861967810686	0.06246461096771777	0.44231629353102986	0.9892302192877169	0.13209396489548	0.18225403210414198	0.9711446209214954
AMFR	0.9821066884320927	0.03723858835122907	0.07082382121877474	0.06391016659514205	0.9012642846802208	0.9408262571020989	-0.26823956476092004	0.06871810340389839	0.9892302192877169	0.6499569570760306	0.005492498183990551	0.9711446209214954
AMIGO2	0.589691817162106	0.1327376650474517	0.22427388360463932	0.425243652538734	0.3042732976489743	0.44710371529536785	0.018590683598739055	0.877844167634509	0.9892302192877169	0.18303884822211108	0.21571860839063328	0.9711446209214954
AMN	0.688606577107082	0.028319704885734848	0.05568198202622243	0.596404801649864	0.07196574414505512	0.13342642161121795	-0.06384445249536083	0.497764943151106	0.9892302192877169	0.028357322961857168	0.8021345665222146	0.9947267109496997
AMY2A	2.3074973831893715	0.005557163360423471	0.012635114224831143	2.419375077432518	0.006412829939867282	0.015371316884063659	-0.017612377802931217	0.9417269952891832	0.9948287826650527	-0.12949007204607765	0.6554438812823388	0.9947267109496997
AMY2B	2.136295341317444	0.01084533894957518	0.022914148258662663	2.2359042506922115	0.012434506223037009	0.026888707194629928	-0.019999861806099976	0.9352614189200575	0.9948287826650527	-0.1196087711808671	0.686591053260951	0.9947267109496997
ANG	2.8962277482201193	0.0009044858723133582	0.003287687134560068	2.971938550746944	0.0013252563015535672	0.005484674955867759	-0.09158954316824017	0.7064864624203493	0.9892302192877169	-0.16730034569506502	0.5678886049101646	0.9947267109496997
ANGPT1	2.671716190565269	0.00565390998570627	0.01282868692855324	2.7307582226278697	0.007774027424869407	0.01791499542411858	-0.3481468180370395	0.22084264553458507	0.9892302192877169	-0.40718885009964056	0.2330800901459767	0.9711446209214954
ANGPT2	0.978869522158907	0.005123391549051824	0.011721216690894959	0.9563538309983249	0.009585493405905553	0.021354778656301688	0.08410254662644412	0.40890074539259746	0.9892302192877169	0.10661823778702617	0.38410887757070133	0.9947267109496997
ANGPTL1	2.535030460878884	0.0006484078275726761	0.002745174902175506	2.523913178636125	0.0012719696464416764	0.005385158847961887	0.014332080791008006	0.9443427015234238	0.9948287826650527	0.02544936303376666	0.9178524453497223	0.9947267109496997
ANGPTL2	1.9409482033974204	0.010947839197307591	0.023086569299665814	2.2615699381770598	0.006178469637058909	0.014874093570697373	0.1491600294030634	0.5076100593422779	0.9892302192877169	-0.17146170537657612	0.5260970797399422	0.9947267109496997
ANGPTL3	4.061931792421552	0.00011214902555252018	0.0016730832764803717	3.8753711764613508	0.00039159203146107015	0.003982085052089931	-0.030455207356490654	0.9130756718004605	0.9921997765444929	0.15610540860371103	0.6422942583910867	0.9947267109496997
ANGPTL4	4.2167237785415645	0.00012186126407115434	0.0016832087099828193	4.309822150883775	0.00020332025764399948	0.0033855543158611352	-0.07231627226890402	0.804324355139954	0.9892302192877169	-0.165414644611114	0.6378648598720172	0.9947267109496997
ANGPTL7	0.29142729029364034	0.40459727423844716	0.5410984068897132	-0.019776366273753933	0.9575095680477548	0.9732758276594924	0.025920467432501933	0.8133560998537188	0.9892302192877169	0.3371241239998962	0.01663144582705431	0.9711446209214954
ANKRD54	-2.414914351709077	2.8298567859355698e-05	0.0016730832764803717	-2.1354412090406703	0.0002656323145718984	0.003621828182819372	-0.195030895241094	0.17451318044839964	0.9892302192877169	-0.4745040379095007	0.01149285138861966	0.9711446209214954
ANPEP	2.450566771236155	0.0023420185988411776	0.006235977233059038	2.4424571854490282	0.004106987922646347	0.010822963710817124	-0.03327283771492398	0.8844219716434776	0.9892302192877169	-0.025163251927796892	0.9271070385417175	0.9947267109496997
ANXA10	3.5323787281426355	0.00011254298492899215	0.0016730832764803717	4.329005463950834	2.1692523300506225e-05	0.001997519853921615	0.7720825353508651	0.0037909676774783084	0.5984313262305044	-0.024544200457332743	0.9322862804907569	0.9947267109496997
ANXA11	0.9141878992215879			0.8634190947058675			-0.26286461831088254			-0.21209581379516218
ANXA3	1.6095768284845904	0.06906617308639194	0.12490690877326203	1.7210985557805198	0.06918718661682291	0.1300201381149478	-0.24372991501242292	0.37047035392467076	0.9892302192877169	-0.3552516423083525	0.2794043919515478	0.9947267109496997
ANXA4	-0.21843440117888277			-0.10525155490585404			-0.07914525315571448			-0.1923280994287432
ANXA5	0.43481422167640105			0.12847670090068625			-0.09399344631144094			0.2123440744642739
AOC1
AOC3	3.4379707057955673	8.917274531993906e-05	0.0016730832764803717	3.569877694869426	0.00012602336587571274	0.0033855543158611352	0.035724426983036406	0.8773975227543793	0.9892302192877169	-0.0961825620908221	0.7299284259310462	0.9947267109496997
APBB1IP	-0.07662634849677968	0.8246353546934732	0.8838235372805896	-0.24189368497502098	0.51495835938182	0.643697949227275	-0.11933852681411444	0.28113520018284816	0.9892302192877169	0.04592880966412685	0.7269552412508571	0.9947267109496997
APEX1	-0.8457736398823346	0.04823199250926508	0.08927362097611041	-0.905872857524557	0.047988249407125635	0.09368730670472408	-0.10310656575497035	0.4293142317762776	0.9892302192877169	-0.04300734811274787	0.7825519175023594	0.9947267109496997
APLP1	0.1779410362158187			0.2532626730131444			0.14021602606828898			0.06489438927096325
APOH	0.06592503967427887			-0.011390072038429705			-0.0287521592644413			0.04856295244826728
APOM	3.423453951923155	0.0005617300893281538	0.002603620786494006	3.4293412681563797	0.0010533524342871262	0.005084367786677691	-0.13301614838531506	0.6272622923374662	0.9892302192877169	-0.13890346461853964	0.6728905343459424	0.9947267109496997
APP	0.6374347410539919			0.7115921351665493			-0.1740134792581438			-0.2481708733707012
APRT	-0.06726953501131927	0.9064405311722856	0.9387223870153473	0.15914927656301492	0.795047591277054	0.8663980161352511	-0.09143415399073151	0.6143911755645952	0.9892302192877169	-0.3178529655650657	0.15322091257879386	0.9711446209214954
AREG	1.6203979584655244	0.001879880301467249	0.005357839566746068	1.5730531262844771	0.004113705663839993	0.010822963710817124	0.10374920444600644	0.4839559589238078	0.9892302192877169	0.1510940366270537	0.39754053239075304	0.9947267109496997
ARG1	-0.0004367507682137006	0.9993322902308984	0.9993322902308984	0.015377979929529106	0.978026590391198	0.9851589629738139	-0.15402876688615913	0.35527983689234444	0.9892302192877169	-0.16984349758390194	0.3956676219494003	0.9947267109496997
ARHGAP1	0.23686105412870656			0.4726354063269386			-0.12346645762110148			-0.35924080981933354
ARHGAP25	0.15648813877401502	0.7532230646696247	0.8306501860877598	-0.1823814141694292	0.7320198759549674	0.8211999623657248	-0.44815402584946673	0.0084675513369	0.9892302192877169	-0.1092844729060225	0.5644865411165736	0.9947267109496997
ARHGEF12	0.6381908801054312	0.4970950985125816	0.624903394603416	0.8401921061623301	0.4045625569054504	0.5505438736213333	-0.12387549972326228	0.6758322384566701	0.9892302192877169	-0.3258767257801611	0.3635432095573605	0.9947267109496997
ARID4B				-0.05163390412880267			0.43631446897321813
ARSA	3.370569907436609	0.00010816403977271608	0.0016730832764803717	3.3422306848360708	0.0002524808930830998	0.0035318877258769237	-0.050616528153071494	0.8264684890951399	0.9892302192877169	-0.022277305552533377	0.9359821436589393	0.9947267109496997
ARSB	-0.3626357564009003	0.5089234032618318	0.632624705396209	-0.2899522609880849	0.6207873719593668	0.7360193626771463	0.010367270463006433	0.952152642174922	0.9948287826650527	-0.06231622494980893	0.7643221014480283	0.9947267109496997
ART3	2.728429729373681	0.0013337699844383718	0.004210902379441145	2.6855017509926467	0.0027131603890282693	0.008191372212776606	-0.08981754783765289	0.7071063120928636	0.9892302192877169	-0.046889569456618485	0.870185246498794	0.9947267109496997
ARTN	-1.6617418036196137			-1.6190814943277156			-0.015742954285134003			-0.05840326357703196
ASAH2	-2.5433680209381024	1.129238318175603e-07	6.239041707920207e-05	-2.7156068339862935	1.1659961384519086e-07	0.0001244089374285892	-0.012229730107448766	0.9092343568172655	0.9921997765444929	0.1600090829407425	0.2222140406365899	0.9711446209214954
ASGR1	-0.053036743744334494	0.8580624587304692	0.9040789287984933	-0.30453945532962556	0.3418110449446544	0.4917984435727124	0.03026548190338324	0.7470969998501183	0.9892302192877169	0.28176819348867427	0.018847925617050596	0.9711446209214954
ATF2	-0.52385055663782			-0.6305818711459903			0.17693094585011024			0.28366226035828057
ATG4A	0.22395425357331977	0.6781901690473551	0.7733747541768085	0.2916819472525273	0.6137714699370482	0.7300511025623663	-0.3115828598856779	0.07743486005396995	0.9892302192877169	-0.3793105535648854	0.07393402578494489	0.9711446209214954
ATOX1	2.7526409236578995	0.00243862484452656	0.006345780822092743	3.069294768170398	0.0017189293557981979	0.006310355276269132	-0.1363295214854099	0.5987814904276085	0.9892302192877169	-0.45298336599790856	0.1538296146712913	0.9711446209214954
ATP5IF1	4.34900748034363	0.008793184578168366	0.01892708605918665	4.491233770301385	0.01104603049237093	0.024122260264960234	-0.4268906304853428	0.38305570847465475	0.9892302192877169	-0.5691169204430968	0.3341832985470361	0.9947267109496997
ATP5PO	0.48595799307851434			0.6482525838503002			0.24324587950418808			0.08095128873240223
ATP6AP2	-0.006268198106623463			-0.24228046134402417			-0.18901372815779344			0.04699853507960727
ATP6V1D	0.0722485644880389			0.14246138981606188			0.24683000278414208			0.1766171774561191
ATP6V1F	-0.48811019235260544			-0.4285017300492094			0.23226025131858413			0.17265178901518807
ATXN10	-0.023749930645154294	0.9771612740190907	0.9860851212704067	0.3540120610976092	0.6993795756943643	0.8008439700956193	0.13405990514864752	0.6112851779592037	0.9892302192877169	-0.24370208659411596	0.46391146688971874	0.9947267109496997
AXIN1	0.7402027967093568	0.3546099946868627	0.4950777084940204	0.7193569691135666	0.3996075791419361	0.5471702291844355	-0.1979515384770738	0.4324796459049497	0.9892302192877169	-0.17710571088128363	0.5577870681281387	0.9947267109496997
AXL	3.139553981258378	0.00030033186266309003	0.0021410755370497706	3.132966635845029	0.0006104587943982567	0.004521329190440521	-0.1019094467986916	0.6661197811183808	0.9892302192877169	-0.09532210138534314	0.7368095220371033	0.9947267109496997
AZU1	1.7470793318287714	0.016840951333298305	0.034461576339434495	1.4927906154143233	0.05099420173098001	0.09851152607121139	-0.6321553481830879	0.0072079369183476695	0.9892302192877169	-0.3778666317686399	0.15583486458772025	0.9711446209214954
B4GALT1	3.8779775454981826	0.0002250758401609118	0.0020650990253770858	3.9137326247148594	0.00041626279366410376	0.0040744025810295695	-0.11263277728427962	0.6915647670304279	0.9892302192877169	-0.14838785650095643	0.6637527524215545	0.9947267109496997
B4GAT1	3.74681541062398	0.0017401228491921807	0.005086867059146454	3.7774889749311615	0.0028533535823533096	0.008475687388441953	-0.05228375182671167	0.877032474977768	0.9892302192877169	-0.08295731613389323	0.8381692233637004	0.9947267109496997
BACH1	0.42863773207492534			0.3392145240552901			-0.22307884081733098			-0.1336556327976958
BAG3	-0.35882059649537507	0.3908923884992147	0.5281453426121334	-0.6178334766753732	0.17269604867250507	0.2882615313944382	0.10205620141905088	0.43957893095419576	0.9892302192877169	0.3610690815990491	0.029925935272411348	0.9711446209214954
BAG6	0.14468330873416416	0.6851457120248552	0.7772956999871304	0.08689369019973273	0.8197187612574309	0.8845597960834581	-0.08251793503551791	0.46645165845981196	0.9892302192877169	-0.024728316501086478	0.8551119397865887	0.9947267109496997
BAIAP2	-0.00785365040312258	0.9874415556463758	0.9928325013550912	0.17262336599157124	0.746674536474006	0.8283889184776874	0.1467918343099428	0.35676935396574794	0.9892302192877169	-0.03368518208475102	0.8590577063114693	0.9947267109496997
BAMBI	0.1413969589908983						0.00786184187338651
BANK1	1.147189114567857	0.250164449769441	0.3823398575314417	1.1183248431178163	0.29349984814864244	0.4335793211286763	-0.3424400584801366	0.27694174979647	0.9892302192877169	-0.3135757870300958	0.4048852957445708	0.9947267109496997
BAX	1.9855622676552147	0.03296402634377221	0.0634586221426277	1.9398220690787777	0.049634088215577604	0.09622046926002326	-0.38198544711111504	0.18062144461931945	0.9892302192877169	-0.3362452485346783	0.3223549986338268	0.9947267109496997
BCAM	2.902961630288965	0.000560639829409021	0.002603620786494006	2.9140658992408737	0.00103127156625255	0.005084367786677691	-0.05081484549290194	0.8264433076201232	0.9892302192877169	-0.06191911444481102	0.824077223578561	0.9947267109496997
BCAN	-0.13068091854169825	0.701585166461957	0.7908357312737475	-0.3340285447314456	0.36355892076687835	0.5117612833724847	0.07492407979063079	0.4888446714614342	0.9892302192877169	0.2782717059803781	0.040333823519329154	0.9711446209214954
BCL2L11	0.602977762368093	0.16195283906210936	0.2647306023130634	0.8950502242549568	0.05691404591795688	0.10843107024024544	0.19584307047283364	0.15135958092175883	0.9892302192877169	-0.0962293914140302	0.5498895409438214	0.9947267109496997
BCR	0.37696795575114794	0.681020253348058	0.7745547905590331	0.5313687675592936	0.588581677429796	0.7069377756086136	-0.031560903430272846	0.9131829617608591	0.9921997765444929	-0.18596171523841853	0.5941184945761803	0.9947267109496997
BGN	0.35610673878282556	0.5572898442121123	0.670595476109186	0.4335077826205162	0.5047255009338315	0.6369880058630208	0.3597787299193092	0.06974872482708486	0.9892302192877169	0.28237768608161856	0.22659881919174207	0.9711446209214954
BID	-0.2885393025971666			-0.29938040061456034			0.0969316498685584			0.10777274788595215
BIN2	1.4816166193507851			1.4659817010337353			-0.32579062969533235			-0.3101557113782825
BIRC2	-0.07405597917574201			-0.0962559716212773			0.11932944521193953			0.1415294376574748
BLMH	3.0625397343636096	0.0007008037588390881	0.002855198315510879	3.150980400676227	0.001013628916977401	0.005084367786677691	-0.1463047218243181	0.5598791867053896	0.9892302192877169	-0.23474538813693568	0.43771324175422677	0.9947267109496997
BLVRB	1.8207875594859297	0.027834998694214644	0.054924417066262825	1.9048788709828455	0.03109779734957406	0.06270632494759003	-0.3505757295213443	0.1661173904813539	0.9892302192877169	-0.4346670410182599	0.1536707560310119	0.9711446209214954
BMP4	0.7839839455437561	0.13306674147857778	0.22448664020431824	0.5355209388111941	0.33034663512666873	0.4784181281978623	0.13051981679057134	0.42064980789705064	0.9892302192877169	0.3789828235231333	0.05973890396521256	0.9711446209214954
BMP6	0.8923890415972942	0.028789053801878663	0.056412782036122495	0.887881786071433	0.04063130100868851	0.0804616265494638	0.07699368865562592	0.5306245600102973	0.9892302192877169	0.08150094418148701	0.5803837106213663	0.9947267109496997
BOC	0.1156797323323866	0.6661319764319998	0.7643570446078504	-0.008060222640613242	0.9775344011994653	0.9851589629738139	-0.041688333217679834	0.6231462332533457	0.9892302192877169	0.08205162175531999	0.42305320346258757	0.9947267109496997
BPIFB1	3.993209608105456	6.944825457408585e-05	0.0016730832764803717	4.1494998786435335	9.797503798292806e-05	0.0033855543158611352	-0.10488433886067539	0.6908963127178271	0.9892302192877169	-0.26117460939875237	0.41270058328707704	0.9947267109496997
BRK1	0.12353629450824394	0.7743180730259416	0.8471499709838273	-0.15551522221425745	0.7358986030732396	0.8231038065881409	-0.018243293167494512	0.8934048310148641	0.9921732042928894	0.2608082235550069	0.12076543444203179	0.9711446209214954
BSG	0.20493410098860274	0.5596646209029688	0.6722058761932396	0.09024812201067403	0.8096402130812128	0.8770613853942738	0.056788731638885204	0.6089139440688873	0.9892302192877169	0.1714747106168139	0.2054562488448316	0.9711446209214954
BST1	0.5863283351404358	0.432252269065324	0.5679414474639513	0.6086570524517398	0.44583773946156435	0.5835659935234337	-0.12829572112666554	0.5855045044561766	0.9892302192877169	-0.15062443843796958	0.5941556507077133	0.9947267109496997
BST2	2.53630254741936	0.0025553395882365777	0.006536227418984765	2.492444379566268	0.00494084470451926	0.012436522547821828	-0.13306550971306502	0.5795731542980904	0.9892302192877169	-0.08920734185997281	0.7567432554351855	0.9947267109496997
BTC	0.6634279067165214	0.032528260677064914	0.06272901928125084	0.5577075457382702	0.09586009080049906	0.17279836922439065	-0.20185718660262816	0.0964079633551519	0.9892302192877169	-0.09613682562437686	0.33380473765540064	0.9947267109496997
BTN2A1	3.1821310201189434	0.0006138617890162033	0.0027000342432753487	3.141414851103621	0.0013054183230892928	0.005481803903776842	-0.11704075386230715	0.6486103060318247	0.9892302192877169	-0.07632458484698468	0.8043955485601958	0.9947267109496997
BTN3A2	0.016545046679694475	0.9632620788584989	0.9776807167764477	-0.1019634419644207	0.7909010615079005	0.8652927455111189	0.027133632740157787	0.8113171595640875	0.9892302192877169	0.14564212138427296	0.29203878957426044	0.9947267109496997
C19orf12	-0.14158417445722038			-0.05037893165649732			0.21139362853780286			0.1201883857370798
C1QA	0.30498838172446463	0.2038686134551744	0.3236707153275398	0.3150875421238053	0.2192564823842289	0.3490625412924712	0.045601426500099684	0.5423728936928385	0.9892302192877169	0.03550226610075899	0.6924038761933182	0.9947267109496997
C1QTNF1	1.0397905234764395	0.10094816274368384	0.17594277575989062	1.229378421958833	0.07163952509880624	0.13326881352555706	0.16939731415938203	0.38768359556344634	0.9892302192877169	-0.020190584323011573	0.9311646904360117	0.9947267109496997
C2	3.34535188598819	0.0012315703016308177	0.004024933061918575	3.437971484958973	0.001755718010007651	0.00634975162409659	-0.13391517830577263	0.6450746043197493	0.9892302192877169	-0.22653477727655602	0.5177416214619844	0.9947267109496997
C2CD2L	0.5076176654802879	0.32505649215604426	0.46526868372076285	0.4031071743553602	0.4629138454276822	0.5989693199034998	-0.04740931375545909	0.769107505614165	0.9892302192877169	0.05710117736946857	0.7686270647887188	0.9947267109496997
C4BPB	2.9633809072359805	0.004105803058574223	0.00982015666607038	3.038129996468517	0.005623961231974152	0.01374884327728194	0.05636954756146634	0.8495317247506055	0.9892302192877169	-0.018379541671070143	0.9589367343000559	0.9947267109496997
CA1	2.872569225208653	0.006058635078320707	0.013579699313477446	2.9121279664083235	0.00876202957450852	0.019799678281864855	-0.33936104985100035	0.2701246393668111	0.9892302192877169	-0.37891979105067075	0.30470236738475354	0.9947267109496997
CA11	0.22798276956908203	0.4122204368835015	0.5482548026126388	0.17267578192393657	0.560079826570037	0.6846108499556314	-0.06885548831328991	0.4332369077211151	0.9892302192877169	-0.013548500668144448	0.8972289490237366	0.9947267109496997
CA12	0.25371643741753996	0.4756964669368873	0.6083849490338662	0.02258811407737804	0.9523999553409059	0.9726450560551765	0.003037761172544423	0.978333111478909	0.9964625115899249	0.23416608451270632	0.09162381677756848	0.9711446209214954
CA13	1.008082430687295			1.0486934783337227			-0.4088929682527471			-0.4495040158991749
CA14	-0.2750345936788684	0.3581901413252102	0.49817252174188326	-0.3788075157825522	0.23967642403381	0.37513094696509924	0.024341767995272767	0.7953239621397485	0.9892302192877169	0.12811469009895654	0.262319963713651	0.9926645016854538
CA2	3.485955845601583	0.0025461179332946066	0.006527750153806358	3.601963213978551	0.00336278743732803	0.009431167812810845	-0.4384144032680526	0.19093309242361112	0.9892302192877169	-0.5544217716450204	0.16963444102848982	0.9711446209214954
CA3	3.2082222428897067	0.0011552989336020849	0.003880259336262322	3.5585951782764114	0.0008251161243997881	0.004736282989849144	-0.10866145030931312	0.694513437382188	0.9892302192877169	-0.45903438569601773	0.17554566231583965	0.9711446209214954
CA4	2.6206681063511863	0.0017734972164502665	0.005141095410539081	2.478180831354309	0.004760214371478165	0.01211990064627505	-0.23263790345042523	0.3310072956833492	0.9892302192877169	-0.09015062845354782	0.7516879623844037	0.9947267109496997
CA5A	0.8153585793144358	0.09028266553191823	0.15961975266043144	0.5947539252165328	0.24012451349199304	0.3753006894040344	0.03043090002407406	0.8364773924455635	0.9892302192877169	0.251035554121977	0.16542650155550728	0.9711446209214954
CA6	3.2334140176015884	0.0003396381994878871	0.002247099754569332	3.1004640698983383	0.0009990618313004036	0.005084367786677691	-0.20998454755530394	0.3963648671468333	0.9892302192877169	-0.07703459985205363	0.7942598481978709	0.9947267109496997
CA9	0.6753531634753709	0.11682784134115223	0.20114980727822646	0.7015535007089908	0.1272325739546046	0.221753934100691	0.18144559683421535	0.17948491070263373	0.9892302192877169	0.15524525960059532	0.3345200083086388	0.9947267109496997
CALB1	0.49809256577917593	0.10591119452466906	0.18401237413484167	0.45621867484889755	0.16305719558667245	0.2750812230889665	0.08920118554727291	0.3503702767797736	0.9892302192877169	0.1310750764775513	0.25578375246177043	0.9886814638991995
CALB2	0.18672441185929353	0.6974375272400656	0.7898867163067302	-0.1492781797763853	0.7712386890030165	0.8496697421219673	-0.1639347554735662	0.2857554205566405	0.9892302192877169	0.17206783616211263	0.34976401662144774	0.9947267109496997
CALCA	0.3495192959618166	0.31215061310688075	0.45147438152238645	0.08093010788396246	0.8249671534972229	0.8884880161934029	-0.04483887919946905	0.6789050941309911	0.9892302192877169	0.22375030887838504	0.09515942793386223	0.9711446209214954
CALCOCO1	1.3730194361313979	0.23000640287708507	0.35746424075833894	1.6272874393371304	0.18513734311593935	0.30488340408809683	-0.11093322948240925	0.7555366938880136	0.9892302192877169	-0.3652012326881418	0.397034376376333	0.9947267109496997
CAMKK1	-0.17113047116364433			-0.15677419529198677			-0.09265791775658877			-0.10701419362824632
CANT1	2.732700585237772	0.0020783802869527492	0.0057415255427069704	2.6235085532602027	0.004884699644876297	0.01237980070547777	-0.16664194234320173	0.5097540464588218	0.9892302192877169	-0.057449910365632295	0.8493543876389107	0.9947267109496997
CAPG	0.4894308710540586	0.13187478859419144	0.2231571843745506	0.36794957401282485	0.28355607081781603	0.4257193726272917	-0.016870690288839724	0.8662362869749642	0.9892302192877169	0.10461060675239403	0.38862615588419	0.9947267109496997
CARHSP1	-0.1067622473068488	0.8457761441063874	0.8960523866131909	-0.0672483285539367	0.908794631383818	0.9432229003475632	-0.21457779998792792	0.2238306025205188	0.9892302192877169	-0.25409171874084	0.23050665832872713	0.9711446209214954
CASC4	2.8485188824574115	0.0014175985039279445	0.004362610176295843	2.788117687049872	0.002998099685586397	0.008764286117917906	-0.18353202218798637	0.46707447178774963	0.9892302192877169	-0.12313082678044696	0.6835561275120554	0.9947267109496997
CASP1	0.3676665717893208			0.47385691056389895			-0.01893423519053805			-0.12512457396511623
CASP10	-0.7474318534213107			-0.5069506270656584			0.20294203851230713			-0.03753918784334509
CASP2	0.36352485322607464			0.7308534290971885			-0.10456262505871501			-0.47189120092982895
CASP3	3.2780402975726552	0.0029798832759104833	0.007445524283037254	3.5634683375737524	0.002618321740039744	0.007999275518671854	-0.41308403816126593	0.1984441930809002	0.9892302192877169	-0.6985120781623635	0.07530823722068022	0.9711446209214954
CASP8	0.24273829621805276	0.6389624129473315	0.7385496509485369	0.33331223251893516	0.5476872418276277	0.6761948628151159	-0.12230501227442503	0.4564434196813397	0.9892302192877169	-0.21287894857530743	0.284009582286145	0.9947267109496997
CBLIF	2.739158767251032	0.001294369481310081	0.004155533961880587	2.62934133873689	0.0032278110611333255	0.009209738239291724	-0.11163275826959608	0.6409728270791464	0.9892302192877169	-0.0018153297554541759	0.9949532960053994	0.9994758109872423
CBLN4	-0.27604663251095224	0.4788325849796641	0.6109815316426429	-0.48934981002695466	0.245094552322075	0.3809134744246032	0.010017407912724013	0.9348703241179569	0.9948287826650527	0.22332058542872646	0.13912764309228368	0.9711446209214954
CC2D1A	-0.02258280173336269	0.9675077419161595	0.9799230566611882	0.19966124017580122	0.7366965291544537	0.8231038065881409	-0.12178497819097611	0.4895794956863758	0.9892302192877169	-0.34402902010014	0.11248950886627532	0.9711446209214954
CCDC80	4.37246182865165	0.00013070568422136672	0.001719402155531074	4.2992650125674965	0.0003288974562046423	0.003982085052089931	-0.10008373766007317	0.742546994042028	0.9892302192877169	-0.02688692157592021	0.9414016221629894	0.9947267109496997
CCL11	0.47368064800356063	0.15687692681084178	0.2575765291619319	0.5939190119494644	0.09976980044683673	0.17897017774960158	-0.022956719126355066	0.8244804711730556	0.9892302192877169	-0.1431950830722588	0.25630390116311663	0.9886814638991995
CCL13	1.2726268647547594	0.0205206618653428	0.041759357939601824	1.5278506162238545	0.010359245764726535	0.022802722251041473	-0.2079204602412229	0.21122334457213213	0.9892302192877169	-0.46314421171031805	0.025835680555438167	0.9711446209214954
CCL14	3.9489197078419274	8.091259476390234e-05	0.0016730832764803717	3.8732809606540437	0.0002172795345303981	0.0033855543158611352	-0.13390593287524832	0.612666988281743	0.9892302192877169	-0.058267185687364886	0.8542064829913312	0.9947267109496997
CCL15	3.6422421286190243	0.00020158286121199745	0.0020286171668358667	3.55491042978429	0.0005270951515129347	0.004379249191141299	-0.18067938647464016	0.49515978400914296	0.9892302192877169	-0.09334768763990597	0.7683949115291571	0.9947267109496997
CCL16	3.754535262637111	0.00027097071610763504	0.0020650990253770858	3.628864810394382	0.0007576772817634629	0.004736282989849144	-0.22856096501108636	0.4163626178821569	0.9892302192877169	-0.10289051276835748	0.7593290279815985	0.9947267109496997
CCL17	4.508675653283622	3.6873939861326824e-05	0.0016730832764803717	4.771791429938146	4.2175689894485115e-05	0.0033855543158611352	-0.3518982032476787	0.22040468102050179	0.9892302192877169	-0.6150139799022019	0.0800017760060738	0.9711446209214954
CCL18	3.0265677228388226	0.0017720953092534835	0.005141095410539081	3.1578125513839965	0.002191233776712202	0.007271211180981931	-0.202471282275691	0.46175282611556534	0.9892302192877169	-0.3337161108208653	0.3153665079054011	0.9947267109496997
CCL19	1.931622333509242	0.03934727455228935	0.07432262970987988	2.0990483945244884	0.0366079502765718	0.07314970172805034	-0.13093680340739552	0.6438115730815286	0.9892302192877169	-0.2983628644226419	0.3835841664917299	0.9947267109496997
CCL2	0.05003924095930269	0.87563101586997	0.9188720536907093	0.08797514656529623	0.7971060677360039	0.8677854234958465	-0.0803344390987271	0.4299561779649844	0.9892302192877169	-0.11827034470472064	0.33529003879796493	0.9947267109496997
CCL20	0.16957418706887506	0.7962785335490005	0.8617901856725225	0.3696843206371707	0.5996672019627585	0.7171344785377143	0.05044942328085242	0.8080804054357209	0.9892302192877169	-0.14966071028744327	0.5501290811259971	0.9947267109496997
CCL21	3.4795879599725383	0.0004189204754899086	0.0024013443197277145	3.485715732834708	0.0008014274319371514	0.004736282989849144	-0.09571584491897345	0.7230554554475666	0.9892302192877169	-0.10184361778114281	0.7536481610272652	0.9947267109496997
CCL22	2.568851026915442	0.0004225602039620526	0.002406850646278702	2.7761690402676917	0.00038070674654705505	0.003982085052089931	0.05601080795986502	0.7788607699182719	0.9892302192877169	-0.15130720539238474	0.5293953335015951	0.9947267109496997
CCL23	4.417139179458988	6.53229384832095e-05	0.0016730832764803717	4.2444631151416035	0.00022360843404040464	0.0033855543158611352	-0.23029052911862158	0.42999597269116685	0.9892302192877169	-0.05761446480123711	0.8686438709463394	0.9947267109496997
CCL24	3.670556325877648	0.0007119705765399945	0.0028624368356345866	3.544937490713658	0.0018092870380238832	0.0064284957460334115	-0.2784926582624876	0.3579813654555307	0.9892302192877169	-0.1528738230984974	0.6723024808544176	0.9947267109496997
CCL25	0.9471942530063788	0.0025173181304136327	0.0064991507806239825	1.0629258592876825	0.001681754483713345	0.006272167796480978	0.09691847373435258	0.28359808815882764	0.9892302192877169	-0.01881313254695094	0.8607874796455067	0.9947267109496997
CCL26	1.711587090935521	0.0308268274357849	0.060076974103249234	1.6049969060270273	0.05554586417562127	0.10651302296962621	-0.48449503299837726	0.05094524904707099	0.9892302192877169	-0.37790484808988345	0.19433667518955178	0.9711446209214954
CCL27	0.8437172558828736			0.9323325934598379			-0.1025970279352324			-0.19121236551219667
CCL28	0.9396451021441732	0.03723591594535434	0.07082382121877474	0.8945437635625871	0.06124740592896335	0.11608642118611406	-0.12007358942052859	0.3806484799793678	0.9892302192877169	-0.07497225083894257	0.6467190467768633	0.9947267109496997
CCL3	-0.3211282582411355	0.30806309942913995	0.44731895515006526	-0.4288896889930851	0.20604228480632028	0.3314071684293798	0.08973851276485151	0.3665215744980016	0.9892302192877169	0.1974999435168011	0.1052097241630206	0.9711446209214954
CCL4	2.0010905658480413	0.008266875712242982	0.017982082011867115	2.0191068636152507	0.01205314005211491	0.026190720328239173	-0.0840576236314998	0.7044098062320518	0.9892302192877169	-0.10207392139870919	0.7014960246219197	0.9947267109496997
CCL5	1.9856745241454612	0.0624760055878471	0.11392076926496872	2.373058792023675	0.039163624179044856	0.07797442291503526	-0.2378713092781486	0.46563614219071536	0.9892302192877169	-0.6252555771563624	0.11835638518855407	0.9711446209214954
CCL7	0.424610387347334	0.15304794896450602	0.2527922026992214	0.5099965827850186	0.11069140497317045	0.1963306621113216	-0.019060907417235762	0.8356610237173353	0.9892302192877169	-0.10444710285492043	0.3487519747787444	0.9947267109496997
CCL8	0.5107443414008914	0.2835453125777352	0.4199967431613906	0.6255775145384534	0.2213162121166027	0.35036449052843266	-0.12487633421827393	0.4046197231068712	0.9892302192877169	-0.23970950735583596	0.18829548796049644	0.9711446209214954
CCN1	0.7852034861913044	0.08554249197263541	0.15172464467056523	0.9878501668330648	0.04569815088565492	0.08969175262637422	0.2269628443029233	0.11413339245743231	0.9892302192877169	0.02431616366116285	0.8848525009855744	0.9947267109496997
CCN2	2.415013263795491	0.0035411266992447926	0.008611316590773117	2.47322853931428	0.004927537406813489	0.01243134437107056	-0.20427955813126175	0.3934462238792581	0.9892302192877169	-0.2624948336500512	0.36210458841250137	0.9947267109496997
CCN3	3.287839203825682	0.00023507484793536233	0.0020650990253770858	3.1609996682338286	0.000702055494037077	0.004673321210307049	-0.16269283635204929	0.5022111952212793	0.9892302192877169	-0.035853300760196216	0.9016010844938795	0.9947267109496997
CCS	-0.15102696266925908	0.7123767926154156	0.7975444334752121	-0.15234010334313886	0.728087351654636	0.817826937692594	-0.1764970621125792	0.18110947084042472	0.9892302192877169	-0.17518392143869943	0.2664034173337559	0.9947267109496997
CCT5	-0.04423523843994142			0.19991238568202793			0.07643274098407249			-0.16771488313789687
CD109	2.682196102260316	0.0029961727147806	0.007456691103226493	2.663072913498892	0.005292905497353671	0.013232263743384178	-0.07540014510500129	0.770453681276714	0.9892302192877169	-0.056276956343577655	0.8561250406326233	0.9947267109496997
CD14	5.145076364937241	0.001074733855523256	0.0037463120200416336	5.024238058895893	0.0023821117883458956	0.007629662394557144	-0.22982478579256604	0.6021015737667952	0.9892302192877169	-0.10898647975121811	0.8365957136866226	0.9947267109496997
CD160	0.010609582701582437	0.9763161375547149	0.9860851212704067	-0.15452198980595314	0.6866202737265037	0.7918804751296066	-0.05317359090938549	0.6388101887504447	0.9892302192877169	0.11195798159815008	0.41327218026527357	0.9947267109496997
CD163	3.1753760020192807	0.0007604378395619595	0.002970738711782965	3.174543320559207	0.0014204056156135987	0.005703952688557157	-0.036982384713080685	0.8875212033333324	0.9892302192877169	-0.036149703253006926	0.9084091966514912	0.9947267109496997
CD164	-0.07183813251774471			-0.29461384554985015			-0.06344103845172455			0.1593346745803809
CD177	-0.6907296086421163			-0.7332439169906457			-0.1290707054179724			-0.08655639706944296
CD1C	2.373996338687867	0.0032360278850647453	0.007923256477652647	2.2297297064334884	0.008344420936772061	0.01889464167035477	-0.08286606821592085	0.7198710247202806	0.9892302192877169	0.06140056403845806	0.8248594998359758	0.9947267109496997
CD200	0.12363159981844205	0.6977893788140015	0.7898867163067302	-0.06486102920725678	0.848782622476064	0.9070646013888305	0.07330836334788626	0.4684136784992763	0.9892302192877169	0.2618009923735851	0.038934463220379155	0.9711446209214954
CD200R1	0.22325022299598296	0.5065122870976337	0.631926469592405	0.1266011137051295	0.723807218898624	0.8152976318888681	0.08545713702039327	0.4223963469790257	0.9892302192877169	0.18210624631124675	0.16107593935820513	0.9711446209214954
CD207	0.3640368427407235	0.26651932841141224	0.39959817896147964	0.29355357643066676	0.3993219322300585	0.5471702291844355	0.04836619479668361	0.6372801993809816	0.9892302192877169	0.11884946110674036	0.33755303576367435	0.9947267109496997
CD209	3.1893668461499076	0.0004788167257321218	0.0025079269864578097	3.15632028092183	0.0010166598973584242	0.005084367786677691	-0.16219786662859143	0.5192459348637655	0.9892302192877169	-0.12915130140051367	0.6685677686872484	0.9947267109496997
CD22	-0.5629602762622079	0.08793461428742419	0.15571754613398034	-0.6404844420732321	0.07070093684918488	0.13219041492106479	0.05586676417921069	0.5812854875555895	0.9892302192877169	0.13339092999023489	0.27793576818520954	0.9947267109496997
CD244	0.1752293200426841	0.7089706810534329	0.7953427437198408	0.3238563741280384	0.5203270343728001	0.6484604192919279	0.19844310912365454	0.18917025177164318	0.9892302192877169	0.04981605503830023	0.779952725187051	0.9947267109496997
CD27	3.8955743891778813	0.00023194223388826104	0.0020650990253770858	3.7993566437823976	0.0006031383309119164	0.004521329190440521	-0.15542329121738085	0.5873754638471067	0.9892302192877169	-0.059205545821896965	0.863042414434882	0.9947267109496997
CD274	0.18858780897693866	0.7372654019275771	0.8171296581042855	0.1915000825359972	0.7501251119855171	0.8313823959317918	0.04849829039597098	0.7849027823833815	0.9892302192877169	0.045586016836912435	0.8309150557465583	0.9947267109496997
CD276	3.6660290027893576	4.2605427266451335e-05	0.0016730832764803717	3.5759921812689606	0.00012819231665633853	0.0033855543158611352	-0.13476672308119272	0.5632015261429428	0.9892302192877169	-0.04472990156079559	0.872724044335206	0.9947267109496997
CD28	-0.033180357284658	0.9184629432818884	0.9467365226926182	0.045426641559126194	0.8957749520957934	0.9387559614445562	0.07087477688386928	0.491505863341434	0.9892302192877169	-0.007732221959914909	0.9499467316043851	0.9947267109496997
CD2AP	0.7148721788931844			1.1434792952832944			-0.31554870666345913			-0.744155823053569
CD300C	2.828662774868377	0.0014134066048105388	0.004362610176295843	2.8243631949268435	0.002545525876303254	0.007879008664748166	-0.10656191968644094	0.669370417272986	0.9892302192877169	-0.1022623397449074	0.7329443829894222	0.9947267109496997
CD300E	0.32069181099463717	0.39927564516333336	0.5372239636755498	0.26026236206524184	0.5211316472540009	0.6484802592518817	-0.05295901844761408	0.6579603769644714	0.9892302192877169	0.007470430481781298	0.9584685440044483	0.9947267109496997
CD300LF	0.06636039491748091	0.8312414777287168	0.8880268707129721	0.056647281286871576	0.8649464493206811	0.9197771122570791	0.05693735772358549	0.5643677038925872	0.9892302192877169	0.06665047135419483	0.5744685796163982	0.9947267109496997
CD300LG	0.2230350765822791			-0.015955693238745516			-0.20496341789596423			0.0340273519250604
CD302	0.5754180604610593	0.09776708840033632	0.17148036933709784	0.4081001057735663	0.26422315429320875	0.40663869845960404	0.015871522838257657	0.8816148340758673	0.9892302192877169	0.18318947752575054	0.16170145245897666	0.9711446209214954
CD33	-0.30748136828467965			-0.2724740528556069			0.08324923722606972			0.04824192179699699
CD34	-0.2637701771921455			-0.35318036324623947			-0.13924661446835893			-0.04983642841426496
CD38	0.292246492223298	0.4857033415570713	0.6158964509798268	0.20335928245140616	0.6491884574018995	0.7583015279377366	-0.0012846257425879193	0.992225841750203	0.9980528724165152	0.0876025840293039	0.5816468385647285	0.9947267109496997
CD4	0.35668038883404063	0.2672185416567526	0.4001036429955442	0.2722434088512522	0.425497827857119	0.5671593483499596	0.0025754614865756836	0.9795079219457108	0.9964625115899249	0.0870124414693641	0.47281451918451645	0.9947267109496997
CD40	3.5086229523435906	0.001525230191020142	0.004592314335360373	3.6785916618195573	0.001817099520201648	0.006435560800714169	-0.027850548588299162	0.9287832465334283	0.9948287826650527	-0.19781925806426592	0.5984580697775159	0.9947267109496997
CD40LG	0.5244291029243626	0.6125398353472931	0.7109837374566795	0.8339615462640164	0.45310093026119536	0.589031209339554	0.09271287557882685	0.7766470980086756	0.9892302192877169	-0.2168195677608269	0.5818768397923111	0.9947267109496997
CD46	3.3608247743050463	0.00047276395474163066	0.0025079269864578097	3.3824203534936954	0.0008584997769724336	0.004736282989849144	-0.0850739439531226	0.7472033080806555	0.9892302192877169	-0.1066695231417718	0.7366903685811159	0.9947267109496997
CD48	3.6046576956083998	0.00024323405620177392	0.0020650990253770858	3.6863301868397755	0.00039114672724338545	0.003982085052089931	-0.0547697749038602	0.8365337205790937	0.9892302192877169	-0.13644226613523625	0.6693707026860585	0.9947267109496997
CD5	-0.4550509182030178	0.1981860327675164	0.3155555709050513	-0.6746323202970177	0.07932763908502974	0.14536822751070955	-0.03447855317074949	0.7537127929195393	0.9892302192877169	0.18510284892325035	0.16956893766321826	0.9711446209214954
CD55	3.378573438932262	0.0002662398905507242	0.0020650990253770858	3.302717306757482	0.0006684065298862882	0.004584826471634283	-0.15039294893918687	0.5503014969607998	0.9892302192877169	-0.07453681676440693	0.8048065098722336	0.9947267109496997
CD58	4.131276160356322	6.0429237588313125e-05	0.0016730832764803717	4.179983339820356	0.00011677684960081096	0.0033855543158611352	-0.10160068065131231	0.7063938195251899	0.9892302192877169	-0.1503078601153467	0.6431349201733234	0.9947267109496997
CD59	3.550797672601918	0.0001630225104397189	0.0018571121034627771	3.4546098753530567	0.0004488462831038471	0.004116193994851127	-0.24573820628013027	0.334554209529636	0.9892302192877169	-0.14955040903126893	0.6224205162080785	0.9947267109496997
CD6	0.8794249674986415	0.022234544816214834	0.04483425551444779	0.7126799746060531	0.07607315926176131	0.14056996820108067	0.03971006317590519	0.7293283218092101	0.9892302192877169	0.20645505606849357	0.14342462137266765	0.9711446209214954
CD63	0.0779698422909405	0.9195289530913655	0.9469519973587688	0.14322601984075112	0.8623086945241518	0.919273659818463	0.10796370543100187	0.658879123959812	0.9892302192877169	0.042707527881191254	0.8842502588499864	0.9947267109496997
CD69	3.9292515919637916	0.008334535469005769	0.01809363790422667	4.131007942413066	0.00934992367641804	0.020994806314639663	-0.2024595062368526	0.6423485903457875	0.9892302192877169	-0.40421585668612714	0.44232938260593246	0.9947267109496997
CD70	-0.5531967841779913	0.155853652999385	0.25627721214928634	-0.6289461093703173	0.13258403912297692	0.22820150035964096	0.10957944912010534	0.36753847932363004	0.9892302192877169	0.18532877431243122	0.20871314449595904	0.9711446209214954
CD74	2.9681325284345985	0.0014267092385241683	0.004367073984956249	2.9503811761541714	0.0026630236928665337	0.008095109884231644	-0.157670433769164	0.5483113576599954	0.9892302192877169	-0.139919081488737	0.657006223998094	0.9947267109496997
CD79B	0.043049049477268536	0.9095356835826094	0.9404954445350757	-0.04637633975559846	0.9089040979409733	0.9432229003475632	0.06232759250520478	0.6039468930362226	0.9892302192877169	0.15175298173807178	0.2977353282887073	0.9947267109496997
CD83	0.37139679287053534	0.2579364272760615	0.39043801663020267	0.30842876078929654	0.3771569486791858	0.5235658646865582	0.08474906444273234	0.4111332462302316	0.9892302192877169	0.14771709652397116	0.23707908398132477	0.9711446209214954
CD84	0.15294644377176247	0.6983885265445027	0.7898867163067302	0.16222478984018773	0.7008279435717735	0.8016717159904863	0.11356600674803002	0.3664704204831821	0.9892302192877169	0.10428766067960477	0.4885342499603904	0.9947267109496997
CD8A	3.7516083328066374	0.0013829440886455615	0.0043168169998682076	3.6698057845277785	0.002946528298335736	0.008659345132077096	-0.20648624635415824	0.5326590462200027	0.9892302192877169	-0.124683698075299	0.7531359567141052	0.9947267109496997
CD93	3.7744687214634274	0.00019995198082269034	0.0020286171668358667	3.736800681657581	0.00045334521613579277	0.004116193994851127	-0.18637576613416912	0.49681416931770805	0.9892302192877169	-0.14870772632832274	0.6509678368053168	0.9947267109496997
CD97	3.2788896336705604	0.0010928870609901518	0.003763606891269164	3.276798504443494	0.001993079810919881	0.006891034010009227	-0.14686192274837317	0.601781224722886	0.9892302192877169	-0.14477079352130673	0.6683304515647471	0.9947267109496997
CD99	3.5235213787657513	0.0002702445222133115	0.0020650990253770858	3.427651815125	0.0007103047928848065	0.0046884430525829255	-0.12688660696781373	0.6289464782438897	0.9892302192877169	-0.031017043327062233	0.9215135793637692	0.9947267109496997
CD99L2	3.1134270750362676	0.0014357497425936069	0.004382606258469435	2.941752499437891	0.003993291498800709	0.010607180543689382	-0.15600154368615532	0.5713456753553539	0.9892302192877169	0.015673031912220914	0.9621238050069205	0.9947267109496997
CDC27	-0.38082192500417616			-0.38261487020025153			-0.3145045525994699			-0.31271160740339454
CDC37	0.6666534467817639			0.5300632080396236			-0.272423853107083			-0.13583361436494276
CDCP1	1.1922577065449382	0.0006186961736628606	0.0027000342432753487	1.219162181736398	0.0009529593727237441	0.004967075975753477	0.15923411560604217	0.10750249325313027	0.9892302192877169	0.13232964041458245	0.2586354778589984	0.9886814638991995
CDH1	3.432503308136385	0.000512721257253358	0.0025960117844712224	3.603075429322489	0.000618710434214439	0.004521329190440521	-0.16288045033941623	0.5500507317889406	0.9892302192877169	-0.33345257152552055	0.31224072556855664	0.9947267109496997
CDH15	0.20182704355019265			-0.11611593563273515			-0.003638212124994711			0.3143047670579331
CDH17	0.3746462958017175			0.024708465028226767			-0.23265868462176897			0.11727914615172175
CDH2	0.128115991040751			0.0310175202245363			-0.09109983905600583			0.005998631760208872
CDH3	2.689774539259549	0.004801397262340884	0.011122733699972067	2.5928950962150092	0.00987497060593359	0.021911330360555457	-0.1160830822285937	0.6738504136396406	0.9892302192877169	-0.01920363918405421	0.9537138369855849	0.9947267109496997
CDH5	3.3935621546892385	0.0006952226283790537	0.0028452629791068675	3.2898723074267195	0.0017143102972702858	0.006310355276269132	-0.16546335490735797	0.5515464121425809	0.9892302192877169	-0.06177350764483869	0.8527356455707495	0.9947267109496997
CDH6	0.11187198422296057			-0.3544335029569566			-0.08767568830548655			0.3786297988744306
CDHR1	-0.46382844730468775	0.11857687516321277	0.2028288654107587	-0.35173181990966873	0.26979293989922914	0.41120165322572166	0.02767326073777232	0.7617771367077357	0.9892302192877169	-0.0844233666572467	0.45630236566884264	0.9947267109496997
CDHR2	0.8628014496769287	0.023369723102629303	0.04695189823346433	0.8338974597824403	0.038556236096164355	0.07690368391021951	0.04780873518134854	0.6741966379508073	0.9892302192877169	0.07671272507583698	0.5752045848041379	0.9947267109496997
CDHR5	2.465745166421988	0.0047253007680669295	0.010992541786766227	2.440334552636381	0.008185817234683498	0.018650160916134566	-0.10202509090382428	0.6858881859938439	0.9892302192877169	-0.07661447711821756	0.8002808962362193	0.9947267109496997
CDKN1A	0.9714169639869364	0.3056573753651128	0.44499525662509837	1.3048194266604687	0.20133332573580798	0.3257296119151798	-0.0879623037944326	0.7668438422032618	0.9892302192877169	-0.4213647664679649	0.2439879687839599	0.97330940615984
CDKN2D	0.3270382198352243	0.7683681122716655	0.8414735025373541	0.7057893966302942	0.553599993498932	0.6812115732921156	-0.07049421877075479	0.8408127768214727	0.9892302192877169	-0.4492453955658247	0.2926363231985116	0.9947267109496997
CDNF	0.46975369502889075	0.22845416440859034	0.3557339485037782	0.45831161907973217	0.27076161613189215	0.41210962234950527	0.10174596077893408	0.4054270491588937	0.9892302192877169	0.11318803672809263	0.4407470374129282	0.9947267109496997
CDON	3.6140885472523663	0.0009365112090896074	0.0033733422142415205	3.6017730757933197	0.0017698877422134692	0.006360697467904783	-0.1520736668902477	0.6180496782957474	0.9892302192877169	-0.13975819543120105	0.7026727688963124	0.9947267109496997
CDSN	0.3897494052305369	0.21872172926213676	0.3442842034681783	0.22542950951685886	0.5009745190316919	0.6348358297362608	-0.09039997268478106	0.3632862915650279	0.9892302192877169	0.073919923028897	0.5342071868649011	0.9947267109496997
CEACAM1	3.3116746749419614	0.00046582365521049017	0.0024866431836115537	3.254350381071379	0.0010580536276983664	0.005084367786677691	-0.07119369507905723	0.7839065841127009	0.9892302192877169	-0.013869401208474574	0.9645157643250766	0.9947267109496997
CEACAM21	0.7123026203295111	0.02236071736772972	0.04500654406437403	0.5615592666038256	0.0841422747386488	0.153174981196387	-0.008635979972228092	0.92596429664447	0.9944616667434112	0.14210737375345742	0.211207760278311	0.9711446209214954
CEACAM3				0.3183460136319308			-0.04796834214351614
CEACAM5	0.9936284294170612	0.01578025513409955	0.03243333327807061	1.0851115447417186	0.015518030854151548	0.03303935278196043	0.1372542560150921	0.2639291714843676	0.9892302192877169	0.045771140690434864	0.7595079543999932	0.9947267109496997
CEACAM8	-0.5216209793808742	0.17918272790640674	0.2890465902723787	-0.5659655982905585	0.17331502729072637	0.2888583788178773	-0.046166684053363986	0.7016952025101977	0.9892302192877169	-0.0018220651436797186	0.9899478048901977	0.9972698090950615
CEBPB	-0.9316123032952007			-0.9087043765496047			-0.13311017426346528			-0.15601810100906133
CELA3A	3.110126078516746	0.0006544397314840642	0.002760137035457599	3.1382666625965685	0.0011361772967233036	0.005152224530279939	-0.09317387939201005	0.7120967788932725	0.9892302192877169	-0.12131446347183239	0.6893811224030021	0.9947267109496997
CEP164	0.5457280454026124						0.2927971888852764
CEP85	-0.6996349790438018			-0.690515201017691			-0.09549545305611379			-0.10461523108222459
CERT	-2.1405309416335028			-2.032394093547138			0.5847877044686818			0.47665085638231686
CES1	3.168304920246975	0.001283375927684649	0.004146580117226717	3.0608324653907855	0.0030449109346419602	0.008877642698626296	-0.11160852477894609	0.6864224990741133	0.9892302192877169	-0.004136069922756835	0.9900497561785361	0.9972698090950615
CES2	1.41436615753409	0.03227397520121285	0.06243824187272246	1.1101922280056544	0.10797613058576569	0.191822547101722	-0.17259474500502725	0.3880776118008724	0.9892302192877169	0.13157918452340822	0.5821758450444174	0.9947267109496997
CES3	-0.4093405046378211	0.28137647819199657	0.41734363543913583	-0.5483637664527851	0.1804601814097854	0.29896326905219317	-0.0676834105076598	0.5696432039978299	0.9892302192877169	0.07133985130730414	0.6177396607994229	0.9947267109496997
CETN2	-0.12006546971074267			0.2195371525939424			0.26131040135757055			-0.0782922209471145
CFC1	0.44152925696236645	0.2211106866893677	0.3475495146397601	0.299905140157688	0.43266726607594796	0.5753277124114591	-0.07630767745179792	0.49867311246401	0.9892302192877169	0.06531643935288052	0.6290433323244831	0.9947267109496997
CGA	3.507834796365612	0.0002310875915921417	0.0020650990253770858	3.5344635847355117	0.0004338107874270529	0.004116193994851127	-0.0959887539909845	0.7091836942222673	0.9892302192877169	-0.12261754236088418	0.6918674691396969	0.9947267109496997
CGREF1	2.2068419637036256	0.008959470589989383	0.019186463182050906	2.118701318971439	0.017408605266645692	0.03664096918027331	-0.12099610875421489	0.6250567300373182	0.9892302192877169	-0.032855464022028436	0.9118588694801633	0.9947267109496997
CHAC2	-0.012204405752750114			0.1778170280970922			-0.06540502404275744			-0.25542645789259977
CHEK2							0.2536017304968109
CHGB	0.11014554994448045			0.01888791569186815			-0.13399655029060087			-0.04273891603798857
CHI3L1	4.750213966133616	3.196367266850498e-06	0.000571923904123025	4.452769777376166	1.979753930770525e-05	0.001997519853921615	-0.11312754533531777	0.6494664274752482	0.9892302192877169	0.1843166434221324	0.5385791861990186	0.9947267109496997
CHIT1	3.845218643388102	4.482194210464978e-05	0.0016730832764803717	3.8498556470203757	9.945627233636023e-05	0.0033855543158611352	-0.10572713582085758	0.6662194666333665	0.9892302192877169	-0.1103641394531314	0.7077868531196752	0.9947267109496997
CHL1	3.4050633747162213	0.00026424757189192716	0.0020650990253770858	3.3968639454012557	0.0005436752918840399	0.004483292518894509	-0.07594166005889239	0.763893557695399	0.9892302192877169	-0.0677422307439266	0.8235036437037795	0.9947267109496997
CHMP1A	0.23771583510544658	0.7674587364078882	0.8413114124312664	0.509568810653185	0.5546658133675165	0.6813471980433901	-0.09670921157136325	0.7050067288619397	0.9892302192877169	-0.36856218711910177	0.23428237688889514	0.9711446209214954
CHRDL1	4.387087845309881	2.2707068471075297e-05	0.0016727540440358804	4.404912802802118	5.058833277714321e-05	0.0033855543158611352	-0.07953699912463597	0.7638763004912235	0.9892302192877169	-0.09736195661687219	0.7596455200734438	0.9947267109496997
CHRDL2	3.5653290656049927	0.0016934050295175276	0.0049899001536449815	3.637620774701782	0.0025248675772193267	0.007837018743897067	-0.023864674797360246	0.9406356115993644	0.9948287826650527	-0.09615638389414949	0.802967939148263	0.9947267109496997
CIAPIN1	2.8125259753404688	0.0012974291555192783	0.004155533961880587	3.121625043592597	0.0009257321985446538	0.004917952304768473	-0.23314375256153963	0.3465984999866004	0.9892302192877169	-0.5422428208136678	0.07586032980422797	0.9711446209214954
CKAP4	0.22200800965289502	0.5173638218725671	0.6398067772833844	0.1642254035147998	0.6536039896193733	0.7612619080200602	0.0637578028119592	0.5562376144170447	0.9892302192877169	0.12154040895005441	0.3534272240406412	0.9947267109496997
CKMT1A_CKMT1B	0.21757556905466927	0.6809517162277299	0.7745547905590331	0.9671481199793864	0.09704936835268001	0.17465725086272216	0.6321306017460887	0.0008755354786320334	0.24744401977284408	-0.11744194917862848	0.5600009774494799	0.9947267109496997
CLC	0.023463630055666707			-0.38020137979259105			-0.15375649036360883			0.24990851948464893
CLEC10A	-0.009501806790720269	0.9763581181489132	0.9860851212704067	-0.3669220053946702	0.29076735744578514	0.4318520564214954	-0.07131905755298956	0.4841957895975122	0.9892302192877169	0.28610114105096035	0.026423579067213432	0.9711446209214954
CLEC11A	2.425209634022769	0.003228305377985247	0.007923256477652647	2.364576653329655	0.006445491932909087	0.015416165770269568	-0.13500439834299716	0.5681003085526863	0.9892302192877169	-0.07437141764988264	0.7930058980820536	0.9947267109496997
CLEC14A	0.09467720121217024			0.04418752842096467			-0.07890610515023141			-0.028416432359025842
CLEC1A	0.5918976410291205	0.09524334806217848	0.1673193952443676	0.4140684443747483	0.26685840820204265	0.40853245636656865	0.006561204053630809	0.9518800946492437	0.9948287826650527	0.18439040070800286	0.1672210600693962	0.9711446209214954
CLEC1B	3.2889184242730347	0.03950551058938426	0.07441675017143734	3.5019687479600567	0.04035520750048546	0.08020234584179216	-0.2158616002835989	0.654611769136735	0.9892302192877169	-0.42891192397062117	0.4612567179403515	0.9947267109496997
CLEC4A	-0.2601185228402483	0.42403491819879224	0.5601542827891306	-0.43079942605244387	0.2203230785885132	0.3492926855671551	0.024086511005587452	0.8137214774603959	0.9892302192877169	0.19476741421778304	0.12252542094737905	0.9711446209214954
CLEC4C	-0.2450027259886069	0.46601473014797545	0.5994718007142176	-0.38897548197010035	0.28268365691963315	0.4249869944165913	0.06883543540337402	0.5166754546418235	0.9892302192877169	0.21280819138486745	0.10380235948130123	0.9711446209214954
CLEC4D	0.35833594987474504	0.3197068552676723	0.46008563353872095	0.0698940483731797	0.8544976593374665	0.9122897715631889	-0.16493127945631303	0.15239797980095482	0.9892302192877169	0.12351062204525232	0.36589910234496326	0.9947267109496997
CLEC4G	0.06881905205366178	0.8495743265168666	0.8983537136852991	-0.16396225704467154	0.6732263321849284	0.7806034596687785	-0.05980496422198392	0.6031744884224131	0.9892302192877169	0.17297634487634939	0.21736729082687734	0.9711446209214954
CLEC5A	2.518375982905349	0.003241006269591852	0.007923256477652647	2.429469243914746	0.006965065238551234	0.016375312954466197	-0.15246679088562998	0.5351769070808341	0.9892302192877169	-0.06356005189502678	0.8290558951818743	0.9947267109496997
CLEC6A	0.33842065628190166	0.3061651547976432	0.4451480211202576	0.18101900870247276	0.6057473868783279	0.7220613403457954	-0.11368232773707526	0.2777340408795292	0.9892302192877169	0.04371931984235361	0.7252475512091983	0.9947267109496997
CLEC7A	0.23587558934353536	0.4474317223136547	0.5818367439655777	0.27798703945391057	0.40327335856500657	0.5494661667254406	0.029783326654907877	0.760372305846882	0.9892302192877169	-0.01232812345546734	0.916266369188002	0.9947267109496997
CLIP2	1.474200707023869	0.28480005592065466	0.42016563657186035	1.6385097924939092	0.2669325190015046	0.40853245636656865	-0.2115614123014391	0.6238867815660696	0.9892302192877169	-0.37587049777147935	0.4699370299578459	0.9947267109496997
CLMP	0.20099764231589723	0.47186717318426585	0.6051399453099495	0.042615394708568705	0.885989467968517	0.9315112864940164	0.016613215164204567	0.8500450673640462	0.9892302192877169	0.1749954627715331	0.10741289263544582	0.9711446209214954
CLPP	1.6925581566165304	0.15363685911638403	0.25338616316955875	1.933089652443511	0.12886387571311392	0.22389085324369634	-0.06920037319928585	0.8503512311781051	0.9892302192877169	-0.30973186902626626	0.48450027611672153	0.9947267109496997
CLPS	4.258290399499561	7.626429811723767e-05	0.0016730832764803717	4.427810524879079	0.0001065217456991806	0.0033855543158611352	-0.031256153672159614	0.9120641198485573	0.9921997765444929	-0.2007762790516776	0.556498624186333	0.9947267109496997
CLSPN	0.15567924536674765			0.06525668973701132			0.19221382836965728			0.2826363839993936
CLSTN1	-0.23413174691989583			-0.4409325152819919			-0.07655822590656763			0.13024254245552844
CLSTN2	0.5610588430509089	0.09243124439092823	0.162897169141907	0.43996969227394717	0.2108220544459885	0.3376208263229236	0.08455958948671422	0.4112015612423806	0.9892302192877169	0.20564874026367597	0.10388634344477077	0.9711446209214954
CLTA	-0.21447334735720838			0.24620826334599885			0.22945831853957008			-0.23122329216363716
CLUL1	-0.023297014852083353			0.07010764985193307			0.08317764430703234			-0.010227020396984088
CNDP1	2.542485960412725	0.0025435589191207587	0.006527750153806358	2.60486837219815	0.0035898382843180202	0.009916928260428531	-0.027834094320844827	0.9076138621711931	0.9921997765444929	-0.09021650610626963	0.7545292434948573	0.9947267109496997
CNPY2	-0.35030550416699285			-0.42215066578741045			0.10796787531948909			0.1798130369399067
CNPY4	0.4094893830814754	0.6125045461963962	0.7109837374566795	0.38491531288128134	0.656076162029396	0.7631201674131396	0.011172888943377646	0.9650424593079197	0.9956787278573775	0.035746959143571774	0.9071328181936562	0.9947267109496997
CNST	1.4909799860420527			1.579087410148268			-0.3978182122629421			-0.4859256363691572
CNTN1	3.3750071750352455	0.0011329580580152602	0.0038520573972518845	3.229816926030403	0.0029422723609649477	0.008659345132077096	-0.18454092615919324	0.5263209339314281	0.9892302192877169	-0.03935067715435059	0.9101014544089934	0.9947267109496997
CNTN2	-0.3437430934858817	0.3257344923189063	0.46563598190477545	-0.3975283991996373	0.2889289773541013	0.4313008513902665	0.1625947511139993	0.14673103558211412	0.9892302192877169	0.21638005682775485	0.10989217303685031	0.9711446209214954
CNTN3	3.193281872104622	0.0007149615987648379	0.0028624368356345866	3.042364818730026	0.0020389398371088853	0.006897556847407229	-0.1950753780276701	0.45793936620994447	0.9892302192877169	-0.04415832465307412	0.8881596540626945	0.9947267109496997
CNTN4	2.845262272857881	0.0013256266051488868	0.004197184523465673	2.7249290030991005	0.0033561891756633383	0.009431167812810845	-0.15652059135078744	0.530941095138886	0.9892302192877169	-0.03618732159200677	0.9036569070120629	0.9947267109496997
CNTN5	-0.002513975327833151			-0.15097411172998632			-0.12392074623489102			0.024539390167262143
CNTNAP2	0.8079220008599738	0.012505857460625176	0.026073533007529848	0.5451905628681737	0.10076750884609421	0.18046693237428543	-0.025285105231607097	0.790837532559179	0.9892302192877169	0.23744633276019306	0.0473051769878227	0.9711446209214954
COL18A1	2.881796349282702	0.0003241117277815152	0.0022244935353948714	2.8036785296112123	0.000836236756376688	0.004736282989849144	-0.1714457419883385	0.43456956012921955	0.9892302192877169	-0.09332792231684905	0.7219575865914473	0.9947267109496997
COL1A1	1.5801857238507466	0.002621004194083522	0.006642682647849293	1.6395591290392881	0.0033470469131457923	0.009431167812810845	0.058744098399443896	0.6950471978509489	0.9892302192877169	-0.0006293067890976722	0.9972072296235843	0.9995318327649831
COL4A1	2.068440642791729	0.0006126133269046171	0.0027000342432753487	2.0221056442853644	0.0014217829424045163	0.005703952688557157	-0.00047540044594657216	0.9977222405714483	0.9995717005743383	0.045859598060418394	0.8188694161001856	0.9947267109496997
COL6A3	4.186082677679782	0.00023450675694962857	0.0020650990253770858	3.982268186988432	0.0007754999966909749	0.004736282989849144	-0.23066616180517352	0.45536892631440673	0.9892302192877169	-0.02685167111382336	0.9420033141941758	0.9947267109496997
COL9A1	0.9584590844392112	0.011476825661940672	0.024064311871811087	0.9081549224809885	0.023132542587732043	0.04742385818078647	0.07004041023270509	0.5315363579565195	0.9892302192877169	0.12034457219092787	0.37322169517495907	0.9947267109496997
COLEC12	4.41217083641572	1.7664083523981255e-05	0.0016265676911666072	4.296171684473955	5.822565088979645e-05	0.0033855543158611352	-0.14281429628543524	0.5854504412170074	0.9892302192877169	-0.026815144343669495	0.931871945701072	0.9947267109496997
COMP	3.8176328026736335	0.00017264342937450914	0.0018888216778102237	3.794257506478582	0.0003802949026716246	0.003982085052089931	-0.04393827518393856	0.8718685275092626	0.9892302192877169	-0.02056297898888726	0.9499101746478325	0.9947267109496997
COMT	0.03879709083767113	0.9480856265660538	0.9664525990364292	0.30477223446455526	0.6334158784100103	0.7438092939883756	0.06309588437536118	0.7380383847173951	0.9892302192877169	-0.20287925925152292	0.37452524824178746	0.9947267109496997
COPE	2.2175407723956937			2.3221287016891314			0.01651564817740625			-0.0880722811160316
CORO1A	0.7646895698039632			0.6412820613095045			-0.2730556243376052			-0.14964811584314647
COX5B	1.2188178552424493	0.30091162160916085	0.4404070753352619	1.3637737189852384	0.2797817968106461	0.42292597192306963	-0.07646610706876467	0.8355312967493944	0.9892302192877169	-0.2214219708115537	0.6177349408844518	0.9947267109496997
CPA1	3.19216580418474	0.0004997383815749487	0.0025447507448862596	3.1602102328706945	0.0010539102381465616	0.005084367786677691	-0.09891446817507998	0.6949237633812988	0.9892302192877169	-0.06695889686103484	0.8249725142023051	0.9947267109496997
CPA2	3.5871354101734885	0.0006366675707552311	0.0027374228236752155	3.5537465606613576	0.0013077288500910134	0.005481803903776842	-0.13369661891661022	0.6454916226613561	0.9892302192877169	-0.10030776940447916	0.7736575087028825	0.9947267109496997
CPB1	2.84529551555382	0.0019559225238893222	0.0054716313642979774	2.897469949146825	0.0029376526555635663	0.008659345132077096	-0.04447393029276958	0.8642527207111671	0.9892302192877169	-0.09664836388577447	0.7573964859231584	0.9947267109496997
CPE	0.8786545942086765	0.02352250707943646	0.047087627396335666	1.0229344227629502	0.014643027466239337	0.03141853466057178	0.21889666695845234	0.0684788741494497	0.9892302192877169	0.07461683840417876	0.5928116767467668	0.9947267109496997
CPM	3.582509066255122	0.0006275443905571109	0.0027193590257474803	3.4946584267000933	0.0014812158988546029	0.005845512743694058	-0.06572310912842076	0.8202855139892317	0.9892302192877169	0.0221275304266082	0.9492299453782462	0.9947267109496997
CPPED1	2.0034071301080125	0.004060928282852662	0.009748236940636732	2.169464396906748	0.003699136415129636	0.010092705527699378	-0.2703575980650287	0.1861133404821147	0.9892302192877169	-0.43641486486376424	0.08020241289041075	0.9711446209214954
CPVL	-0.18473524531543523	0.6820831293980084	0.7746165035814998	-0.22378261241622688	0.642941726074461	0.7536219298589257	0.09850040858904541	0.49125749389309636	0.9892302192877169	0.13754777568983706	0.42471022877625386	0.9947267109496997
CPXM1	-0.04150039799259757			-0.16449207379024514			-0.22865726736244116			-0.10566559156479359
CR2	3.032433689703331	0.0012153964345751008	0.004008994209568616	3.115136053236594	0.0017397423829735872	0.006331131658858501	0.008559479511337897	0.973990683717762	0.9964625115899249	-0.07414288402192515	0.8143316412728921	0.9947267109496997
CRACR2A	0.9383011644831489			0.9961431380946978			-0.09965112760569211			-0.15749310121724103
CRADD	0.26499043827621993	0.6512509878312311	0.7488369839266497	0.5286921565343495	0.4018485789552574	0.548878466928998	-0.23652222624627706	0.20900389156377253	0.9892302192877169	-0.5002239445044067	0.032629418706163274	0.9711446209214954
CREG1	3.374667189676756	0.0002774737352664839	0.0020716789018207075	3.316868957869449	0.000658325181189895	0.004584826471634283	-0.08115400853383004	0.7471857310010053	0.9892302192877169	-0.023355776726523114	0.9384046305525807	0.9947267109496997
CRELD2	3.9751640077890738	0.0004574677587844725	0.0024866431836115537	4.049869256659832	0.0007408722443918804	0.004736282989849144	-0.0665142308584794	0.8306281508005454	0.9892302192877169	-0.14121947972923854	0.7058369952508806	0.9947267109496997
CRH	-0.5287410804272891	0.2625765042654046	0.3952956910262562	-0.6235512300475263	0.21817776237457612	0.3478880626607599	-0.029679021313096285	0.8402376537441384	0.9892302192877169	0.06513112830714096	0.7130944663101575	0.9947267109496997
CRHBP	3.6165235469157735	0.0007635201756980653	0.002970738711782965	3.5542960968908774	0.0016566624972867005	0.006247822728675099	-0.0758346714198557	0.7991702602464048	0.9892302192877169	-0.013607221394960067	0.969678768435271	0.9951264572376004
CRHR1	-0.08469584795884255			0.3858171515769526			0.2678035694206611			-0.2027094301151341
CRIM1	3.2945509937352133	0.0002760909989618198	0.0020716789018207075	3.4442741976021463	0.00035185231438944296	0.003982085052089931	0.06743079591516599	0.7836452283255284	0.9892302192877169	-0.08229240795176684	0.7803968970232084	0.9947267109496997
CRIP2	0.13910743790496172	0.7035465958757431	0.791669031000709	-0.040835895217620974	0.9167104860153525	0.948443382013269	-0.0276422867464685	0.8108289699628982	0.9892302192877169	0.15230104637611422	0.2785275923308794	0.9947267109496997
CRISP2	-0.4463825553856242	0.18221489279125075	0.2930821783614732	-0.539310610872636	0.13397884513019123	0.22988606190816976	0.07965147609461412	0.4455002734291982	0.9892302192877169	0.1725795315816259	0.17507480587627935	0.9711446209214954
CRKL	2.9404880391800714	0.02397423096706548	0.047763919701835	3.3785802969345298	0.016157180560060894	0.0343340086901294	-0.2993127562766309	0.4442548513241408	0.9892302192877169	-0.737405014031089	0.12427562158374589	0.9711446209214954
CRLF1	2.837145387046352	0.0014191751987985132	0.004362610176295843	2.5550326599095565	0.005644514126950008	0.013755085238540748	-0.28183102265926735	0.26604934434223215	0.9892302192877169	0.0002817044775280664	0.999251646321367	0.9995318327649831
CRNN	-0.2759643794079665	0.44457294127847824	0.5810859899216312	-0.37810139239081364	0.3295152124901488	0.4784181281978623	0.02298727624432309	0.8394437706216724	0.9892302192877169	0.12512428922717028	0.3630579489548701	0.9947267109496997
CRTAC1	3.6952544513331764	4.0395189226781754e-05	0.0016730832764803717	3.8436343723573256	5.711765641489169e-05	0.0033855543158611352	-0.011559493050214642	0.9604510792177401	0.9948287826650527	-0.15993941407436374	0.5694741376137149	0.9947267109496997
CRTAM	0.6309754741848461	0.09940552700999962	0.1738023850412177	0.3052644667902073	0.44525533217365476	0.5835659935234337	0.007800431045400624	0.9470465171312413	0.9948287826650527	0.3335114384400395	0.025572714575255152	0.9711446209214954
CRX	-0.3404466295730685			-0.1478401714175971			0.0812548710620149			-0.1113515870934565
CSF1	3.2639601219478944	0.0009655223838217347	0.0034527580392330645	3.161877769739432	0.002312713337009883	0.007560793601763079	-0.22971844392958715	0.4081110840654125	0.9892302192877169	-0.12763609172112433	0.7004359094079613	0.9947267109496997
CSF2RA	0.1723492396337828	0.55771696157859	0.670595476109186	-0.03430758785142074	0.9128153954985921	0.9462110806997601	-0.03676875265041185	0.6918671562880565	0.9892302192877169	0.16988807483479168	0.13656562601382152	0.9711446209214954
CSF3	0.3103391677180873	0.5526827506041447	0.6667188203248688	-0.16256964480486757	0.7743558786864959	0.851406214874207	-0.23110603268669777	0.17125079379019467	0.9892302192877169	0.2418027798362571	0.2416875753424536	0.9711446209214954
CST3	4.449241475949051	5.416577061343074e-05	0.0016730832764803717	4.380278238383705	0.000143986598265691	0.0033855543158611352	-0.20291625462798135	0.4826009818218714	0.9892302192877169	-0.13395301706263663	0.6986526336176987	0.9947267109496997
CST5	0.9570167183612179	0.002275205423891766	0.006119156144762067	0.9547781351054142	0.003969843850415913	0.010570307119782128	0.10115094819089676	0.2627389473773623	0.9892302192877169	0.10338953144670049	0.3390099052818383	0.9947267109496997
CST6	3.624175657164801	0.0005683225526424309	0.002603620786494006	3.4495269008150435	0.0016815377183895099	0.006272167796480978	-0.23885874987059597	0.4129516253825849	0.9892302192877169	-0.06420999352083889	0.8536748594275219	0.9947267109496997
CST7	-0.0360403571237734	0.9670893305120083	0.9799230566611882	-0.24896152701013194	0.7900747792079278	0.8652454222247375	-0.2796727374563601	0.3167425354374064	0.9892302192877169	-0.06675156757000161	0.8407137451787656	0.9947267109496997
CSTB	3.1367038468847115	0.0003586058729031686	0.002267665717116218	3.0299938652813747	0.000979229523671251	0.005056301979704357	-0.3202792992051603	0.18962824778348075	0.9892302192877169	-0.21356931760182363	0.46083932968234564	0.9947267109496997
CTF1	0.003790298946236184			0.2825335607688344			0.26017370808022416			-0.018569553742374026
CTRB1	3.315608167474428	0.0004655521864417777	0.0024866431836115537	3.3607478205917025	0.0007909122706642367	0.004736282989849144	0.036197661692256355	0.8891660311262897	0.9894546469230112	-0.00894199142501817	0.977143436619003	0.9970994250131854
CTRC	2.7914934254451467	0.001836834563105967	0.005299483530632098	3.058979683173731	0.0014902833085874288	0.005846081597954115	0.07365802551471809	0.7713876393638066	0.9892302192877169	-0.19382823221386625	0.5261273690211037	0.9947267109496997
CTSB	3.9892541122536946	7.267165917152289e-05	0.0016730832764803717	4.095183333802847	0.00011790224937469553	0.0033855543158611352	-0.004733496958544414	0.9856969561445605	0.9964625115899249	-0.11066271850769738	0.7276509800264777	0.9947267109496997
CTSC	2.0862425433117044	0.0280106205576427	0.05517243443172047	1.9966860651841725	0.04705800153892988	0.09203379062038498	0.0426503990073307	0.8807528717064781	0.9892302192877169	0.1322068771348628	0.699225159637533	0.9947267109496997
CTSD	0.3234160468858497			0.3676407219585447			-0.12133979219748198			-0.16556446727017696
CTSF	2.9420678965929055	0.0021481252420936744	0.005840399410909129	2.722341902614289	0.006547919106843972	0.015560108845295892	-0.15750062217597832	0.5638667860731534	0.9892302192877169	0.06222537180263776	0.8490416409659715	0.9947267109496997
CTSH	-1.2698388204820086	0.00021164187873463748	0.0020650990253770858	-1.3605129883911864	0.00020816999601819248	0.0033855543158611352	0.05485408162801775	0.5537681772663552	0.9892302192877169	0.14552824953719545	0.197754289939299	0.9711446209214954
CTSL	2.664713838914146	6.289697070518191e-05	0.0016730832764803717	2.698176996519184	0.00011900837040904386	0.0033855543158611352	0.10588680177689519	0.5422020261103874	0.9892302192877169	0.07242364417185732	0.7271582091605892	0.9947267109496997
CTSO	-0.002699380550113928	0.9935178559231095	0.9971273667529846	-0.0845325622152368	0.8121379519318734	0.8772947889144699	0.03692947150786219	0.7255957498893759	0.9892302192877169	0.11876265317298507	0.35165552014181	0.9947267109496997
CTSS	2.993904986631016	0.0005261106986299904	0.0025960117844712224	3.1261130701572637	0.0006681048755462612	0.004584826471634283	-0.11929703843746307	0.6162385847281886	0.9892302192877169	-0.25150512196371055	0.3820531870111804	0.9947267109496997
CTSV	-0.0013786785980821614	0.9970895186467512	0.9986602817526009	0.0678246439769985	0.8668243242147694	0.9201161174421902	0.2245393578529179	0.07023798930883748	0.9892302192877169	0.15533603527783724	0.2856741843024319	0.9947267109496997
CTSZ	2.0080260934371883	0.003419444120309147	0.008341028152188979	1.9632246101109903	0.006654838227069724	0.015763539459049302	-0.12945767998031885	0.5121207056776493	0.9892302192877169	-0.08465619665412061	0.7204283407999759	0.9947267109496997
CX3CL1	0.6203737767510944	0.08502182785120044	0.15104360092536412	0.4813045958565545	0.20464876146416044	0.33012683418671135	-0.0016621012442509242	0.9879615913223441	0.9964625115899249	0.137407079650289	0.30502748593936324	0.9947267109496997
CXADR	0.42477343965044057	0.2657512960898762	0.39898801926537114	0.40199583994016314	0.3234261186855858	0.47086411218388974	0.16682109873532558	0.17002828366737774	0.9892302192877169	0.18959869844560298	0.193475187461128	0.9711446209214954
CXCL1	3.504167205935339	0.00010718088906478352	0.0016730832764803717	3.778393739909299	9.778192892344609e-05	0.0033855543158611352	-0.22197643615669405	0.35897534462836045	0.9892302192877169	-0.4962029701306545	0.09510899142537825	0.9711446209214954
CXCL10	4.299796099983697	0.0002141813561515616	0.0020650990253770858	4.715404343281026	0.0001628130758629061	0.0033855543158611352	-0.10503011178177801	0.737359841975423	0.9892302192877169	-0.5206383550791083	0.17492753049873158	0.9711446209214954
CXCL11	1.5122564635767533			2.448725506660581			-0.33016847804918714			-1.266637521133015
CXCL12	0.7242659365261936	0.03797741868302169	0.07210489286037622	0.667480370982715	0.07045384831355248	0.13196662022172068	-0.1538547507658945	0.15259277366257576	0.9892302192877169	-0.09706918522241581	0.44522342901278056	0.9947267109496997
CXCL13	3.526871177325172	9.431687874113771e-05	0.0016730832764803717	3.635223055145137	0.0001447252481676958	0.0033855543158611352	-0.15031283236904303	0.5305782465264055	0.9892302192877169	-0.25866471018900783	0.37139898781390357	0.9947267109496997
CXCL14	1.5155042425021563	0.0004930590072628971	0.0025340939675604713	1.2117692116624046	0.00582258037484196	0.014078668083589423	0.002071436693731832	0.9860865373404284	0.9964625115899249	0.3058064675334836	0.04091114645539276	0.9711446209214954
CXCL16	3.7101613169187404	0.0001621811696116562	0.0018571121034627771	3.6489059277589813	0.0004000103536488528	0.003982085052089931	-0.1750164954240045	0.5081608220807544	0.9892302192877169	-0.11376110626424563	0.7195115142762228	0.9947267109496997
CXCL17	1.2985096493222403	0.0010508930465569439	0.0036783895593868643	1.3885132389025021	0.001055195482993332	0.005084367786677691	0.07990550964472187	0.47272715846463653	0.9892302192877169	-0.01009807993553996	0.9394706512565465	0.9947267109496997
CXCL3	3.249343889824729	0.01070999264801006	0.022671536161017462	3.3911413681190496	0.012502069186672902	0.026982004787643666	-0.2044823710471544	0.5855413058275671	0.9892302192877169	-0.34627984934147515	0.44375262487583944	0.9947267109496997
CXCL5	3.439425857771355	0.0025930213787225065	0.006602047519558456	3.3584271295677306	0.005245894558330778	0.013144475027110001	-0.4076169543430037	0.21782939975096896	0.9892302192877169	-0.3266182261393792	0.40692163704992035	0.9947267109496997
CXCL6	-0.1046965723487372	0.8011820882659413	0.86469708678354	0.26133170086750934	0.558063857971701	0.6836591608189907	-0.10228097516461832	0.43934352560134404	0.9892302192877169	-0.46830924838086485	0.006452812649061191	0.9711446209214954
CXCL8	0.3102180630604867	0.513770016809751	0.6371670803308359	0.4839513462877757	0.34353687906431984	0.49299772904684863	-0.022486867868596216	0.8804832790414857	0.9892302192877169	-0.1962201510958852	0.28112306528888675	0.9947267109496997
CXCL9	4.324660358738427	0.00017795530937999527	0.001927849184949949	4.550201334303186	0.00021369723577645484	0.0033855543158611352	-0.20642422763342494	0.5067023247276596	0.9892302192877169	-0.43196520319818443	0.25227231020754276	0.9886814638991995
DAB2	0.9185337504797975	0.4395542977996614	0.5761654793222134	0.9855187142860213	0.4382310296821237	0.5800143569040277	-0.15463282072804319	0.6792719355498158	0.9892302192877169	-0.22161778453426706	0.6222633879077383	0.9947267109496997
DAG1	3.2421911006870694	0.0016378078630698203	0.0048781069776068775	3.3861033260548763	0.002013087252734011	0.006891034010009227	-0.004519681163205391	0.987577259491146	0.9964625115899249	-0.14843190653101246	0.6711210971647061	0.9947267109496997
DAPP1	0.6864097792395509	0.608024920664456	0.7079742226914899	1.0950800795744744	0.44600066284540585	0.5835659935234337	-0.03964986157042222	0.9256226407533517	0.9944616667434112	-0.4483201619053455	0.3794551516423923	0.9947267109496997
DARS	0.3352578800374513	0.6452284443749468	0.7434592607240001	0.3980338724025197	0.6095801982156135	0.7258471110218243	-0.24559679069524898	0.2910612523838538	0.9892302192877169	-0.3083727830603174	0.27055420863127494	0.9947267109496997
DBI	3.674126487889022	0.001863573643238963	0.005357839566746068	3.743496959678312	0.0027946928688371412	0.008368931219688458	-0.20848384070585602	0.5341488122093813	0.9892302192877169	-0.2778543124951458	0.4910045897998041	0.9947267109496997
DBNL	0.8625938584560975			1.0759566587151046			-0.38673319729463507			-0.6000959975536422
DCBLD2	4.3704679877683015	0.0004194203200972388	0.0024013443197277145	4.359274335205902	0.0008359596593309745	0.004736282989849144	0.008810969492909382	0.9792530942418151	0.9964625115899249	0.020004622055308285	0.9608190074847774	0.9947267109496997
DCN	0.937725532093888	0.0013876322820320077	0.0043192497792827285	0.721791023330386	0.015434338021635755	0.03294036466897031	-0.04890961329222207	0.5543048510363373	0.9892302192877169	0.1670248954712799	0.10171601896671549	0.9711446209214954
DCTN1	0.8090241059165598	0.27432656776210357	0.40963629375287086	0.959869461115592	0.22676438809919575	0.3573778341345306	-0.259201559922037	0.26822908957261493	0.9892302192877169	-0.41004691512106917	0.14894787277207028	0.9711446209214954
DCTN2	-0.08551262934939358			0.1749899268116658			0.040308043009021355			-0.22019451315203803
DCTN6	0.8199283642566761			2.1798465858298717			0.9239334106761408			-0.4359848108970549
DCTPP1	0.30104790078156407			0.36699616047492356			-0.04560542950050442			-0.11155368919386385
DCXR	0.4510396006852544			0.42862107940700267			0.07504499254355854			0.09746351382181023
DDAH1	0.11672738711842645	0.7277031616821803	0.80734135909519	0.15681459251971946	0.662181701289009	0.7686037604247427	0.10471157324204305	0.32783139602597333	0.9892302192877169	0.06462436784075004	0.612551780635221	0.9947267109496997
DDC	4.065094598737821	5.497493013752752e-05	0.0016730832764803717	3.960627653224032	0.0001641003476234477	0.0033855543158611352	0.06937000577175612	0.7920551436159875	0.9892302192877169	0.17383695128554555	0.5834900959468783	0.9947267109496997
DDR1	2.8225331387403445	0.002296685557807703	0.006159799857712407	2.8457197386189295	0.0036935019039238937	0.010092705527699378	-0.06533360083875978	0.8039080953338029	0.9892302192877169	-0.0885202007173449	0.7795862724835565	0.9947267109496997
DDX58	0.8248706066723637	0.028793492369568408	0.056412782036122495	0.8680394971226343	0.031231643023742567	0.06286150371809751	-0.2262928800348592	0.0547743981804919	0.9892302192877169	-0.26946177048512987	0.056869556018154854	0.9711446209214954
DECR1	0.7367291661187271	0.5644509323282059	0.6750197837907657	0.7562017787979812	0.5802282331653162	0.699269688615134	-0.23782498136261743	0.5564318216411371	0.9892302192877169	-0.25729759404187164	0.5962330638270175	0.9947267109496997
DEFA1_DEFA1B	0.9337794190029165			0.7900994447371329			-0.20439225656365817			-0.06071228229787462
DEFB4A_DEFB4B	-1.126893251935243	0.07147885194227792	0.12884850146201812	-1.3124010927007135	0.05119909346381306	0.09873472648780704	-0.23469022576814558	0.2257730759046442	0.9892302192877169	-0.04918238500267513	0.8300697247731492	0.9947267109496997
DFFA	0.009246045514238466	0.9818177791104696	0.988077090999152	0.1654832589646647	0.7034508583589107	0.8030095025687979	-0.07687668642707757	0.5506162984502097	0.9892302192877169	-0.2331138998775038	0.1401426614038139	0.9711446209214954
DGKZ
DIABLO	0.29315553167527886			1.2292536435598125			0.006543222596900211			-0.9295548892876334
DKK1	2.878984340799373	0.0023779620641992327	0.006256304954619409	2.8779227167763732	0.00407263735377001	0.01076618247826761	-0.2752955280495521	0.31226148204027154	0.9892302192877169	-0.274233904026552	0.4006272172060239	0.9947267109496997
DKK3	4.412345658609067	9.326028218411211e-05	0.0016730832764803717	4.4621040603277375	0.00017723661477766773	0.0033855543158611352	-0.10311106691465577	0.7299075957734417	0.9892302192877169	-0.1528694686333263	0.6704033031487159	0.9947267109496997
DKK4	0.7858352776529753	0.03953179398247395	0.07441675017143734	0.714647642475496	0.07636808454829765	0.14087935463417178	-0.04796434576371378	0.677339402241424	0.9892302192877169	0.023223289413765613	0.8666614416632281	0.9947267109496997
DKKL1	0.3548976054354274	0.3557149033020005	0.4956683078798368	0.2357082527660609	0.5641199192026021	0.688027053773593	0.049656387379152345	0.6805010496022617	0.9892302192877169	0.16884574004851888	0.2501344621334148	0.9871377880622262
DLK1	2.9789530945405964	0.001421302862865614	0.004362610176295843	2.8870594619062335	0.0032506887487950714	0.009233961612901166	-0.1856630974704251	0.48171935561596013	0.9892302192877169	-0.09376946483606252	0.7664692278114402	0.9947267109496997
DLL1	3.4075780072781803	0.0005746326513254732	0.002603620786494006	3.4535012781729755	0.0009657142801348615	0.005009926195065831	-0.11675818798742421	0.6690214653223765	0.9892302192877169	-0.1626814588822194	0.6204241116202238	0.9947267109496997
DNAJA2	0.6185814232315484	0.5288856741301519	0.6486333739332051	0.9617577100897197	0.3624247277917366	0.5108154645534043	-0.1044606013666649	0.735860101344158	0.9892302192877169	-0.4476368882248361	0.23582962546518416	0.9711446209214954
DNAJB1	0.32390181769671056	0.5606069792326929	0.6726066363215263	0.8843596826504968	0.14546537699452103	0.2479565757891335	-0.09345794178354105	0.5951979329752094	0.9892302192877169	-0.6539158067373273	0.004653891304440311	0.9711446209214954
DNAJB8	-1.337915542324196			-1.243394567855511			0.18193723420514815			0.08741625973646316
DNER	3.3343807165219315	0.0010519195482047504	0.0036783895593868643	3.3006318957424026	0.0020857801762203007	0.0070054318988554175	-0.03821588583026678	0.8930315312020396	0.9921732042928894	-0.004467065050737684	0.9895632462705579	0.9972698090950615
DNMBP	0.64245068148216	0.288028119392433	0.42436142923818465	0.5702092104432748	0.37620714085497964	0.5234362606593708	0.003089986951335777	0.9869429412346981	0.9964625115899249	0.07533145799022103	0.7402216713892384	0.9947267109496997
DNPH1	2.879257258256574	0.0010933192869659744	0.003763606891269164	3.1583907191993905	0.0008658182479181242	0.004736282989849144	-0.24214952657213273	0.3308351202151898	0.9892302192877169	-0.5212829875149496	0.08845050263342087	0.9711446209214954
DOK2	0.93553512309244			1.1178142952083916			-0.3212413077623764			-0.5035204798783282
DPEP1	0.2782619936643489	0.2904501212278403	0.4273600318998183	0.157927695779892	0.5714748841551903	0.6916196916249912	0.05212284086573002	0.5278675889268031	0.9892302192877169	0.17245713875018692	0.09098232487993632	0.9711446209214954
DPEP2	0.290143295024836	0.3734595335185157	0.5101023294659578	0.3299633101702695	0.3446291467037136	0.4939237446272419	0.10579891177678458	0.30614837404221196	0.9892302192877169	0.06597889663135112	0.5922709667512864	0.9947267109496997
DPP10	0.24971951731280917	0.46531738813300394	0.5992723938076566	0.08211522918648331	0.8214834209257666	0.8855992001199728	0.006924352187686278	0.948651145305881	0.9948287826650527	0.17452864031401213	0.1854025783396943	0.9711446209214954
DPP4	3.074587872130153	0.0010125540671908446	0.003574671706855857	3.1463308903707716	0.0015119103140745762	0.005861968059833006	-0.0583380225725712	0.8231785540213834	0.9892302192877169	-0.13008104081318983	0.6788607996785121	0.9947267109496997
DPP6	0.31393183039899014	0.3628109029479669	0.5023885310244404	0.2025301976059088	0.5809317413110344	0.699269688615134	0.18126608929047916	0.10357902696615666	0.9892302192877169	0.2926677220835605	0.03243717240766887	0.9711446209214954
DPP7	-0.28807980623511276			-0.9292845227549225			-0.30344906323013193			0.3377556532896777
DPT	2.5742975437863103	0.0004768102845387726	0.0025079269864578097	2.5039376882204674	0.0011868383403778452	0.005220704292296577	-0.12309001778864972	0.5441522921594903	0.9892302192877169	-0.05273016222280669	0.8282285072875817	0.9947267109496997
DPY30	0.07028305342053642	0.9304137005288408	0.9537171976663905	0.06872636840722551	0.9363796672049929	0.9616166656705549	0.2224560711997458	0.38605925356192206	0.9892302192877169	0.22401275621305672	0.4665759132374989	0.9947267109496997
DRAXIN	0.13585093517767893	0.7156172984215086	0.7987445603593606	-0.024824227576986158	0.9503080712534724	0.972002839243308	-0.00011200940520561531	0.9992409650564842	0.9995717005743383	0.16056315334945948	0.26321330225686695	0.9926645016854538
DRG2	0.08482664129217397			0.1910880298832071			-0.01822510052437229			-0.12448648911540543
DSC2	3.804230164528444	0.0007568824717439194	0.002970738711782965	3.698365613591454	0.0018055334273168696	0.0064284957460334115	-0.1612894127633927	0.6074331904187447	0.9892302192877169	-0.055424861826402605	0.8829043855136509	0.9947267109496997
DSG2	3.1539411646958415	0.0002835241416167275	0.002088627843243226	3.1155194108697803	0.0006393857948725516	0.004584826471634283	-0.0934696878952781	0.6919461486321259	0.9892302192877169	-0.05504793406921715	0.8458509906583026	0.9947267109496997
DSG3	-0.412762321384044	0.2179331587941205	0.3440230578107188	-0.4938536399143413	0.1699853715446776	0.2850285820286324	0.06790869844818573	0.5163732438501256	0.9892302192877169	0.149000016978483	0.24115344759864668	0.9711446209214954
DSG4	-0.20114999039329123	0.5633692497210868	0.6745511019095242	-0.3127213861595572	0.4029760155400095	0.5494661667254406	0.05444167566116853	0.6205608379736858	0.9892302192877169	0.1660130714274345	0.21570776462758903	0.9711446209214954
DTX3	0.3919537173936595	0.2805995944877126	0.41675074181306776	0.33902360645256446	0.3808762667706591	0.5267437731934648	0.017968047679632365	0.8741213433274784	0.9892302192877169	0.07089815862072742	0.6039628276535516	0.9947267109496997
DUOX2	-0.38727592461518057			-0.5478852320009117			-0.31427441108225107			-0.15366510369652
DUSP3	-0.1644465173172163			0.19116952977363236			0.13171813090265536			-0.2238979161881933
EBAG9	0.6684211985643348	0.5396300818069615	0.6567084145338022	1.0195537797323047	0.3838551583383484	0.5301999374548437	-0.0780663867948157	0.8201435751850223	0.9892302192877169	-0.42919896796278567	0.30376383428801834	0.9947267109496997
EBI3_IL27	0.26293496287014373	0.3619348409818415	0.5018042651002946	0.2477293108586758	0.42105848577541793	0.5639631839779841	0.09503854637577397	0.29873145824184394	0.9892302192877169	0.11024419838724188	0.3154828872890983	0.9947267109496997
ECE1	0.6793235425321024	0.11721848061964252	0.20144077929192067	0.5531256726583489	0.22785226405016207	0.35814616184271564	0.09209572034488016	0.4922121065120666	0.9892302192877169	0.2182935902186336	0.18198476725902688	0.9711446209214954
EDA2R	1.3002137584004598	0.000646771313835726	0.002745174902175506	1.15982245933038	0.003209738398930215	0.009206329078517041	-0.018900044509364777	0.8575541674659766	0.9892302192877169	0.121491254560715	0.3417753931522809	0.9947267109496997
EDAR	-0.14828850812514557	0.7907206402542171	0.8582969621619939	-0.200238463502839	0.7377673288165383	0.8234675740831059	-0.11068674911193704	0.532521061643362	0.9892302192877169	-0.05873679373424362	0.7821211833307768	0.9947267109496997
EDIL3	0.3177639282779197	0.44792130497907734	0.5818367439655777	0.42092874482207276	0.34900866778962236	0.497618810203268	0.24024707693595138	0.07788168274610387	0.9892302192877169	0.13708226039179833	0.38988994062060867	0.9947267109496997
EFEMP1	3.5712326717851766	0.0002404326625521567	0.0020650990253770858	3.5160241267037824	0.0005678647998467674	0.004497293589933582	-0.11308243204619828	0.6673623220069642	0.9892302192877169	-0.05787388696480411	0.8545477183023211	0.9947267109496997
EFNA1	3.0281697682350663	0.0005457911324129158	0.002603620786494006	2.7912939420451486	0.002135236562547287	0.007128206651404084	-0.2138412780600027	0.3789779532686327	0.9892302192877169	0.023034548129915233	0.9366088231813443	0.9947267109496997
EFNA4	0.32277049155460624	0.32462234559477143	0.46524992462026254	0.07596093783327662	0.8266960722702066	0.8894831157337666	0.0020214449314308602	0.9842660252701568	0.9964625115899249	0.24883099865276048	0.052874468436664816	0.9711446209214954
EGF	1.7303779319418044			2.026883388779568			-0.17218335633160287			-0.46868881316936606
EGFL7	0.014455371295846425	0.9582192113451274	0.9740866867859852	-0.04839457827731966	0.8698070918199599	0.9203659036472376	-0.09331581195276545	0.29088170072574615	0.9892302192877169	-0.030465862379599362	0.7716242993525071	0.9947267109496997
EGFR	2.236176777721638	0.0038258129076781055	0.009250597949637432	2.2325319310070864	0.006360758883814977	0.01527964905785989	-0.08647393271559117	0.6974530057257671	0.9892302192877169	-0.08282908600103944	0.756541820704707	0.9947267109496997
EGLN1	-0.21415700030614404	0.4055596088457658	0.5412359514185643	-0.33059414525475445	0.2338770169290909	0.36657319674701483	-0.12050573370803305	0.14530436336146435	0.9892302192877169	-0.00406858875942262	0.9665794680037674	0.9947267109496997
EIF4B	-0.23559196327315424	0.7190334537249667	0.8017476956267288	0.0915253549094941	0.8959281122362928	0.9387559614445562	-0.1409310300547173	0.4977589548924316	0.9892302192877169	-0.46804834823736563	0.06960604654842503	0.9711446209214954
EIF4EBP1	3.12622890737412	0.0017303725222259144	0.005085270311328818	3.351049691150071	0.0017008812246393063	0.0063069589034444075	-0.3983008529496561	0.1663832202473428	0.9892302192877169	-0.6231216367256074	0.07569634669502016	0.9711446209214954
EIF4G1	0.942245557181735	0.3695945217750448	0.5067021669496582	1.2123972748976035	0.28240966970591475	0.4249869944165913	-0.1398929941107676	0.6714134140853132	0.9892302192877169	-0.41004471182663604	0.3055820359255918	0.9947267109496997
EIF5A	-0.05754407027124536			0.09754480520864406			0.03387211618243252			-0.1212167592974569
ELOA	0.07500302726632976	0.8409784859141742	0.8926812938858428	0.19722811260033798	0.6226638382358318	0.7366633203967818	-0.054240024321924846	0.6469715665006665	0.9892302192877169	-0.17646510965593307	0.22171455106052634	0.9711446209214954
ENAH	0.34225261755375014	0.33778901012833773	0.47670096576221355	0.25295409979693384	0.5055551865537279	0.6369880058630208	0.03400221995851316	0.7611696513228255	0.9892302192877169	0.12330073771532946	0.3630596020965119	0.9947267109496997
ENG	3.361896963267457	0.0002599156824661684	0.0020650990253770858	3.335830693030752	0.0005647454688561701	0.004497293589933582	-0.09835107900712232	0.6933425186686224	0.9892302192877169	-0.0722848087704171	0.8092432554239661	0.9947267109496997
ENO1	2.575862093727774	0.016355831992924345	0.03353097282408423	2.9711861163517144	0.010338753589993515	0.022802722251041473	-0.1435185172547666	0.6521838464158849	0.9892302192877169	-0.5388425398787069	0.1671870910598637	0.9711446209214954
ENO2	0.013378218120626673			0.31261525591008665			-0.15732981159216536			-0.45656684938162534
ENPP2	3.1536360198755835	0.0005885745419030125	0.0026330966348292665	3.175988918784524	0.0010473139796261797	0.005084367786677691	-0.07437300310754558	0.7688840579023213	0.9892302192877169	-0.09672590201648612	0.7505505643459545	0.9947267109496997
ENPP5	2.8128899934039855	0.0006436360204854455	0.002745174902175506	2.8161837122477538	0.0012013577826457365	0.005247036955824264	-0.025214880752223667	0.9118020833341198	0.9921997765444929	-0.028508599595991946	0.9170081070480337	0.9947267109496997
ENPP7	3.5000945711330846	0.0003676974852217034	0.0022782717197261603	3.4630971602859253	0.000799279302892862	0.004736282989849144	-0.03143429107073292	0.9066049590642038	0.9921997765444929	0.005563119776426539	0.9862143505512069	0.9972698090950615
ENTPD2	1.4527449673485844	7.029603234703121e-05	0.0016730832764803717	1.3912251945715253	0.0002478127112679348	0.0035318877258769237	0.02949201269033952	0.7586565684332078	0.9892302192877169	0.09101178546739874	0.4328496554153276	0.9947267109496997
ENTPD5	0.39519848732741386	0.08372036056712301	0.14897101195921242	0.369485855874422	0.12773723462520623	0.22228290434779982	-0.021974596084887464	0.7533654389813906	0.9892302192877169	0.0037380353681044087	0.9644899719138473	0.9947267109496997
ENTPD6	0.26817253261132573	0.3271352545812324	0.467034181281992	0.16518039577664867	0.5698697011077394	0.6912250490933611	0.01517321822078091	0.8593823832468769	0.9892302192877169	0.11816535505545797	0.2576448651130668	0.9886814638991995
EPCAM	3.3016038952778746	0.0005238379932929606	0.0025960117844712224	3.6946889893922035	0.00033045905302777023	0.003982085052089931	0.4178288325068616	0.12016584925939666	0.9892302192877169	0.02474373839253241	0.937285342793374	0.9947267109496997
EPHA1	3.0295758547114136	0.0007192206575150009	0.002869093236657314	2.977206257359938	0.0015702614696495262	0.0060014039197925665	-0.08648848623210262	0.7275992312273046	0.9892302192877169	-0.03411888888062675	0.9088654090120515	0.9947267109496997
EPHA10	-1.495460226151036			-1.0339833076511629			-0.03469714073219121			-0.49617405923206415
EPHA2	0.557708137624151	0.16123682732122585	0.26395065805919193	0.5776553435970511	0.17440499161430112	0.2902372224906668	0.15519708167592938	0.215427508854142	0.9892302192877169	0.1352498757030292	0.36519599886275245	0.9947267109496997
EPHB4	3.141938891732651	0.0004347066871261158	0.0024507698432365203	3.0791706148727473	0.0010188210360785675	0.005084367786677691	-0.17228807737051555	0.4833047006115181	0.9892302192877169	-0.10951980051061172	0.7097169834738548	0.9947267109496997
EPHB6	-0.1746205262086869	0.6010302034799085	0.7031598128428509	-0.3694690131207565	0.3052449856575951	0.44793586872728103	0.04596416336927439	0.6630706114051187	0.9892302192877169	0.24081265028134397	0.06689770095646155	0.9711446209214954
EPHX2	-0.10517818168811113			0.372796494168344			0.364125486741838			-0.11384918911461718
EPO	0.24017111372065217	0.6013448173180942	0.7031598128428509	0.2818564452735156	0.5667423283652266	0.6889441945473878	0.14183223255096186	0.3339000057085859	0.9892302192877169	0.10014690099809842	0.5663420749150112	0.9947267109496997
EPS8L2	0.02980530451465592	0.904905274356592	0.9385863370012562	0.035053446142990066	0.8955118983330312	0.9387559614445562	0.11921471173892359	0.1402772952727137	0.9892302192877169	0.11396657011058944	0.23665865789768717	0.9711446209214954
ERBB2	3.257721847440182	0.0014872321332925708	0.0045148118332095895	3.293775677047113	0.0024077059096032603	0.007658585494450425	-0.025389033979373934	0.9298737961839368	0.9948287826650527	-0.06144286358630513	0.8593842980847612	0.9947267109496997
ERBB3	2.883840572349403	0.0018958509236178395	0.005357839566746068	2.8741681846865244	0.0033843247476388226	0.009467541382635187	-0.07481109800956626	0.7759386964418304	0.9892302192877169	-0.06513871034668739	0.8365681958410327	0.9947267109496997
ERBB4	3.2252709173690213	0.0005332983484841335	0.0025960117844712224	3.301772452762719	0.0008185558943376518	0.004736282989849144	-0.011653787061362247	0.963698963689015	0.9956787278573775	-0.08815532245505997	0.7747234691694261	0.9947267109496997
ERBIN	0.8430930325747721	0.4480932752169291	0.5818367439655777	1.0123257146777007	0.3952999595195811	0.5426167146200461	-0.12493744030656961	0.7208837272177863	0.9892302192877169	-0.29417012240949814	0.4857154306859526	0.9947267109496997
EREG	0.33064789449723464	0.44794375554615296	0.5818367439655777	0.3336236150935901	0.47377572520669353	0.6101657067055901	0.159357240400759	0.2524646340699962	0.9892302192877169	0.1563815198044035	0.34626400852256556	0.9947267109496997
ERP44	0.1099433419945494	0.7446434642133892	0.8236546826384336	0.018858297173915933	0.9583023533878079	0.9732758276594924	0.03723416796066181	0.7272681547523362	0.9892302192877169	0.12831921278129527	0.32194216770980466	0.9947267109496997
ESAM	2.657451756107376	0.005048250959242225	0.01157327242730842	2.6670663089588387	0.007914407221319524	0.018181746319247554	-0.13083335112921626	0.6336511922911863	0.9892302192877169	-0.1404479039806792	0.6701738662293255	0.9947267109496997
ESM1	4.141181827282351	0.00010705676325097436	0.0016730832764803717	4.281713785175915	0.00015793955233277116	0.0033855543158611352	-0.035431549833877085	0.9004743740355	0.9921997765444929	-0.17596350772744174	0.6063150555440493	0.9947267109496997
EZR	-0.012390188694370807			-0.002891984493218369			-0.04318880080532039			-0.05268700500647283
F11R	3.735664181830218	0.0024158318979128914	0.006320912270779032	3.983316059702918	0.00248174073607733	0.007771252147892439	-0.061935246865875815	0.8596503568408662	0.9892302192877169	-0.30958712473857597	0.46461493906371876	0.9947267109496997
F2R	2.94562773558836	0.003545836243259519	0.008611316590773117	2.9736895728686448	0.005477898696741766	0.013429690504206445	-0.12163570797978826	0.67512913206237	0.9892302192877169	-0.14969754526007284	0.6678211385718441	0.9947267109496997
F3	0.26039255609860656	0.400701169225541	0.5380009623259085	0.2788113984524446	0.4002904911224934	0.5474269711514297	0.1428134373720345	0.15117008244350802	0.9892302192877169	0.12439459501819647	0.29299277849044436	0.9947267109496997
F7	2.7912963776210695	0.0019175998934317488	0.005391724891201228	2.7701795555515307	0.003534806978272755	0.009813974148219584	-0.08061850642315499	0.7517085078294214	0.9892302192877169	-0.05950168435361647	0.8458384127034067	0.9947267109496997
F9	3.2149060046239426	0.00033819966708522394	0.002247099754569332	3.1851384349053453	0.0007307604919633434	0.004736282989849144	-0.09655214446977496	0.6929425990031828	0.9892302192877169	-0.06678457475117794	0.8200201061510206	0.9947267109496997
FABP1	6.4674727119464315	6.15243834980125e-05	0.0016730832764803717	6.238437173010447	0.0002031612813386622	0.0033855543158611352	-0.25897713697232816	0.5412874301768182	0.9892302192877169	-0.02994159803634311	0.9529463208299748	0.9947267109496997
FABP2	3.4282510673984294	0.0009020548408558688	0.003287687134560068	3.290259426338202	0.0023521331144656676	0.007629662394557144	-0.18761547731933725	0.5158014663389966	0.9892302192877169	-0.04962383625910993	0.8857723681456121	0.9947267109496997
FABP4	3.2161107624054517	0.0008283793006705012	0.00313326633412695	3.3421571092071614	0.001086055333406676	0.005124719415518069	-0.12306417611749884	0.6458251333926056	0.9892302192877169	-0.24911052291920877	0.44087024252390905	0.9947267109496997
FABP5	0.24737484367777673			0.05896340796694055			-0.12387629104539388			0.0645351446654423
FABP6	0.730250229388371	0.06267522400038072	0.11409575374039654	0.33713708238978934	0.4070813652127845	0.5529677037999301	-0.2294049413211786	0.06429549076448757	0.9892302192877169	0.16370820567740307	0.2602591106597066	0.9886814638991995
FABP9	-0.24672041833820332	0.42429785945203824	0.5601542827891306	-0.36816627608967545	0.26822220788799533	0.40937229242573875	0.019376600131043087	0.8416633625354879	0.9892302192877169	0.14082245788251524	0.2342460133076662	0.9711446209214954
FADD	0.6036674887143426			0.7678047491840425			-0.30816092406347473			-0.4722981845331746
FAM3B	0.6935064453202178	0.054091242103338294	0.09928708060496481	0.6453250720879034	0.09070355627370279	0.1643072617744944	0.09288538105542443	0.39866011543714097	0.9892302192877169	0.14106675428773885	0.28842556735373104	0.9947267109496997
FAM3C	4.403974437220727	0.00016925484214520543	0.0018831354462167619	4.403637067173628	0.00035058131125445833	0.003982085052089931	-0.09693700494909463	0.7575005466904081	0.9892302192877169	-0.09659963490199575	0.7978745957525621	0.9947267109496997
FAP	2.2303137730218174	0.0027650711968303238	0.006959917249424847	2.215054643097994	0.004909063753441382	0.012413078827351778	-0.04659996230878932	0.8265435194678754	0.9892302192877169	-0.031340832384965545	0.9023658796459306	0.9947267109496997
FAS	3.226733618071461	0.0005324877203220261	0.0025960117844712224	3.1995880789037816	0.0011007565792702297	0.005132219494065839	-0.17158287692173096	0.5050363065432601	0.9892302192877169	-0.14443733775405132	0.6397376327704754	0.9947267109496997
FASLG	-0.4974529809979375	0.13446210340002812	0.22580641984351227	-0.30753981868170716	0.37918037828809603	0.5250555363513109	0.1673689856907281	0.11242071561842724	0.9892302192877169	-0.022544176625502236	0.8548250585003254	0.9947267109496997
FBP1	0.7945791109262522			0.613242306938603			0.17604462063841242			0.3573814246260616
FCAR	-0.3394912050973624	0.2681695948384132	0.4009843062198194	-0.34444708254151946	0.29298898109829286	0.4334963180661017	0.10465832832569068	0.2800623524954907	0.9892302192877169	0.10961420576984768	0.34504602534200324	0.9947267109496997
FCER2	3.245322533660064	0.0005410210248983557	0.002603620786494006	3.195695418907059	0.0011901283288000314	0.005220704292296577	-0.14799630175273748	0.5676590231186982	0.9892302192877169	-0.09836918699973252	0.7513457102239859	0.9947267109496997
FCGR2A	3.1955964024995285	0.00041564153836402194	0.0024013443197277145	3.2849534012110495	0.0006198255934291176	0.004521329190440521	-0.006405644378449038	0.9793531791598258	0.9964625115899249	-0.09576264308997029	0.7477950016567148	0.9947267109496997
FCGR2B	0.41462282927562777			0.11394493133147565			-0.07174496927701635			0.22893292866713577
FCGR3B	2.820571531458733	0.0015887116367800708	0.004757524007159833	2.930705592244445	0.002041177456201053	0.006897556847407229	-0.0050109576994876726	0.9841132606889674	0.9964625115899249	-0.11514501848519965	0.7038709601012647	0.9947267109496997
FCN2	2.3188627176286825	0.004836604741475295	0.011158881627558135	2.232678635074613	0.010014949104192445	0.022133037520265304	-0.12523642121694764	0.5991796406248209	0.9892302192877169	-0.03905233866287805	0.8912213384322086	0.9947267109496997
FCRL1	2.1833834989306187	0.014199488718707654	0.029382837142644117	2.1651347822713305	0.021842636998247844	0.04511423155712872	-0.10364881759990074	0.6938854199261747	0.9892302192877169	-0.08540010094061268	0.7871031683750446	0.9947267109496997
FCRL2	-0.19360793110226449	0.49989443793673916	0.6269958614303028	-0.1775467382110859	0.5625184137832429	0.6868318753927993	0.1277963840225183	0.1659870047866114	0.9892302192877169	0.11173519113133973	0.308768573328423	0.9947267109496997
FCRL3	0.1677616460064022			0.33490340089922804			0.1543525581698439			-0.012789196722981955
FCRL5	3.0078249020000385	0.0019938608303256508	0.00555207123475819	2.690408285941647	0.007782079460250605	0.01791499542411858	-0.20961311021318596	0.4497013248684689	0.9892302192877169	0.10780350584520537	0.7450582974481204	0.9947267109496997
FCRL6	0.6187295811204896	0.09842289145476812	0.17235704446516445	0.5972076931895214	0.13381443221760486	0.22988606190816976	0.12725613707540806	0.27410311355988887	0.9892302192877169	0.14877802500637619	0.2870426579064018	0.9947267109496997
FCRLB	0.04202382624776668	0.8808168565898709	0.92256173130977	-0.02640934187638172	0.9298037054080324	0.9566416149682271	0.035545802803657364	0.6888421884159648	0.9892302192877169	0.10397897092780577	0.3339466695602916	0.9947267109496997
FEN1	-0.20304077416575056	0.46317962579853456	0.5979129515273139	-0.5199893724583348	0.09043871514404626	0.1643072617744944	-0.39003419857935123	0.0001863364954821118	0.10295091375386677	-0.07308560028676703	0.49137542586421923	0.9947267109496997
FETUB	3.3169557474283513	0.0006206413554678176	0.0027000342432753487	3.421525190023316	0.0008807689408319379	0.004794333397139366	0.02815046285691175	0.9161686584355346	0.9934900564978074	-0.07641897973805323	0.8121631792658115	0.9947267109496997
FGF19	3.467960550270043	0.004277258157316757	0.010183311571372014	3.0612859339746135	0.015441727509978843	0.03294036466897031	0.09590980421388262	0.7839160825929912	0.9892302192877169	0.502584420509312	0.2387458678023871	0.9711446209214954
FGF2	0.9741584583047789			1.1573983448805625			-0.1343821960808549			-0.3176220826566386
FGF21	-0.45669544146389707	0.46951171722984375	0.6032679622546249	-0.8379686925171357	0.2198620169588778	0.3490625412924712	-0.057574651663484966	0.7719979738957342	0.9892302192877169	0.32369859938975365	0.18349715829598232	0.9711446209214954
FGF23	0.6347670158684315	0.150020014852002	0.24816185091536258	0.4178686600069657	0.36890945995198776	0.5179732569846842	-0.00863461431378243	0.949465902447384	0.9948287826650527	0.20826374154768335	0.21135739163822212	0.9711446209214954
FGF5	0.8691409797278224	0.008914472090417805	0.019127168271673153	0.7295758638519763	0.0348642751186843	0.06979171015606186	0.0025484198243621026	0.9790782767609936	0.9964625115899249	0.1421135357002084	0.23115620088654446	0.9711446209214954
FGFBP1	3.3071743769487476	0.00044713903407032993	0.002459587967035423	3.294599188022468	0.0008974773217832277	0.004837621661319349	-0.08469189207055616	0.743007601260763	0.9892302192877169	-0.07211670314427643	0.81619709172305	0.9947267109496997
FGFR1OP	-0.40436126713804604			0.01814380243101366			0.4605050269922008			0.037999957423141106
FGFR2	2.3487201864608345	0.001278658274100448	0.004143452765046907	2.303710655132361	0.0026865933627562904	0.008133385385878633	-0.011572328080168504	0.9548710459817233	0.9948287826650527	0.033437203248305014	0.8917983493589845	0.9947267109496997
FGR	-0.061132765460771565	0.8900587584969314	0.9302929988101742	-0.3573257629530248	0.4528516362182341	0.589031209339554	-0.2470639600497726	0.08733459795991673	0.9892302192877169	0.04912903744248065	0.7702292498951874	0.9947267109496997
FHIT	-0.3791475469705468	0.5975094333344776	0.7001568651480358	-0.07019951106500882	0.9269511235825194	0.9545955186940205	-0.04678054574397422	0.8366515667082667	0.9892302192877169	-0.3557285816495122	0.19917907718192385	0.9711446209214954
FIS1	4.072914029530191	0.004309598021333979	0.01021911118792714	4.4669190005428305	0.00356245142758864	0.009865936910991096	0.0025598489146672065	0.9950285138634722	0.998643513005574	-0.39144512209797266	0.43110431665401094	0.9947267109496997
FKBP1B	-0.9145839620675266			1.838865589241681			0.5453944191189183			-2.2080551321902893
FKBP4	0.4217906869354734	0.190618374430824	0.30526565760298624	0.46109276645069047	0.1814614734526443	0.300172048151455	-0.06702094074695797	0.5047299087591262	0.9892302192877169	-0.10632302026217502	0.3803179496198963	0.9947267109496997
FKBP5	0.8813552257192442	0.2550213968920097	0.387240479211888	0.9063800605537823	0.2733517424897406	0.4151553867516942	-0.15869350252248826	0.5128242642411556	0.9892302192877169	-0.18371833735702642	0.5282906923608256	0.9947267109496997
FKBP7	-1.3997771344423449			-1.8945193930638473			-0.3004942938776917			0.19424796474381067
FLI1	-0.561149467774323			0.14365914988696948			0.5053453249851124			-0.19946329267618002
FLRT2	0.32884501617936235	0.32810158784679266	0.4678093607363947	0.14289766343767807	0.68856843047993	0.7918804751296066	0.10188777387117515	0.3377704185579371	0.9892302192877169	0.2878351266128594	0.03084162834240434	0.9711446209214954
FLT1	0.7563778591621213	0.02062691947794786	0.04189843018958159	0.7375418297375682	0.03317128484875372	0.06652317560412499	0.04331341306852077	0.6566417582234721	0.9892302192877169	0.06214944249307393	0.5959362263703731	0.9947267109496997
FLT3	0.20719310177814498			0.04323080035494975			-0.09973073062502552			0.06423157079816971
FLT3LG	0.31935619668924153	0.2841048898195936	0.42016563657186035	0.3399216965441765	0.2864772885621253	0.42893957162757246	0.08618055840555564	0.3590237085441521	0.9892302192877169	0.06561505855062066	0.5590006605982272	0.9947267109496997
FLT4	2.889467439373192	0.0014933387204745152	0.004520929551025587	2.764020162584858	0.003759085418337642	0.010180856341331115	-0.1691098309747993	0.5108986638015132	0.9892302192877169	-0.043662554186465474	0.8871680280199794	0.9947267109496997
FMNL1	0.26848815081168004	0.41230745789240075	0.5482548026126388	0.16825344627081276	0.6293636131222113	0.7402873618612292	-0.11930688088862747	0.2526944442334575	0.9892302192877169	-0.019072176347760206	0.8773339087618632	0.9947267109496997
FMR1
FOLR1	3.6774607983322274	0.00018890499523998227	0.001988000188001718	3.5763283984569374	0.0005152049406060665	0.004316923314983018	-0.1289236566265754	0.6268498400916351	0.9892302192877169	-0.027791256751285243	0.9303362689281472	0.9947267109496997
FOLR2	3.5691707716181384	0.0006198800296926662	0.0027000342432753487	3.4797854602021365	0.0014718414312143858	0.005829336134379557	-0.1786941536335973	0.5362687798518393	0.9892302192877169	-0.08930884221759561	0.7963317817025528	0.9947267109496997
FOLR3	3.989004152939524	0.00015746926771322445	0.0018562593973439655	3.8317289390101084	0.0004949024707462993	0.004306041182477644	-0.2088666611276775	0.4619941176167143	0.9892302192877169	-0.0515914471982617	0.8791443499568116	0.9947267109496997
FOPNL	0.10264210335997631			0.47912803568114715			0.059061832719891974			-0.3174240996012789
FOSB	-0.034411217878032696			-0.2522050113870451			-0.06652964016277402			0.15126415334623836
FOXO1	0.21039471334584994	0.7642249506961005	0.8394319786473072	0.21187518475446704	0.7776550669796514	0.8541837465333149	-0.10194077884660951	0.6462758452954009	0.9892302192877169	-0.10342125025522661	0.6982602372446526	0.9947267109496997
FOXO3	-0.06010184243662109			0.1690336008233727			-0.004616268000525003			-0.2337517112605188
FRZB	0.23585448150983557	0.31827939364803925	0.45913672321290255	0.1729959106476416	0.4912700664461287	0.6275600568905093	-0.011528588878258498	0.8760702736017573	0.9892302192877169	0.051329981983935485	0.5647736423676817	0.9947267109496997
FST	3.3117131555800925	0.0004152319441362728	0.0024013443197277145	3.2073085536003014	0.0010903780813667282	0.005124719415518069	-0.1174857856188878	0.6476722015357538	0.9892302192877169	-0.013081183639096494	0.9661514015001789	0.9947267109496997
FSTL3	3.614212910740158	0.0005573557813192517	0.002603620786494006	3.4777991880357995	0.0015024398736382869	0.005861968059833006	-0.1532484343666759	0.5960666104126017	0.9892302192877169	-0.016834711662317314	0.9612376171396463	0.9947267109496997
FUCA1	3.564085527690123	0.0002996429518932102	0.0021410755370497706	3.558807720357125	0.000605466383695201	0.004521329190440521	-0.06424001040215721	0.8103395142000627	0.9892302192877169	-0.05896220306915856	0.8545423600236872	0.9947267109496997
FURIN	2.021736413855628	0.015242704281191911	0.03148259482377021	1.9315651785400338	0.028216479619551725	0.05720955959560488	-0.07293238709301073	0.7674144553587695	0.9892302192877169	0.01723884822258359	0.9535722680865915	0.9947267109496997
FUS	0.07052035855769957			0.13787371446861932			0.07534765303395788			0.007994297123038133
FUT3_FUT5	3.674536802326026	2.2436447433169484e-05	0.0016727540440358804	3.5621551277083583	7.650796478940164e-05	0.0033855543158611352	-0.1760369798391952	0.42965545541235184	0.9892302192877169	-0.0636553052215274	0.8110013929974489	0.9947267109496997
FUT8	-0.24906380036777048	0.5941640431176998	0.6969758679883846	-0.09539111681142529	0.8483045439028188	0.9070646013888305	0.07319232077227217	0.6203502487261293	0.9892302192877169	-0.08048036278407303	0.6502595885924123	0.9947267109496997
FXN	0.5650778551448334	0.6148242699013204	0.7128864829390966	0.8986057857407632	0.4559859296954657	0.5913902022458798	0.065644432717481	0.8529881274717056	0.9892302192877169	-0.26788349787844884	0.5308661914337033	0.9947267109496997
FXYD5	-0.000968461878744109			0.4862663347417535			0.29209021266078106			-0.19514458395971657
FYB1	4.06030582402468	0.008804092519838859	0.01892708605918665	4.404142933674851	0.00802772979465361	0.018327771535314542	-0.4632974543863395	0.31210068889671516	0.9892302192877169	-0.8071345640365115	0.1477333943222505	0.9711446209214954
GAL	4.658989828249438	0.0001199730099185823	0.0016832087099828193	4.487767525086783	0.00037684921429665893	0.003982085052089931	-0.17794074583010167	0.581627468401863	0.9892302192877169	-0.006718442667446478	0.9861422572413423	0.9972698090950615
GALNT10	0.5323476743865339	0.16694129336184105	0.2716791298451169	0.43220066832419957	0.28992056180599857	0.4316060709252504	0.09185783289515803	0.44397775972376907	0.9892302192877169	0.19200483895749232	0.1887359098975499	0.9711446209214954
GALNT2	0.17490437095480493	0.5488186603794027	0.6642328803058489	0.11297452659939144	0.7166708955469706	0.8097355210423339	-0.06168252157443144	0.5041582212311363	0.9892302192877169	0.00024732278098205107	0.9982130590773757	0.9995318327649831
GALNT3	0.35062378279903955	0.30391965898361495	0.4433860363507979	0.32854996723742325	0.3700341573992614	0.5188930760484566	0.1421281896762791	0.1919591338120921	0.9892302192877169	0.16420200523789535	0.21279312662412583	0.9711446209214954
GALNT7	0.2962421577673453	0.3223967474691799	0.46266026747200495	0.15981495603279605	0.6149005663724886	0.7306076621952687	0.0019325247280705948	0.9835340383146705	0.9964625115899249	0.13835972646261982	0.22649677149606345	0.9711446209214954
GAS6	3.358622352710518	0.00027285471285525296	0.0020650990253770858	3.400569028410654	0.00048297779012011907	0.004235638556212156	-0.10122380388427901	0.6859483510851143	0.9892302192877169	-0.14317047958441442	0.6344045897142441	0.9947267109496997
GBP2	0.44294815314150143			0.05088045135988961			-0.49113866126911726			-0.09907095948750544
GBP4	0.022231201746405176			-0.13277537839928796			-0.1501711708105849			0.004835409335108239
GCG	2.0746609491090755			1.7906304297255315			-0.012775262602547584			0.27125525678099627
GCNT1	0.2639437831098585	0.5071963173317982	0.631926469592405	0.35064802059257427	0.41140256957334354	0.5564257519933227	0.1564734628318713	0.21927860687989675	0.9892302192877169	0.06976922534915556	0.6437686972028251	0.9947267109496997
GDF15	3.7721404570907637	4.6979861839157635e-05	0.0016730832764803717	3.729269933871117	0.00012029526486319375	0.0033855543158611352	-0.1395710373487049	0.5637397278306228	0.9892302192877169	-0.09670051412905778	0.7386619109198431	0.9947267109496997
GDF2	-0.36106068498395366			-0.3052793643899984			0.05941208127641779			0.0036307606824625416
GDNF	0.8261688850977614	0.106577799892403	0.1848798569562093	0.35027290182165016	0.512171808761474	0.6416664951036607	-0.2710389437036591	0.09479484574502833	0.9892302192877169	0.20485703957245216	0.28444170532827817	0.9947267109496997
GFAP	1.8639288243308865	3.2056326855439015e-05	0.0016730832764803717	1.9177061844977064	5.2151592208006784e-05	0.0033855543158611352	0.22095062439379842	0.06548480001169577	0.9892302192877169	0.16717326422697845	0.23560864778352075	0.9711446209214954
GFER	0.6533539752567383	0.10947598951703302	0.1894112412892158	0.49795217081630805	0.24759403790883144	0.3831812491446201	-0.022987550508768217	0.8546187154242983	0.9892302192877169	0.13241425393166212	0.383711505992401	0.9947267109496997
GFOD2	0.5147058009406444			0.6679048502345373			0.05144806660634105			-0.10175098268755178
GFRA1	0.23154706252497953	0.49674498068594386	0.624903394603416	0.004170494975194047	0.9908232034006719	0.9953269452343114	-0.019601943980688832	0.8549444283076824	0.9892302192877169	0.20777462356909665	0.11669386679793356	0.9711446209214954
GFRA2	0.17240530555200412	0.5374353731936317	0.655481332647862	0.009924617739241637	0.9734149014237716	0.9832024369956743	-0.024839245346785832	0.7780076053986514	0.9892302192877169	0.13764144246597665	0.20148330606011886	0.9711446209214954
GFRA3	0.08026608760073031	0.7754326210448736	0.847530213901667	-0.011042136152326132	0.9707099698246071	0.9822660408939476	0.03510957175993973	0.6933780051678604	0.9892302192877169	0.12641779551299617	0.2438668245745579	0.97330940615984
GGA1	-0.5384836133923399			0.07472410351214326			-0.04945268764739502			-0.6626604045518782
GGH	2.865794233666133	0.0014772324043045336	0.004496809385004159	2.9909906126808328	0.00183146542460217	0.0064657165948415266	-0.050720649245474356	0.8415332043372715	0.9892302192877169	-0.1759170282601743	0.5652228170193874	0.9947267109496997
GGT1	2.356469524490706	0.0020323405580644624	0.005642553559450329	2.2868699317728023	0.004419556878977904	0.011383707112518843	-0.062341407809028804	0.773436767519324	0.9892302192877169	0.007258184908875087	0.9777311353416289	0.9970994250131854
GGT5	0.6378814958912867	0.023990023017663734	0.047763919701835	0.5113131075296974	0.08317135019233277	0.15165732997116782	0.021009258246581626	0.8033906896068761	0.9892302192877169	0.14757764660817096	0.15465176699115182	0.9711446209214954
GH1	0.607725902944205			0.024927900773223932			-0.2847688732696021			0.298029128901379
GH2	-3.428284282865982			-3.5453429062930577			-0.18117473874881407			-0.06411611532173822
GHRHR	-0.03813768280312274			-0.4076026696244635			-0.13151645561598616			0.23794853120535459
GHRL	1.9344697264120112			2.1417990404314113			0.0716242370206488			-0.13570507699875142
GKN1	0.34247135816287566	0.19156138566055453	0.3063318830027681	0.23624135996574797	0.3945106437060919	0.5426167146200461	-0.0023899192895077137	0.9765635949542821	0.9964625115899249	0.10384007890761995	0.2941621079163291	0.9947267109496997
GLB1	-0.11401968836605825	0.813409318483245	0.8751872414060231	-0.32230945430027735	0.5343488521258029	0.6612043466954224	0.09841842595487815	0.5210661423272337	0.9892302192877169	0.30670819188909726	0.10465360514321781	0.9711446209214954
GLO1	-0.09119733366581095	0.8916136758853005	0.9302929988101742	0.0037385955699473783	0.9958329018550449	0.9985438807167193	-0.28279395808150065	0.18989367164768808	0.9892302192877169	-0.377729887317259	0.1469061989944949	0.9711446209214954
GLOD4	2.962842509509631	0.00020833768239029394	0.0020650990253770858	3.1638540916289637	0.00021252073593253714	0.0033855543158611352	-0.20229507560583648	0.35143056164631126	0.9892302192877169	-0.4033066577251687	0.12833455439095887	0.9711446209214954
GLRX	2.0287908923657536	0.0044107588513225505	0.010414291732289355	2.2222289006034157	0.003686448212403878	0.010092705527699378	-0.22780230177209654	0.2726542334804152	0.9892302192877169	-0.4212403100097588	0.09655644170433654	0.9711446209214954
GLT8D2	0.5438673111538717						-0.20384255979589785
GMPR	0.07151762214202195	0.8719761001263195	0.916777916878766	0.2680962304915764	0.5735346720629201	0.6926293034202478	-0.12221296027875184	0.38768107984111055	0.9892302192877169	-0.31879156862830627	0.06860217998774097	0.9711446209214954
GNE	-0.2716837292357563			-0.19333954346613252			-0.055972357328306716			-0.13431654309793048
GNLY	2.8495023937635753	0.0011023733131551529	0.0037829891647094536	2.795689387976259	0.0023442931747196098	0.007629662394557144	-0.19395280224619765	0.43001550103500064	0.9892302192877169	-0.14013979645888153	0.6336829625105447	0.9947267109496997
GOPC	0.7522518386405569	0.5193360603243744	0.6404758333241448	0.7958640140989681	0.5239169727466599	0.6512128851350498	-0.17417413907391233	0.6363485049099249	0.9892302192877169	-0.2177863145323236	0.6228560173230623	0.9947267109496997
GP1BA	3.1080038887698125	0.001146153243518413	0.003880259336262322	3.1161094845031236	0.0020264233965233956	0.006891034010009227	-0.1020566299693144	0.7031067839032857	0.9892302192877169	-0.11016222570262535	0.7320401336805834	0.9947267109496997
GP2	0.0647485212722076	0.8572830248661141	0.9040789287984933	0.13395041659890738	0.7282730377280655	0.817826937692594	0.19765915111401444	0.09255102209777394	0.9892302192877169	0.12845725578731465	0.3523542848833805	0.9947267109496997
GP6	0.18680665501960292			0.20472437376459607			-0.29669277254435855			-0.31461049128935165
GPA33	-0.6277845587232531	0.256313375640047	0.38851341575068854	-0.19192102903321318	0.742369693462043	0.826933983140683	0.7987108130404028	0.00010430336096131052	0.10295091375386677	0.36284728335036287	0.08997582252579195	0.9711446209214954
GPC1	-0.0406137528342162	0.8925484598699307	0.9302929988101742	-0.11622724725273775	0.7181749604298998	0.8102353300590669	0.08528375972260821	0.3738654099867039	0.9892302192877169	0.16089725414112976	0.16803235545394185	0.9711446209214954
GPC5	-0.7152418770303338	0.07891412735595973	0.14155862131223296	-0.8645017740146599	0.04913574294998111	0.09550427016358762	-0.02424546399817762	0.8454357296210835	0.9892302192877169	0.12501443298614845	0.4063806113388687	0.9947267109496997
GPKOW	-0.3146671283549837			-0.29398893755850575			0.06221814531600511			0.04153995451952714
GPNMB	3.175537678811483	0.0003205935702763951	0.0022169792406627324	3.0774833528982746	0.0008590428651367994	0.004736282989849144	-0.08456834931213705	0.7247934307055746	0.9892302192877169	0.013485976601071314	0.9626910463655518	0.9947267109496997
GPR37	-0.29488182352350145	0.38018700380884407	0.5148365676578097	-0.5343085531358134	0.1433283349641011	0.24478796002369665	-0.10034709227041105	0.3456412407534567	0.9892302192877169	0.13907963734190087	0.2783319580794115	0.9947267109496997
GRAP2	1.0001878812941907			1.2279749849538142			-0.34096904875518597			-0.5687561524148094
GRK5	-0.8786074873138898			-0.276867193698362			0.25359450806911726			-0.3481457855464105
GRN	3.268553646483511	0.0004372145224998266	0.0024523961795041038	3.285750486533042	0.0008067920056733418	0.004736282989849144	-0.17904469627966738	0.4839988298813911	0.9892302192877169	-0.1962415363291985	0.5229160133138264	0.9947267109496997
GRPEL1	1.0247297469051135	0.298783718841577	0.43802708722949973	1.459027449357071	0.17053415806438604	0.28551552221385845	0.2810445606715075	0.36608927801585855	0.9892302192877169	-0.1532531417804499	0.6795626991651633	0.9947267109496997
GSAP	-0.05828416740899778			-0.18520469146257712			-0.09522155677595334			0.031698967277626
GSTA1	2.7610620919527507	0.005166549319465718	0.011795530987623178	2.7889571756609337	0.007740791883311504	0.01791499542411858	0.11980128631438725	0.6752561000288321	0.9892302192877169	0.09190620260620408	0.7889084362547705	0.9947267109496997
GSTA3	-0.44180383076948965			-0.776793928533034			0.3717495047457624			0.7067396025093067
GSTP1	0.49802813700821735			0.16309817044083696			-0.3418861700974728			-0.0069562035300924085
GUCA2A	3.8430638986857746	0.00010315983241373204	0.0016730832764803717	3.6698048119864035	0.00036014740999538346	0.003982085052089931	-0.1939580065312092	0.46189143482971595	0.9892302192877169	-0.020698919831838136	0.9475978997810697	0.9947267109496997
GUSB	2.866254147077151	0.0024521705077227163	0.006345780822092743	2.7903253859474333	0.0051023160085823475	0.012813770885189759	-0.19646654444033174	0.46804136925433226	0.9892302192877169	-0.12053778331061382	0.7098498474620019	0.9947267109496997
GYS1	0.4445038621142595	0.7003205265497089	0.7908357312737475	0.4451266737508928	0.718579749735643	0.8102353300590669	-0.10470602350959596	0.7741791472972313	0.9892302192877169	-0.1053288351462293	0.8101660130333075	0.9947267109496997
GZMA	0.029765295454990924	0.9147489559328505	0.94385829681881	0.022491158575882582	0.9397236478138877	0.9641547175806369	0.04571319485316422	0.604174455474169	0.9892302192877169	0.05298733173227256	0.6170171509648863	0.9947267109496997
GZMB	-0.46882991908224336	0.2271916249803123	0.3550873346580553	-0.4534475277076251	0.27351413715405737	0.4151553867516942	-0.128867108002085	0.2919705081680634	0.9892302192877169	-0.14424949937670328	0.32556937277476394	0.9947267109496997
GZMH	0.6310445357976658	0.144680707371027	0.24004832078826555	0.3554960428913757	0.4346035412064674	0.5765149016004159	-0.35897323141802784	0.012351865552412307	0.9892302192877169	-0.0834247385117377	0.6043910140760644	0.9947267109496997
HAGH	-0.25390604606445244	0.7878709355843189	0.8568871887998744	-0.12140005016899202	0.9042149185904335	0.9408262571020989	-0.4536430358023371	0.1377515315658978	0.9892302192877169	-0.5861490316977975	0.11188254295995433	0.9711446209214954
HAO1	1.0925379665185728	0.1308079407420805	0.22169137196318858	1.1674099672104556	0.13123852049953075	0.2262380111575374	0.41999525061332754	0.06942345022146457	0.9892302192877169	0.34512324992144455	0.20567244273578056	0.9711446209214954
HARS	1.9312257143921405	0.05126866689113744	0.09457742389767423	1.9706500712478132	0.06389631708369974	0.12069304338032172	-0.183040903199148	0.5428518911602671	0.9892302192877169	-0.2224652600548208	0.5429792084874905	0.9947267109496997
HAVCR1	0.35585500221402844	0.24241151377654063	0.3727868742321948	0.37316119843022216	0.25157329406769796	0.38843726659914757	0.13041672739647076	0.1776903849463777	0.9892302192877169	0.11311053118027703	0.32605331923715697	0.9947267109496997
HAVCR2	3.7812522579307757	0.00014520798053269958	0.0018028631290857645	3.643594581147344	0.0004458080019825248	0.004116193994851127	-0.22648306195510098	0.39763582205954007	0.9892302192877169	-0.08882538517166916	0.7810102202808339	0.9947267109496997
HBEGF	-0.529137106540255	0.37998549440920826	0.5148365676578097	-0.40201047845479976	0.5312218300082343	0.6580718858285862	-0.10993908230973515	0.5621580942797224	0.9892302192877169	-0.23706571039519048	0.3023004802522759	0.9947267109496997
HBQ1	-0.35219900899689904	0.5898853564155224	0.6928095289785279	-0.21033800997021823	0.762977765944547	0.843934365734459	-0.16269310848269578	0.4327494475860062	0.9892302192877169	-0.3045541075093766	0.22617296446276905	0.9711446209214954
HCLS1	-0.1304541322782921	0.8331001755008547	0.8880268707129721	0.010649461771965046	0.9871640365856973	0.9925534671767019	-0.12109955895367241	0.5377116754761706	0.9892302192877169	-0.2622031530039296	0.2713556154676269	0.9947267109496997
HDGF	-0.25483663890952024	0.5370413202775619	0.655481332647862	-0.07130784821195002	0.8712241947647155	0.9203659036472376	-0.16402934267672076	0.21489316552088514	0.9892302192877169	-0.347558133374291	0.03446928256421517	0.9711446209214954
HEBP1	-0.43757854283133235			0.22269629163678095			0.2915249864250521			-0.3687498480430612
HEXIM1	0.20458045935765035	0.8020945827630122	0.86469708678354	0.42363387748631165	0.6282308315726448	0.7400800307971989	-0.10360873957023253	0.6884486692841821	0.9892302192877169	-0.32266215769889384	0.3036831114314448	0.9947267109496997
HGF	0.07122801227091263	0.8016111130194196	0.86469708678354	-0.07496954743546957	0.8047420688129288	0.8735166856957625	-0.05654135939645094	0.5297463820090416	0.9892302192877169	0.08965620030993127	0.40857491045472727	0.9947267109496997
HGS	-0.3830865334332429			0.015884241235995123			0.031684039841223116			-0.3672867348280149
HK2
HLA-DRA	0.9198150715117631	0.027459901703625215	0.054281201042049844	0.8886468671929693	0.04441229014973145	0.08747875332522861	0.169740448241821	0.1825584124187934	0.9892302192877169	0.20090865256061485	0.18902531830993652	0.9711446209214954
HLA-E	0.5444356962341028	0.13359435216096804	0.2250331694174843	0.46798161564557117	0.2240278794960692	0.3536440097759378	0.02171822777033472	0.8461719484433575	0.9892302192877169	0.09817230835886637	0.4680293988007941	0.9947267109496997
HMBS	-0.3462313683140468	0.5334318035346466	0.652037768701089	-0.34957553166049826	0.5564993825615061	0.6824992427641112	-0.15889726785755753	0.36835549822507796	0.9892302192877169	-0.15555310451110604	0.4623754031024051	0.9947267109496997
HMOX1	4.224625258260318	0.0008830991447553515	0.0032527485165155445	4.208374371303435	0.0016830525888935912	0.006272167796480978	-0.1346674720020744	0.7035394546443313	0.9892302192877169	-0.11841658504519215	0.78052589792233	0.9947267109496997
HMOX2	0.5713627396777629	0.49384381577620695	0.6222319457613553	0.8423783253410885	0.3479434263682746	0.497618810203268	0.2122741039361158	0.42239884588314036	0.9892302192877169	-0.058741481727209874	0.8524566978425138	0.9947267109496997
HNMT	0.10799233297894287	0.7271195204516429	0.80734135909519	-0.07860351110652564	0.8121923701895952	0.8772947889144699	0.03000540797123788	0.7590702918068355	0.9892302192877169	0.21660125205670638	0.07518981811549412	0.9711446209214954
HNRNPK	-0.32288450889774484			0.21913347307066933			0.31551486302957354			-0.22650311893884062
HPCAL1	0.5932282195309335	0.5575760373350529	0.670595476109186	0.8991269452838346	0.4078449580062833	0.5529677037999301	-0.04937959987524665	0.8768844296534499	0.9892302192877169	-0.35527832562814776	0.3581281633294653	0.9947267109496997
HPGDS	0.08281992854737386	0.7949653575098816	0.861212470635705	0.0009223270132672212	0.9978395438245742	0.999648863033685	-0.13408225396417406	0.19269714328386808	0.9892302192877169	-0.052184652430067424	0.6666948633858166	0.9947267109496997
HS3ST3B1	0.6465939322328937	0.15486959438434636	0.255038601780481	0.6620474089982716	0.17255559493742928	0.2882615313944382	0.2130080550959853	0.139093634043768	0.9892302192877169	0.1975545783306074	0.24907054808169518	0.986462206560119
HS6ST1	-0.022869272723478717	0.9513715917324512	0.9689083952666899	-0.2277363517832226	0.5716156128469693	0.6916196916249912	0.08085393026256193	0.49755324245951427	0.9892302192877169	0.2857210093223058	0.05452180761567439	0.9711446209214954
HSD11B1	0.6963993851825578	0.06443505692108847	0.11691418374023442	0.6265949646941259	0.11591020882036196	0.2046018861765175	0.17669399073477332	0.13273423327542924	0.9892302192877169	0.24649841122320518	0.08353019757229144	0.9711446209214954
HSP90B1	0.22477859846619497			0.19509663954388745			0.11179398710837507			0.1414759460306826
HSPA1A	-0.009054311917113797			-0.08614921833759054			-0.1477948227985686			-0.07069991637809184
HSPB1	4.695504953275589	9.02169966685199e-05	0.0016730832764803717	4.677332831721521	0.00020293617699323623	0.0033855543158611352	-0.3587077179446734	0.2637509262201287	0.9892302192877169	-0.34053559639060516	0.374883618948723	0.9947267109496997
HSPB6	0.8204950518678933	0.0064845677720420875	0.014417399171240457	0.8743739223492838	0.006662056947851605	0.015763539459049302	0.13098791462897968	0.14409394392383518	0.9892302192877169	0.07710904414758912	0.46629745030112935	0.9947267109496997
HSPG2	3.0201112524555374	0.00029470701849117534	0.002137384879570282	2.9361875581171617	0.0007725598669194042	0.004736282989849144	-0.12353328482211756	0.5864258173536614	0.9892302192877169	-0.03960959048374191	0.8842488543225681	0.9947267109496997
HTRA2	2.616856093382576	0.002316053834694214	0.006196705780477256	2.6963487191646247	0.003140286151735436	0.009053630742937956	-0.15043281779899104	0.5393179857601126	0.9892302192877169	-0.2299254435810396	0.4361930817707961	0.9947267109496997
HYAL1	3.333932970377638	0.0003657087202047882	0.0022782717197261603	3.2841539913730093	0.0008294180669666648	0.004736282989849144	-0.10498832807866504	0.681161189534019	0.9892302192877169	-0.05520934907403641	0.857111955450547	0.9947267109496997
HYOU1	2.9412276380776756	0.0007915293167449295	0.003047525766561488	2.914109945550806	0.0015953856082599732	0.006058079371571375	-0.13898842378407894	0.5689861141558752	0.9892302192877169	-0.11187073125720914	0.7023186510873587	0.9947267109496997
ICA1	0.17243248731244754			0.15533367002662107			-0.08383321789316689			-0.06673440060734043
ICAM1	3.595610881452445	0.00027166438273148037	0.0020650990253770858	3.6177413180183926	0.0005122904214027797	0.004316923314983018	-0.05784335935374124	0.828825659659951	0.9892302192877169	-0.07997379591968867	0.803607733433256	0.9947267109496997
ICAM2	3.305208207943698	0.00036415014987580777	0.0022782717197261603	3.2534332936004753	0.0008320435686184611	0.004736282989849144	-0.1514954293799235	0.5504859695205386	0.9892302192877169	-0.09972051503670087	0.74298715329846	0.9947267109496997
ICAM3	3.2942954873224277	0.00034367408011060373	0.002247099754569332	3.2119926251754025	0.0008637245209203467	0.004736282989849144	-0.17518789772770296	0.48670441810699716	0.9892302192877169	-0.0928850355806774	0.7579392925836663	0.9947267109496997
ICAM4	0.9689954303374343	0.0006800689577787863	0.0028040156654685036	0.97888802706192	0.0011655487899360315	0.005214297218134878	0.15204361542752623	0.06364881364270955	0.9892302192877169	0.14215101870304048	0.14313752384508804	0.9711446209214954
ICAM5	-0.021438802273541446			-0.1284710945533013			-0.06693150356864153			0.04010078871111833
ICOSLG	0.1610783632182541	0.5742388608214145	0.6822945604383474	0.06259628531331134	0.8377982217331957	0.8979311687829111	0.0702035187815665	0.4401797916453367	0.9892302192877169	0.1686855966865093	0.13003999950484801	0.9711446209214954
IDI2	-0.7085858160425368			-0.7991891572963336			0.07144103006138511			0.1620443713151819
IDS	0.3611645633698439	0.310829426575739	0.4505956426805014	0.2901831121031542	0.4442913824969602	0.5835659935234337	-0.012355277576798412	0.9117010407418867	0.9921997765444929	0.05862617368989134	0.6621514205298263	0.9947267109496997
IDUA	-0.5033102899713036	0.24256449101624258	0.3727868742321948	-0.6379069310859453	0.16874483796083367	0.28337848928073134	-0.12724597087310752	0.3475400218264918	0.9892302192877169	0.007350670241534241	0.963630015057372	0.9947267109496997
IFNG	0.46636708796747495	0.487538284387384	0.6163956570343928	0.5918494497713682	0.4112109746112157	0.5564257519933227	-0.39951124662410403	0.06857306587627383	0.9892302192877169	-0.5249936084279974	0.047954247927791176	0.9711446209214954
IFNGR1	0.21471226237659943			0.10932170311362316			-0.1162786966538723			-0.01088813739089603
IFNGR2	-0.8961490812321975	0.01575320799409403	0.03243333327807061	-1.0428200930842286	0.009366913586531543	0.020994806314639663	0.0546505035221416	0.6196847243320046	0.9892302192877169	0.20132151537417264	0.13679042036509392	0.9711446209214954
IFNL1	0.04712609848605309			-0.23236669680167188			-0.015880487567906998			0.263612307719818
IFNLR1	-0.26277551163037965	0.4846877841259989	0.6156091970795733	-0.6023905454615341	0.14171075411497167	0.24239997414403047	-0.11886597782571222	0.32023208359132926	0.9892302192877169	0.22074905600544228	0.13015913276733496	0.9711446209214954
IGF1R	0.25687728475791866	0.419381537321898	0.5563224474678238	0.23283156972830654	0.49299096490707894	0.6275600568905093	0.07209994200598657	0.4728686943398027	0.9892302192877169	0.0961456570355987	0.4263786510816948	0.9947267109496997
IGF2R	2.8069129785898457	0.0024020451445483874	0.006304655308137692	2.701487329005734	0.005444965585898337	0.013416546703835616	-0.13346569728811086	0.6127267579861778	0.9892302192877169	-0.02804004770399926	0.9292959702137263	0.9947267109496997
IGFBP1	5.216006496784967	0.0001583878466113384	0.0018562593973439655	5.17427852058989	0.0003580355290582337	0.003982085052089931	-0.304259777872959	0.4134400285344637	0.9892302192877169	-0.26253180167788104	0.5556668344941742	0.9947267109496997
IGFBP2	5.128288681951296	5.931559371886644e-06	0.0007282636784371934	5.069153748031263	1.7416612992855088e-05	0.001997519853921615	-0.1374206850377957	0.6244597783714975	0.9892302192877169	-0.07828575111776237	0.8161305314439707	0.9947267109496997
IGFBP3	3.408436283459454	0.0009500063287800232	0.003408301926304953	3.358763844399916	0.001974608512294961	0.006891034010009227	-0.15669742257893005	0.5866778038108469	0.9892302192877169	-0.10702498351939216	0.7568291052584828	0.9947267109496997
IGFBP4	4.516797932386679	0.000317053574143447	0.0022169792406627324	4.235811584785491	0.0011539703672694256	0.005183484779807786	-0.23100925700746044	0.5000985517647213	0.9892302192877169	0.04997709059372735	0.9029115082551197	0.9947267109496997
IGFBP6	3.3158329240482347	0.0003723531392834861	0.0022858345494902897	3.140481230460231	0.0012132263577628438	0.005257314216972323	-0.16749840072202427	0.5118066874705836	0.9892302192877169	0.007853292865978911	0.9794840252387434	0.9970994250131854
IGFBP7	3.7492198942290713	0.0005772090289192664	0.002603620786494006	3.7337549347992267	0.001139780226500579	0.005152224530279939	-0.1009644997787309	0.7368027866669651	0.9892302192877169	-0.08549954034888607	0.8126872858407801	0.9947267109496997
IGFBPL1	2.9026272632465178	0.000573031389429006	0.002603620786494006	2.822169180387939	0.0014051826415043087	0.005703952688557157	-0.06656790241423527	0.7744719671821394	0.9892302192877169	0.013890180444343425	0.960289063110517	0.9947267109496997
IGSF3	-0.15769670706236882	0.5849384038575098	0.6920309810091525	-0.09204108974719383	0.7651782027306376	0.8452693441244629	0.18012830347711126	0.057404711322964694	0.9892302192877169	0.11447268616193626	0.30103722240870834	0.9947267109496997
IGSF8	2.886229409818669	0.0011537968796465961	0.003880259336262322	2.8140968202257812	0.002571240704337514	0.00791846583851891	-0.039360313203559316	0.8741552360486549	0.9892302192877169	0.032772276389328336	0.9126148301304136	0.9947267109496997
IKBKG	0.2110552363125464	0.7918465684193168	0.8586756212986703	0.2780696121065417	0.74525807554671	0.8283889184776874	-0.17224106260777428	0.49769617424386836	0.9892302192877169	-0.23925543840176955	0.43396884806391534	0.9947267109496997
IL10	-0.31386613010471187			-0.6340325266505262			-0.2064294522037109			0.11373694434210346
IL10RA	0.38044731918356894			0.36087518280005093			-0.056977250596533746			-0.03740511421301573
IL10RB	3.3035727254427694	0.0003780723407544732	0.0023081211963187453	3.2318101551098373	0.0009125761858209272	0.004895129540447207	-0.0853891727988389	0.7365877551996007	0.9892302192877169	-0.013626602465906856	0.9643308052122772	0.9947267109496997
IL11	1.1314322734215194			0.7482417971395485			-0.1676935430906359			0.21549693319133506
IL12A_IL12B	-0.6550791112679463	0.32005553504768885	0.46008563353872095	-0.5074497686404362	0.4692017177613991	0.6056867968765725	0.17264333215195754	0.40571109540792805	0.9892302192877169	0.025013989524447555	0.9195472561107119	0.9947267109496997
IL12B	-0.5468274190577825	0.1760985586537775	0.2844867065971113	-0.5613244604463579	0.1935351252520731	0.3163554932005041	0.12288948466303105	0.3314962576386332	0.9892302192877169	0.1373865260516064	0.3656802604296381	0.9947267109496997
IL12RB1	-0.038494560238298114	0.9148165030705387	0.94385829681881	0.06306701980135221	0.8709062228727921	0.9203659036472376	0.09378500986967409	0.413488499173132	0.9892302192877169	-0.007776570169976238	0.9551737071460769	0.9947267109496997
IL13	0.13111083842504062			0.005067250656839384			0.14055018865676422			0.26659377642496546
IL13RA1	2.8610287670969443	0.0007028180468949855	0.002855198315510879	2.8359938440495895	0.001424697685105679	0.005703952688557157	-0.09421040116632147	0.687279477309838	0.9892302192877169	-0.06917547811896707	0.8055156791696563	0.9947267109496997
IL15	0.3476424649851192	0.2269873093522946	0.3550873346580553	0.3102432308144012	0.31116117187844433	0.4548056811186256	0.031922640510359035	0.7217539916954212	0.9892302192877169	0.06932187468107703	0.5212626921510016	0.9947267109496997
IL15RA	0.18112840560266968	0.573346049456133	0.6822945604383474	-0.032451231723922114	0.9258425175219689	0.9545955186940205	-0.18606984233711352	0.07948689150557985	0.9892302192877169	0.027509794989478267	0.8255542388513166	0.9947267109496997
IL16	-0.3701466077358297	0.2527413667752022	0.3848644968030698	-0.6150021023256504	0.08152908361084908	0.14915502879137124	-0.01680241986214856	0.8677205101033576	0.9892302192877169	0.22805307472767217	0.06984822641524226	0.9711446209214954
IL17A	0.3159939410268795			0.32134014860590493			0.07614000021095965			0.0707937926319342
IL17C	-0.14588159826869007	0.8350966728596829	0.8882234113598304	-0.5090476280157303	0.4991180255718991	0.6339372623643087	-0.11936869304978148	0.5911465055144056	0.9892302192877169	0.24379733669725878	0.3641943950277644	0.9947267109496997
IL17D	0.9877657036348528	0.0045607632692927	0.010665401862926494	0.9041719497759332	0.013082236466815686	0.02817908634664977	0.002565557649848116	0.9796119006080102	0.9964625115899249	0.08615931150876778	0.4776547251154747	0.9947267109496997
IL17F	0.31590109003117933			0.39023162471582384			-0.295478771851705			-0.36980930653634947
IL17RA	2.91999824523249	0.0005658319247541349	0.002603620786494006	2.8451217834455953	0.0013631511601096705	0.005578822340448836	-0.11336557093223643	0.6277826913258627	0.9892302192877169	-0.03848910914534143	0.8907954380717291	0.9947267109496997
IL17RB	0.6894565771673371	0.033874904376850735	0.06509872928073054	0.8153100132265563	0.020275255830258795	0.04211307836924054	0.19609602770872875	0.05414779600236237	0.9892302192877169	0.07024259164950963	0.5510684352949731	0.9947267109496997
IL18	3.3273230756319565	0.00041498214250614327	0.0024013443197277145	3.428871897143953	0.0006039650949462864	0.004521329190440521	-0.1317587980451869	0.6101552848404723	0.9892302192877169	-0.23330761955718327	0.45406612408140734	0.9947267109496997
IL18BP	2.8474966864986846	0.0005201384829067496	0.0025960117844712224	2.8916259522905206	0.0008628199727751013	0.004736282989849144	-0.0972243927525483	0.6670010622227878	0.9892302192877169	-0.14135365854438398	0.6030616416373231	0.9947267109496997
IL18R1	-0.579803258737229	0.06978953568040958	0.1260088838674062	-0.6108467890964758	0.07383655307203976	0.1366656468083818	0.10263297917040655	0.2980042130999546	0.9892302192877169	0.13367650952965326	0.2603676977327304	0.9886814638991995
IL18RAP	1.1859589082010888	0.02218797915378075	0.04482215167262839	1.2466520386561428	0.02435036779487285	0.04973596379544269	0.20456634073300806	0.19387508254121397	0.9892302192877169	0.14387321027795408	0.44146977046266256	0.9947267109496997
IL19	3.620193605865185	0.0008035351845317865	0.003072340411445066	3.2050426098804428	0.004052198488961552	0.010737840120629531	-0.41872968604510286	0.17136486029198766	0.9892302192877169	-0.00357869006036049	0.9920742258341815	0.997490463645833
IL1A	-0.492956588514244									-0.5650076816385065
IL1B	0.1837442083099599			0.13234083804397076			0.1380181765801209			0.18942154684611004
IL1R1	3.5331060972841453	0.00024768761328070613	0.0020650990253770858	3.4079179286148715	0.0007128130613881733	0.0046884430525829255	-0.18160743674207247	0.48804222805689357	0.9892302192877169	-0.05641926807279862	0.8570386745817237	0.9947267109496997
IL1R2	3.492325392827604	0.00010601417645419561	0.0016730832764803717	3.481333468435811	0.0002340564844899861	0.003495032640019387	-0.11126569331296637	0.6418961636818319	0.9892302192877169	-0.10027376892117346	0.7270243492057757	0.9947267109496997
IL1RAP	3.7519747797172878	0.0002371961863023496	0.0020650990253770858	3.6256054815182077	0.0006737172110513915	0.004584826471634283	-0.21389941677358276	0.44059594466577556	0.9892302192877169	-0.08753011857450232	0.7916834929493166	0.9947267109496997
IL1RL1	1.0324865896591893			1.0937485337605133			-0.09400318136601893			-0.15526512546734295
IL1RL2	0.3015083579570037	0.39097094140880106	0.5281453426121334	0.12318573772156598	0.7414482335798891	0.8267409668070408	-0.07125833265498314	0.5199277053963549	0.9892302192877169	0.10706428758045455	0.42235518812380557	0.9947267109496997
IL1RN	0.1667639464639254			0.552111480207509			0.01681200039294478			-0.3685355333506388
IL2
IL20	0.7829627377414904			0.3460935949496933			-0.2518866283057367			0.1849825144860604
IL20RA	0.3054017578954776						0.06930317712105677
IL22RA1	-0.2507490432567331			-0.057246098838101125			0.20769474973794314			0.01419180531931119
IL24	0.1423491332574199			-0.0007637461018706049			-0.14603488326906652			-0.002922003909776011
IL2RA	2.8419598767895793	0.0021079980444956266	0.00577999463813317	2.828204768712039	0.00377344327875644	0.010194755068522899	-0.22775117149368565	0.38875051054564724	0.9892302192877169	-0.21399606341614508	0.4990501668350005	0.9947267109496997
IL2RB	0.18697290707317743			-0.002065792070316791			-0.12580592286790004			0.06323277627559418
IL32	0.23937909733145168	0.6047782417668978	0.7056810529592629	0.13265860227207754	0.7881703316488322	0.8640160877698012	0.1330516366222106	0.36595685166118375	0.9892302192877169	0.23977213168158473	0.18001746603460342	0.9711446209214954
IL33	0.23074887791770263			0.39009274424140705			0.22391879485459842			0.06457492853089403
IL34	0.18885081880730867			0.3355492812963505			0.051676968177216426			-0.09502149431182538
IL3RA	0.6832258155395989	0.0069131841685689515	0.015234895163066404	0.5589816180262401	0.032938056375110665	0.0661755496263587	-0.03455119242589022	0.639444848760222	0.9892302192877169	0.08969300508746861	0.3158622644252346	0.9947267109496997
IL4	-0.13075491985198606
IL4R	0.03208555125563345	0.9280749928012233	0.9535646559367195	-0.03192901475868526	0.9330819535454864	0.9591214499234999	0.08589708746168018	0.4476502580459847	0.9892302192877169	0.14991165347599889	0.2735283433519319	0.9947267109496997
IL5	-2.565769748276908						-0.16302335259361467
IL5RA	0.46918277418292087	0.144514626407353	0.24004832078826555	0.2706896479928046	0.42355460082878227	0.5659345029211662	0.04757579287463898	0.6326310555547311	0.9892302192877169	0.2460689190647552	0.048445693732982346	0.9711446209214954
IL6	0.2073086620953426	0.754335567511964	0.8310476591233501	-0.04760766029334129	0.9463867508081572	0.9691940990407513	-0.2206486177933884	0.29757663575368987	0.9892302192877169	0.03426770459529549	0.8916460177287664	0.9947267109496997
IL6R	2.443920181900605	0.0013148814623933527	0.004187158547390936	2.534319231778799	0.0017295417066931005	0.006328290019522768	-0.039648855829178986	0.8526845973801702	0.9892302192877169	-0.1300479057073729	0.61318645860947	0.9947267109496997
IL6ST	2.7941025903651053	0.0011548344681262123	0.003880259336262322	2.75017000274421	0.002380842683810848	0.007629662394557144	-0.11975683333408127	0.6195409613305651	0.9892302192877169	-0.07582424571318569	0.7932564488025148	0.9947267109496997
IL7	0.18697515666615191	0.7226797638813867	0.8050011482751334	0.07051976911079905	0.9003101169874534	0.9408262571020989	-0.22512866033754605	0.18463295367111587	0.9892302192877169	-0.10867327278219319	0.5880277416914338	0.9947267109496997
IL7R	4.011978563489804	0.00011355768844889401	0.0016730832764803717	4.000372565848056	0.00024887328045495173	0.0035318877258769237	-0.0800020447036246	0.7719901198506187	0.9892302192877169	-0.06839604706187652	0.8366163607579866	0.9947267109496997
ILKAP	0.291140706675465			0.2322965494597784			-0.02651253242765364			0.03233162478803292
IMPA1	-0.05447425459340713	0.9207192382693089	0.9472949332286652	-0.09543198594733238	0.8705535288523525	0.9203659036472376	0.06515144100514589	0.707012380797118	0.9892302192877169	0.10610917235907114	0.6109743611279509	0.9947267109496997
ING1	-0.1628156394091943			-0.22011126733607966			0.09301926911541158			0.15031489704229695
INHBC	3.064069914032004	0.0015227098135241726	0.004592314335360373	2.8985890371203085	0.004162661980792873	0.01088973366346895	-0.21687684023594433	0.4285878264103	0.9892302192877169	-0.051395963324249117	0.8751297335805976	0.9947267109496997
INPP1	0.2977261772441796	0.482265966825151	0.6139445775827095	0.11767538139704858	0.7942099196541548	0.8663395471054699	-0.013402287222488818	0.9198935865256203	0.9935951022909707	0.1666485086246422	0.3037960862206944	0.9947267109496997
INPPL1	0.6757072003933685	0.4049668619889528	0.5410984068897132	0.7734582163476128	0.3734201062582917	0.5209964866356216	-0.18950323371387923	0.45943332021276084	0.9892302192877169	-0.28725424966812346	0.352511704094841	0.9947267109496997
IPCEF1	-0.3565049583882104	0.5691357671275359	0.6791522923066168	-0.06910970177798093	0.9175438691150991	0.948443382013269	-0.02479685771740303	0.9000030203802105	0.9921997765444929	-0.3121921143276325	0.19632571943124444	0.9711446209214954
IQGAP2	0.9253733082719355	0.27766391105254323	0.41406021823624867	0.9034960228659078	0.3207468745478386	0.4675795466693426	-0.13284277707225833	0.6184913138549053	0.9892302192877169	-0.11096549166623054	0.728884457091097	0.9947267109496997
IRAK1	0.5300831112714509	0.22384814962715546	0.3513525644005778	0.46959696610666934	0.31115033274362924	0.4548056811186256	-0.1964523677654922	0.15734877453708307	0.9892302192877169	-0.13596622260071062	0.40683687738020635	0.9947267109496997
IRAK4	0.6773360303005695	0.4492358471874863	0.5826356938288408	1.0510480878068824	0.2757049063321754	0.41790661385055394	-0.16591914175850264	0.5567697321856497	0.9892302192877169	-0.5396311992648155	0.12028504429573175	0.9711446209214954
ISLR2	0.14708675692795775	0.711530620299214	0.7974050055077397	0.1433367971014063	0.7361532297847679	0.8231038065881409	0.26873685418428184	0.04123811166129753	0.9892302192877169	0.2724868140108333	0.08109987598317502	0.9711446209214954
ISM1	-0.12552037021813256	0.7086259934008545	0.7953427437198408	-0.41695478445412304	0.2521181475466825	0.388550283178639	0.010718796221445769	0.9195016942925617	0.9935951022909707	0.3021532104574362	0.02514072591758486	0.9711446209214954
ITGA11	-0.03758840023048507	0.9098548689665121	0.9404954445350757	-0.13258616204605334	0.7093048498405874	0.807190380096652	0.06210127033669968	0.5556463309774061	0.9892302192877169	0.15709903215226795	0.22077438481824346	0.9711446209214954
ITGA5	2.9071644424175265	0.0023326977556862305	0.0062261618841383684	3.0021388453197657	0.0031066254132922594	0.009010029085795136	0.0039146704796083065	0.9884893350675128	0.9964625115899249	-0.09105973242263099	0.7802569766816988	0.9947267109496997
ITGA6	0.3634944679155369	0.4537743728841265	0.5871436557809833	0.20677994335288763	0.6890444012260524	0.7918804751296066	-0.118807833148418	0.43894810033100795	0.9892302192877169	0.037906691414231294	0.8362036796824713	0.9947267109496997
ITGAM	1.557177794920624	0.014030132737262483	0.029141535102772637	1.5271480944999472	0.022929738554981823	0.04709546673467456	-0.07201633089983794	0.7007983436282379	0.9892302192877169	-0.04198663047916118	0.8519501861950305	0.9947267109496997
ITGAV	0.23210953649395588	0.40217947108602903	0.5393304800364831	0.14446434388477633	0.6241910315564736	0.7370049751361057	0.06923520983058247	0.429011835404258	0.9892302192877169	0.15688040243976203	0.14273183419196844	0.9711446209214954
ITGB1	3.454368152977811	0.00041214990171386124	0.0024013443197277145	3.465925689641051	0.0007775335549095925	0.004736282989849144	-0.0402003352686604	0.8804994791840365	0.9892302192877169	-0.05175787193190029	0.8720591034389631	0.9947267109496997
ITGB1BP1	-0.4857045415179388			-1.0390307220150878			-0.5705502760525816			-0.017224095555432632
ITGB1BP2	0.16160611101493083			0.7318410214317788			0.13642664577458152			-0.43380826464226646
ITGB2	3.2392691613886155	0.0012679979772502355	0.004120993426063265	3.2163520726464903	0.0024119346172567853	0.007658585494450425	-0.13535768164574558	0.6318108865898369	0.9892302192877169	-0.1124405929036203	0.7401598881911967	0.9947267109496997
ITGB5	3.3538163575246713	0.0020881810245734337	0.00575421454402405	3.4028834717822223	0.0032159665378349122	0.009206329078517041	0.02338068916593583	0.9396714327665242	0.9948287826650527	-0.02568642509161534	0.9448441445708513	0.9947267109496997
ITGB6	0.8235445792860978	0.02215685988240787	0.04482215167262839	0.6054496414584162	0.10523986872941464	0.18726256835105182	-0.004784205173979719	0.964422795416284	0.9956787278573775	0.21331073265370193	0.10799452637913783	0.9711446209214954
ITGB7	0.32374802437115485	0.3782152190845799	0.5134248367180108	0.3341946045990377	0.3948874102753508	0.5426167146200461	0.1941899414005962	0.10185916863128704	0.9892302192877169	0.18374336117271334	0.19280172318738642	0.9711446209214954
ITIH3	0.8864134863639787			1.0195175975564124			-0.05151165442678407			-0.18461576561921766
ITM2A	0.4287583426846484	0.11686712784852615	0.20114980727822646	0.3385788611612286	0.24127853501641774	0.37657172484907003	-0.08824759880201971	0.2998758812971248	0.9892302192877169	0.0019318827214001022	0.9847515575220855	0.9972698090950615
IVD	0.5923399982599746			0.6089366697012566			0.019321119262202036			0.002724447820920073
JAM2	3.0847351133660768	0.0010833650893426823	0.0037527223314221445	2.9800564697901657	0.00262057713824363	0.007999275518671854	-0.18677777480425595	0.4812149563989885	0.9892302192877169	-0.082099131228345	0.7957561603949455	0.9947267109496997
JCHAIN	-0.43175575840369224			-0.2602631076207592			0.15980149202677324			-0.01169115875615978
JUN	0.12396802436080306			-0.20996825639147737			-0.061215138440399885			0.27272114231188055
KAZALD1	0.26955808209171356	0.44983630559033105	0.5827305013802061	0.30996434776367043	0.41708931389918824	0.5601052691964926	0.14441356970675528	0.20569373453955778	0.9892302192877169	0.10400730403479841	0.4430563320485934	0.9947267109496997
KCNIP4	0.07019524750542233			0.6409250774631223			0.48949499005164165			-0.0812348399060584
KDR	3.3461272313762844	0.0008007887102960452	0.003072340411445066	3.277726769094142	0.001779813113230968	0.0063647038515217465	-0.13504902260006246	0.6267384839952622	0.9892302192877169	-0.06664856031791988	0.8413735270029519	0.9947267109496997
KEL	-0.06716178799323033	0.8796165026301412	0.9221785914670835	0.05954743572453116	0.9001004352969432	0.9408262571020989	-0.1707945258455537	0.23061206027158063	0.9892302192877169	-0.2975037495633152	0.08754926430381876	0.9711446209214954
KIFBP	0.8518223589427965	0.32899978218869486	0.468485514585706	0.8604227955681334	0.35615462674608667	0.5058749671163152	-0.20794272737311215	0.44919518698050964	0.9892302192877169	-0.2165431639984491	0.5113463984227287	0.9947267109496997
KIR2DL3	1.581158663796126	3.950833728475307e-05	0.0016730832764803717	1.4415938603415004	0.00025344686399616866	0.0035318877258769237	-0.07864037748321029	0.432802156490081	0.9892302192877169	0.06092442597141509	0.6116893394989575	0.9947267109496997
KIR3DL1	-0.7967659116755252			-0.8539109519947528			-0.06892760659633007			-0.011782566277102557
KIRREL2	-0.05685326831192036	0.868908318593428	0.9144225638530837	-0.01631969974169123	0.9646667801250133	0.9770456388983865	0.14170490716583053	0.20138478492619255	0.9892302192877169	0.1011713385956014	0.4425299115331157	0.9947267109496997
KIT	3.179837616578146	0.0003871320771671308	0.0023376007938233855	3.109467044487349	0.0009360376290025562	0.004948907081568539	-0.09979273079025619	0.6838339584409022	0.9892302192877169	-0.02942215869945919	0.9202842211361117	0.9947267109496997
KITLG	2.726367454845251	0.005191779939181126	0.011828694500608543	2.732108530158413	0.008204063249401691	0.018653271379812486	-0.08645019355521083	0.7594225847240443	0.9892302192877169	-0.09219126886837259	0.7857848195637476	0.9947267109496997
KLB	1.5098327880847484	0.002350954030419665	0.006240152104180111	1.4205208313492157	0.006528550246223732	0.015547517288959534	0.22632752833293646	0.11636216516456192	0.9892302192877169	0.31563948506846906	0.07346785033183492	0.9711446209214954
KLK1	5.806304515156944	1.060147709483522e-07	6.239041707920207e-05	5.932708912174986	2.2517454738206186e-07	0.0001244089374285892	0.06596307315687522	0.7870108413941708	0.9892302192877169	-0.06044132386116763	0.8367391455718606	0.9947267109496997
KLK10	3.9980060541479907	7.358710733742871e-05	0.0016730832764803717	4.036350291485473	0.00014429269142042197	0.0033855543158611352	-0.03813647032901368	0.8855522969814409	0.9892302192877169	-0.07648070766649528	0.8102723577472318	0.9947267109496997
KLK11	3.1967454054000966	0.0002935351752800756	0.002137384879570282	3.0391803974627045	0.0009509390159772115	0.004967075975753477	-0.08964176881216601	0.708590549199547	0.9892302192877169	0.0679232391252258	0.8135446349858012	0.9947267109496997
KLK12	-0.3873537473769765			-0.4066988522700681			0.046373229352457995			0.06571833424554963
KLK13	-0.6097593072009572	0.0731663596175078	0.13167561462108487	-0.8743504810998879	0.01929215597496763	0.040354434407716654	-0.09517806918974775	0.363526765995139	0.9892302192877169	0.16941310470918292	0.1830395166367144	0.9711446209214954
KLK14	0.2961377514593695	0.4639870938745979	0.5982564045874337	0.4646927176114397	0.2860162783834928	0.4288303766808135	0.2278144223703824	0.08319158300437567	0.9892302192877169	0.05925945621831219	0.6985791413617253	0.9947267109496997
KLK4	1.2528005887944154	0.001682386953655817	0.004970688726710368	1.1564163235991196	0.005433098175531391	0.013416546703835616	0.021482171515392334	0.8486388195704636	0.9892302192877169	0.11786643671068814	0.3873744308183448	0.9947267109496997
KLK6	3.32641801140713	0.00048028988241774777	0.0025079269864578097	3.1561029660513524	0.0014919411860842178	0.005846081597954115	-0.12859387999651223	0.6236133657288916	0.9892302192877169	0.041721165359264845	0.8943469995969341	0.9947267109496997
KLK8	2.889677504334235	0.0011777620963823738	0.003926584925647582	2.6732211616222434	0.00396515109664176	0.010570307119782128	-0.10614462736899154	0.6709049943741099	0.9892302192877169	0.11031171534300022	0.7131643535232148	0.9947267109496997
KLRB1	-0.22045603866729457	0.48745108607094	0.6163956570343928	-0.2761186428362662	0.41716437696716147	0.5601052691964926	0.09466846940688434	0.3478829902116175	0.9892302192877169	0.15033107357585596	0.2181584957621081	0.9711446209214954
KLRD1	-0.21979472452679555	0.5508193563378491	0.6659249329905068	-0.37802716358930166	0.3405264976778535	0.4905890220782635	-0.05478813530326049	0.6376915784563273	0.9892302192877169	0.10344430375924561	0.4610262957418221	0.9947267109496997
KRT14							-0.4274783526786107
KRT18	0.8615095465807188	0.11544700451291004	0.19932646872932125	0.7797614533282575	0.17955731320613386	0.2983621520192149	0.08439804119505212	0.6170188899910529	0.9892302192877169	0.16614613444751342	0.41488841505049434	0.9947267109496997
KRT19	2.314294738698414	9.150214057700341e-05	0.0016730832764803717	2.287658817646884	0.00022366105435100712	0.0033855543158611352	0.09863276951416888	0.5295286026506778	0.9892302192877169	0.1252686905656989	0.5066493943347816	0.9947267109496997
KRT5	-0.2583212306047451	0.3644028037459204	0.502702993931638	-0.21412580821625665	0.48390471060245765	0.6210391465920042	0.19340215728278273	0.03925892341849694	0.9892302192877169	0.14920673489429426	0.1780440291889893	0.9711446209214954
KYAT1	1.133841266112251			1.2525228703034224			-0.182294374497165			-0.3009759786883364
KYNU	0.4475980880420572	0.22792486160449707	0.3557301865437419	0.5254671411461512	0.18720931902622584	0.3073793425319161	0.19675729518838958	0.09853517891173436	0.9892302192877169	0.1188882420842955	0.3955355430070815	0.9947267109496997
L1CAM	2.863347776404633	0.0011797522129547487	0.003926584925647582	2.8372996005040894	0.0022963039053272966	0.0075294237845301565	-0.01880165400901629	0.9393466056477373	0.9948287826650527	0.007246521891527191	0.9805311967999335	0.9970994250131854
LACTB2	0.4617964920674206			0.5353259077694751			-0.22532010362542887			-0.2988495193274833
LAG3	0.5335580442426142	0.23433118954835436	0.363164045513228	0.7666029620382664	0.11458539186719804	0.20258697282120613	0.20773057408540785	0.14630156320552468	0.9892302192877169	-0.025314343710244228	0.8801331974040483	0.9947267109496997
LAIR1	3.9936134244536996	7.485288627600236e-05	0.0016730832764803717	3.9568018755276295	0.00018098322437144938	0.0033855543158611352	-0.13031305793449677	0.6238099519958396	0.9892302192877169	-0.0935015090084268	0.7692824188058165	0.9947267109496997
LAIR2	-0.4198463617895621	0.17569355174088933	0.2842479863450698	-0.49505610790511223	0.1372220748493277	0.23508588016822804	0.08808007607330287	0.3635466124386758	0.9892302192877169	0.163289822188853	0.1662258149595866	0.9711446209214954
LAMA4	3.450446664512421	0.0004890702218997959	0.002525339229903152	3.4066508377610187	0.0010594198822070514	0.005084367786677691	-0.08759082125330567	0.7473313828638879	0.9892302192877169	-0.043794994501903606	0.8932808209965465	0.9947267109496997
LAMP2	3.016658607913876	0.00016888265777572066	0.0018831354462167619	2.9632520546235104	0.00042034560564467956	0.0040744025810295695	-0.058184233178020295	0.7866378327438506	0.9892302192877169	-0.004777679887654429	0.9852332426898454	0.9972698090950615
LAMP3	0.8734223027426102	0.06707396283736851	0.12150283432015115	1.0330908109780856	0.04455247336297506	0.08759872431688157	0.2071493812653914	0.16285499494234873	0.9892302192877169	0.04748087302991588	0.7857612345974911	0.9947267109496997
LAP3	1.033564200387542	0.038395394826498036	0.07277343273289937	0.8886474799486958	0.0928694262957947	0.1676809085896293	-0.32545198686587884	0.0391481899152952	0.9892302192877169	-0.18053526642703255	0.32765804021142064	0.9947267109496997
LAT	0.8925733129472588	0.4360044771066116	0.572191148696919	0.9159612299527619	0.45468737522680347	0.590399000735156	-0.27551318065706765	0.4469023609741565	0.9892302192877169	-0.29890109766257067	0.4918391505288058	0.9947267109496997
LAT2	0.021884788930117915	0.9814846637590773	0.988077090999152	0.11522235441523213	0.9090790849503663	0.9432229003475632	-0.08628585720973886	0.7725166472912329	0.9892302192877169	-0.17962342269485307	0.6172204386931399	0.9947267109496997
LAYN	0.18730577720176605	0.5708629698460438	0.6804785131390274	0.00018388739186681047	0.9995834964828574	0.9997072410418054	0.06062178126079221	0.5619225557263052	0.9892302192877169	0.24774367107069145	0.05738978263439687	0.9711446209214954
LBP	2.9443565667299967	0.004881803513189143	0.01123831850432084	3.2112667605406173	0.00422608131600434	0.010917715385911485	-0.02699215460645421	0.9287887900230573	0.9948287826650527	-0.29390234841707463	0.4214589442299793	0.9947267109496997
LBR	0.8506282604060188			1.0085027999362581			-0.2248340097066469			-0.3827085492368863
LCN2	3.103483860724656	0.0007125659008060939	0.0028624368356345866	3.016056976087645	0.0017156824947893558	0.006310355276269132	-0.18663442738498648	0.46474032088541684	0.9892302192877169	-0.09920754274797483	0.7452606838660768	0.9947267109496997
LDLR	2.2222221889392832	0.010467103790748129	0.022242595555339775	2.1903625371306674	0.017176449669153434	0.03622132993208882	-0.15870210912956662	0.5349538329160977	0.9892302192877169	-0.12684245732095123	0.6791631707398295	0.9947267109496997
LEFTY2	1.3442114810579069	0.00044242010930322593	0.0024566543757792193	1.2980920727765535	0.0011847856063411195	0.005220704292296577	0.0881447766901522	0.40377288911612164	0.9892302192877169	0.1342641849715055	0.2922217049348126	0.9947267109496997
LEP	0.774210895133264	0.34168958557604634	0.4803651298492764	0.5680282207492793	0.5120913921752612	0.6416664951036607	-0.11780825101376458	0.6447324284732636	0.9892302192877169	0.08837442337022017	0.7731818309769594	0.9947267109496997
LEPR	-0.1193805693778931			-0.3629351828679213			-0.20526695125944233			0.038287662230585884
LGALS1	2.330300185933831	0.011185802215972101	0.023543450378379377	2.1197235987678678	0.027969345950980367	0.05681273396292887	-0.14931463665375144	0.5813683662406174	0.9892302192877169	0.061261950512211394	0.8502509585139602	0.9947267109496997
LGALS3	3.248622758937815	0.000352447476527249	0.0022642701253640127	3.1761731392816217	0.0008610547199034433	0.004736282989849144	-0.1730640248151038	0.4869867838013133	0.9892302192877169	-0.10061440515891062	0.7356364410205962	0.9947267109496997
LGALS4	3.568042308364271	3.928488735253223e-05	0.0016730832764803717	3.4769949178523443	0.00012033555564197128	0.0033855543158611352	-0.1103017773584184	0.6242534947551346	0.9892302192877169	-0.019254386846491833	0.9431336981454419	0.9947267109496997
LGALS7_LGALS7B	0.6717268629583757	0.17416668998019955	0.2826052752248465	0.5392675773619149	0.30352311013961947	0.4468746672218452	0.17290091408383923	0.26539732624407164	0.9892302192877169	0.3053601996803001	0.10704013259367641	0.9711446209214954
LGALS8	2.401659315069712	0.007585103634916018	0.01656430734502411	2.445468875160115	0.01050502002523447	0.023031839539452557	-0.09380395045353587	0.7208380626529967	0.9892302192877169	-0.13761351054393867	0.6629234794162682	0.9947267109496997
LGALS9	3.43110325370471	6.627046883692226e-05	0.0016730832764803717	3.497235386045121	0.00011713457555115842	0.0033855543158611352	-0.12902008374079316	0.5683851627924656	0.9892302192877169	-0.19515221608120426	0.4737446793671104	0.9947267109496997
LGMN	3.106238241109122	0.0005739692610715544	0.002603620786494006	3.1949404973279716	0.0008396970280157998	0.004736282989849144	-0.1231440191913422	0.6210740710710477	0.9892302192877169	-0.21184627541019196	0.48045550966982586	0.9947267109496997
LHB	-0.05326877933312257			-0.2180335984223607			0.032794308199471045			0.19755912728870917
LHPP	2.4629650920565194	0.004741698084182637	0.011007513409709695	2.7211733402983524	0.0037154077452523763	0.01011213191749723	-0.24647417117550932	0.332428209869598	0.9892302192877169	-0.5046824194173425	0.10520889385655637	0.9711446209214954
LIF	0.42141301332837267			-0.09308441955549623			0.06419510657622235			0.5786925394600912
LIFR	0.49884294840377524	0.1219056382624846	0.20741296206464388	0.450806042113319	0.18801051353914472	0.3082368211583901	0.10952494482432368	0.2762701981620134	0.9892302192877169	0.15756185111477994	0.19499249816283504	0.9711446209214954
LILRA2	2.471911945688318	0.0021511697377737697	0.005840399410909129	2.5042651853239204	0.0033466047432447444	0.009431167812810845	-0.06327597161367482	0.7820122247983674	0.9892302192877169	-0.09562921124927737	0.7280132982183795	0.9947267109496997
LILRA5	2.5522478466549106	0.004696741418030827	0.010949154571569754	2.5812289119201752	0.007024398083178499	0.01647974497221283	-0.0656855313743652	0.8010036232843709	0.9892302192877169	-0.09466659663962984	0.7625359765219599	0.9947267109496997
[truncated: 625 more rows]
