# Supplementary material for: Multi-omics characterization of improved cognitive functions in Parkinson’s disease patients after the combined metabolic activator treatment: a randomized, double-blinded, placebo-controlled phase II trial
Source: Brain Commun. 2025 Jan 6;7(1):fcae478. doi: 10.1093/braincomms/fcae478 (PMC11733689; doi:10.1093/braincomms/fcae478)
Supplement: fcae478_Supplementary_Data [file fcae478_supplementary_data.zip › Supplementary Dataset 9.xlsx]

## Sheet: Saliance Network Activity
Salience network activity
Anterior Salience Network	CMA> Placebo	Region	Cluster Size (mm)	Value max	X	Y	Z
		L-Supplementary Motor Cortex, R-Precentral Gyrus	9620	0.985	-8	8	62
		L-Frontal Pole, L-Middle Frontal Gyrus	4331	0.988	-30	58	24
		R-Frontal Pole	629	0.97	20	56	28
		L-Paracingulate Gyrus	497	0.962	-8	36	26
		L-Superior Frontal Gyrus	218	0.962	-22	26	36
		R-Superior Frontal Gyrus	151	0.961	14	26	56
		L-Frontal Pole	136	0.96	-26	42	42
		R-Frontal Pole	95	0.964	10	48	36
